# Supplementary material for: Prognostic value of CASC15 and LINC01600 as competitive endogenous RNAs in lung adenocarcinoma: An observational study
Source: Medicine (Baltimore). 2023 Nov 10;102(45):e36026. doi: 10.1097/MD.0000000000036026 (PMC10637420; doi:10.1097/MD.0000000000036026)
Supplement: Supplementary file 1 [file medi-102-e36026-s001.xlsx]

## Sheet: Sheet1
	symbol	name	locus_group	locus_type	status	location	location_sortable	alias_symbol	alias_name	prev_symbol	prev_name	gene_family	gene_family_id	date_approved_reserved	date_symbol_changed	date_name_changed	date_modified	entrez_id	ensembl_gene_id	vega_id	ucsc_id	ena	refseq_accession	ccds_id	uniprot_ids	pubmed_id	mgd_id	rgd_id	lsdb	cosmic	omim_id	mirbase	homeodb	snornabase	bioparadigms_slc	orphanet	pseudogene.org	horde_id	merops	imgt	iuphar	kznf_gene_catalog	mamit-trnadb	cd	lncrnadb	enzyme_id	intermediate_filament_db	rna_central_ids
HGNC:37133	A1BG-AS1	A1BG antisense RNA 1	non-coding RNA	RNA, long non-coding	Approved	19q13.43	19q13.43	FLJ23569		NCRNA00181|A1BGAS|A1BG-AS	non-protein coding RNA 181|A1BG antisense RNA (non-protein coding)|A1BG antisense RNA 1 (non-protein coding)			2009-07-20	2010-11-25	2012-08-15	2013-06-27	503538	ENSG00000268895	OTTHUMG00000183508	uc002qse.3	BC040926	NR_015380																									URS00007E4F6E
HGNC:27057	A2M-AS1	A2M antisense RNA 1	non-coding RNA	RNA, long non-coding	Approved	12p13.31	12p13.31				A2M antisense RNA 1 (non-protein coding)|A2M antisense RNA 1			2012-06-23		2018-03-21	2018-03-21	144571	ENSG00000245105	OTTHUMG00000168289	uc009zgj.2		NR_026971																									URS00001F234A
HGNC:41022	A2ML1-AS1	A2ML1 antisense RNA 1	non-coding RNA	RNA, long non-coding	Approved	12p13.31	12p13.31				A2ML1 antisense RNA 1 (non-protein coding)			2011-05-05		2012-08-15	2014-11-19	100874108	ENSG00000256661	OTTHUMG00000168273	uc058kxy.1																											URS00005F9A07
HGNC:41523	A2ML1-AS2	A2ML1 antisense RNA 2	non-coding RNA	RNA, long non-coding	Approved	12p13.31	12p13.31				A2ML1 antisense RNA 2 (non-protein coding)			2011-05-05		2012-08-15	2014-11-19	106478979	ENSG00000256904	OTTHUMG00000168274	uc058kyb.1																											URS00001BFF15
HGNC:50301	AADACL2-AS1	AADACL2 antisense RNA 1	non-coding RNA	RNA, long non-coding	Approved	3q25.1	03q25.1							2014-04-07			2014-04-07	101928142	ENSG00000242908	OTTHUMG00000159877			NR_110202																									URS000075D0ED
HGNC:51526	AATBC	apoptosis associated transcript in bladder cancer	non-coding RNA	RNA, long non-coding	Approved	21q22.3	21q22.3		apoptosis-associated transcript in bladder cancer			Long non-coding RNAs (published)	788	2015-02-13			2015-02-13	284837	ENSG00000215458	OTTHUMG00000086882			NR_026961			25473900																						URS000075DB22
HGNC:49667	ABALON	apoptotic BCL2L1-antisense long non-coding RNA	non-coding RNA	RNA, long non-coding	Approved	20q11.21	20q11.21	INXS	apoptotic BCL-X-associated long ncRNA|intronic BCL-XS-inducing lncRNA			Long non-coding RNAs (published)	788	2014-03-13			2016-11-24	103021294	ENSG00000281376	OTTHUMG00000189574		KC505631	NR_131907			24992962																						URS000047716D
HGNC:39983	ABCA9-AS1	ABCA9 antisense RNA 1	non-coding RNA	RNA, long non-coding	Approved	17q24.2	17q24.2				ABCA9 antisense RNA 1 (non-protein coding)			2011-04-20		2012-08-15	2014-11-19	104355297	ENSG00000231749	OTTHUMG00000140370	uc060jgk.1		NR_126414																									URS000018F63F
HGNC:40055	ABCC5-AS1	ABCC5 antisense RNA 1	non-coding RNA	RNA, long non-coding	Approved	3q27.1	03q27.1				ABCC5 antisense RNA 1 (non-protein coding)			2011-07-27		2012-08-15	2014-11-18	100873982	ENSG00000223882	OTTHUMG00000156870	uc031scp.1		NR_046570																									URS0000221CD6
HGNC:53628	ABCF1-DT	ABCF1 divergent transcript	non-coding RNA	RNA, long non-coding	Approved	6p21.33	06p21.33							2017-08-03			2017-08-03	107986587					XR_001744078
HGNC:18289	ABHD11-AS1	ABHD11 antisense RNA 1 (tail to tail)	non-coding RNA	RNA, long non-coding	Approved	7q11.23	07q11.23	NCRNA00035	non-protein coding RNA 35	WBSCR26|LINC00035	Williams Beuren syndrome chromosome region 26|Williams Beuren syndrome chromosome region 26 (non-protein coding)|long intergenic non-protein coding RNA 35	Long non-coding RNAs (published)	788	2002-03-05	2014-07-08	2014-07-08	2017-10-13	171022	ENSG00000225969	OTTHUMG00000153263		BU595969	NR_026690			24984296|25619660|28157695		RGD:1585479			612545																	URS000075D729
HGNC:49685	ABHD15-AS1	ABHD15 antisense RNA 1	non-coding RNA	RNA, long non-coding	Approved	17q11.2	17q11.2	linc-TP53I13|lnc-TP53I13						2014-02-04			2014-02-10	104355133	ENSG00000264031	OTTHUMG00000179722		CN275323				24504737																						URS000014D914
HGNC:41426	ACAP2-IT1	ACAP2 intronic transcript 1	non-coding RNA	RNA, long non-coding	Approved	3q29	03q29				ACAP2 intronic transcript 1 (non-protein coding)			2011-05-04		2015-02-25	2015-02-25	100874306	ENSG00000229325	OTTHUMG00000155905	uc062rqs.1																											URS000057D897
HGNC:40701	ACBD3-AS1	ACBD3 antisense RNA 1	non-coding RNA	RNA, long non-coding	Approved	1q42.12	01q42.12	RP11-275I14.4						2016-11-11			2017-09-21	107985353	ENSG00000234478	OTTHUMG00000041339		AW511419	NR_146443			28881755																						URS0000BC4615
HGNC:41112	ACOXL-AS1	ACOXL antisense RNA 1	non-coding RNA	RNA, long non-coding	Approved	2q13	02q13							2016-11-11			2016-11-11	400997	ENSG00000204581	OTTHUMG00000153643			NR_122074																									URS000075CC59
HGNC:45169	ACTA2-AS1	ACTA2 antisense RNA 1	non-coding RNA	RNA, long non-coding	Approved	10q23.31	10q23.31	uc001kfo.1|ZXF1						2013-03-01			2017-01-18	100132116	ENSG00000180139	OTTHUMG00000018703	uc001kfo.2	AK093340|AX748062	NR_125373			24721325|2808873																						URS00007E505A
HGNC:20131	ACTN1-AS1	ACTN1 antisense RNA 1	non-coding RNA	RNA, long non-coding	Approved	14q24.1	14q24.1			C14orf84	chromosome 14 open reading frame 84|ACTN1 antisense RNA 1 (non-protein coding)			2002-12-18	2011-11-30	2012-08-15	2012-10-12	161159	ENSG00000259062	OTTHUMG00000171698	uc031qpf.1	DB029126|AI147349	NR_073422																									URS00001D1FF7
HGNC:44161	ACVR2B-AS1	ACVR2B antisense RNA 1	non-coding RNA	RNA, long non-coding	Approved	3p22.2	03p22.2				ACVR2B antisense RNA 1 (non-protein coding)			2012-06-30		2012-08-15	2012-10-12	100128640	ENSG00000229589	OTTHUMG00000156031	uc003cie.2	AK025619	NR_028389																									URS00004374A2
HGNC:40625	ADAMTS9-AS1	ADAMTS9 antisense RNA 1	non-coding RNA	RNA, long non-coding	Approved	3p14.1	03p14.1				ADAMTS9 antisense RNA 1 (non-protein coding)			2011-07-27		2012-08-15	2017-02-16	101929335	ENSG00000241158	OTTHUMG00000158723	uc021xaa.3		NR_110150			27941916																						URS000075D0FD
HGNC:42435	ADAMTS9-AS2	ADAMTS9 antisense RNA 2	non-coding RNA	RNA, long non-coding	Approved	3p14.1	03p14.1				ADAMTS9 antisense RNA 2 (non-protein coding)	Long non-coding RNAs (published)	788	2011-07-27		2012-08-15	2018-06-15	100507098	ENSG00000241684	OTTHUMG00000158725	uc003dml.5		NR_038264			24833086|29707897																			adamts9-as2			URS000075C89F
HGNC:40797	ADAMTS19-AS1	ADAMTS19 antisense RNA 1	non-coding RNA	RNA, long non-coding	Approved	5q23.3	05q23.3	RP11-346A9.1						2013-06-19			2014-11-18	103689846	ENSG00000249421	OTTHUMG00000163040		DA728271	NR_125748																									URS00000D55BF
HGNC:32041	ADAMTSL4-AS1	ADAMTSL4 antisense RNA 1	non-coding RNA	RNA, long non-coding	Approved	1q21.2	01q21.2	FLJ45786		C1orf138	chromosome 1 open reading frame 138			2005-07-08	2013-08-29	2013-08-29	2014-11-18	574406	ENSG00000203804	OTTHUMG00000034866		AK127688	NR_104133		Q5T5F5																							URS000075D769
HGNC:23299	ADARB2-AS1	ADARB2 antisense RNA 1	non-coding RNA	RNA, long non-coding	Approved	10p15.3	10p15.3	bA466B20.1		C10orf109|NCRNA00168	chromosome 10 open reading frame 109|non-protein coding RNA 168|ADARB2 antisense RNA 1 (non-protein coding)			2004-05-27	2011-08-11	2012-08-15	2017-09-08	642394	ENSG00000205696	OTTHUMG00000017542	uc057rfm.1		NR_033387		A8MUL3	28874676																						URS0000CCE155
HGNC:48682	ADD3-AS1	ADD3 antisense RNA 1	non-coding RNA	RNA, long non-coding	Approved	10q25.1	10q25.1							2013-06-06			2016-11-24	100505933	ENSG00000203876	OTTHUMG00000019028			NR_038943																									URS0000759A44
HGNC:49543	ADGRA1-AS1	adhesion G protein-coupled receptor A1 antisense RNA 1	non-coding RNA	RNA, long non-coding	Approved	10q26.3	10q26.3			GPR123-AS1	GPR123 antisense RNA 1			2014-01-10	2015-03-03	2015-03-03	2015-03-03	100128127	ENSG00000256925	OTTHUMG00000019301			NR_111905																									URS000044FA74
HGNC:53314	ADGRD1-AS1	ADGRD1 antisense RNA 1	non-coding RNA	RNA, long non-coding	Approved	12q24.33	12q24.33	LACAT8	lung adenocarcinoma-associated transcript 8					2017-03-22			2017-03-22	105755954	ENSG00000256151	OTTHUMG00000168346			NR_131950			25599403																						URS00008E3A2B
HGNC:50604	ADGRL3-AS1	adhesion G protein-coupled receptor L3 antisense RNA 1	non-coding RNA	RNA, long non-coding	Approved	4q13.1	04q13.1			LPHN3-AS1	LPHN3 antisense RNA 1			2014-05-22	2015-03-03	2015-03-03	2015-03-03	101927186	ENSG00000248692	OTTHUMG00000160691			NR_110595																									URS000075B27D
HGNC:40648	ADIPOQ-AS1	ADIPOQ antisense RNA 1	non-coding RNA	RNA, long non-coding	Approved	3q27.3	03q27.3				ADIPOQ antisense RNA 1 (non-protein coding)			2011-07-25		2012-08-15	2014-11-19	100874095	ENSG00000226482	OTTHUMG00000156514	uc031sct.2		NR_046662																									URS00009BF5F8
HGNC:45127	ADIRF-AS1	ADIRF antisense RNA 1	non-coding RNA	RNA, long non-coding	Approved	10q23.2	10q23.2							2013-02-20			2015-01-29	100133190	ENSG00000272734	OTTHUMG00000185998	uc057uqy.1	AK128041																										URS00008B6552
HGNC:51227	ADNP-AS1	ADNP antisense RNA 1	non-coding RNA	RNA, long non-coding	Approved	20q13.13	20q13.13							2014-08-08			2014-08-08	101927631	ENSG00000259456	OTTHUMG00000172534			NR_110009																									URS000075E7BC
HGNC:37122	ADORA2A-AS1	ADORA2A antisense RNA 1	non-coding RNA	RNA, long non-coding	Approved	22q11.23	22q11.23	FLJ34651		C22orf45	chromosome 22 open reading frame 45			2009-08-15	2012-10-11	2012-10-11	2016-11-09	646023	ENSG00000178803	OTTHUMG00000150735	uc062cjs.1	AK091970	NR_028483		P86434	19726446				ADORA2A-AS1																		URS00008E39D5
HGNC:44144	ADPGK-AS1	ADPGK antisense RNA 1	non-coding RNA	RNA, long non-coding	Approved	15q24.1	15q24.1				ADPGK antisense RNA 1 (non-protein coding)			2012-06-30		2012-08-15	2018-04-19	100287559	ENSG00000260898	OTTHUMG00000173100	uc002avk.1	AK127877	NR_040107			29667486																						URS00004A7F77
HGNC:28141	AFAP1-AS1	AFAP1 antisense RNA 1	non-coding RNA	RNA, long non-coding	Approved	4p16.1	04p16.1	MGC10981		AFAP1AS|AFAP1-AS	AFAP1 antisense RNA (non-protein coding)|AFAP1 antisense RNA 1 (non-protein coding)	Long non-coding RNAs (published)	788	2010-07-08	2010-11-25	2012-08-15	2016-11-24	84740	ENSG00000272620	OTTHUMG00000186238	uc003gkd.5	BC004397	NR_026892			23333711|26892468																			AFAP1AS			URS000075E0F9
HGNC:21236	AFDN-DT	AFDN divergent transcript	non-coding RNA	RNA, long non-coding	Approved	6q27	06q27	HGC6.4|dJ431P23.3		C6orf124|MLLT4-AS1|AFDN-AS1	chromosome 6 open reading frame 124|MLLT4 antisense RNA 1 (non-protein coding)|MLLT4 antisense RNA 1 (head to head)|AFDN antisense RNA 1 (head to head)			2003-05-29	2017-09-21	2017-09-21	2017-09-21	653483	ENSG00000198221	OTTHUMG00000016029	uc003qwa.3		NR_027906		Q9Y6Z5	10382971																						URS000075BCEE
HGNC:53447	AFF1-AS1	AFF1 antisense RNA 1	non-coding RNA	RNA, long non-coding	Approved	4q21.3	04q21.3							2017-04-19			2017-04-19	100506746					NR_038841																									URS000075D11F
HGNC:41334	AFF2-IT1	AFF2 intronic transcript 1	non-coding RNA	RNA, long non-coding	Approved	Xq28	Xq28				AFF2 intronic transcript 1 (non-protein coding)			2011-05-20		2015-02-25	2015-02-25	100874269	ENSG00000223516	OTTHUMG00000022611	uc065bmd.1																											URS00001F0F1B
HGNC:41427	AGAP1-IT1	AGAP1 intronic transcript 1	non-coding RNA	RNA, long non-coding	Approved	2q37.2	02q37.2				AGAP1 intronic transcript 1 (non-protein coding)			2011-05-20		2015-02-25	2015-02-25	100506749	ENSG00000235529	OTTHUMG00000153124	uc061txt.1		NR_131900																									URS00008E3A47
HGNC:48633	AGAP2-AS1	AGAP2 antisense RNA 1	non-coding RNA	RNA, long non-coding	Approved	12q14.1	12q14.1	LOC100130776|PUNISHER						2013-05-30			2016-10-03	100130776	ENSG00000255737	OTTHUMG00000170286		BC039697|BC069024	NR_027032			25392693|27195672																						URS000075E9B8
HGNC:48617	AGBL1-AS1	AGBL1 antisense RNA 1	non-coding RNA	RNA, long non-coding	Approved	15q25.3	15q25.3							2013-05-24			2013-05-24	727915	ENSG00000260125	OTTHUMG00000172872			NR_046012																									URS000075E9BB
HGNC:41482	AGBL4-IT1	AGBL4 intronic transcript 1	non-coding RNA	RNA, long non-coding	Approved	1p33	01p33				AGBL4 intronic transcript 1 (non-protein coding)			2011-06-08		2015-02-25	2015-02-25	100874313	ENSG00000225623	OTTHUMG00000008155	uc031tzy.1		NR_046839																									URS00001BDE86
HGNC:41133	AGBL5-AS1	AGBL5 antisense RNA 1	non-coding RNA	RNA, long non-coding	Approved	2p23.3	02p23.3				AGBL5 antisense RNA 1 (non-protein coding)			2011-06-08		2012-08-15	2014-11-19	100874031	ENSG00000231636	OTTHUMG00000151996	uc061hjm.1		NR_046730																									URS00003B86EF
HGNC:41484	AGBL5-IT1	AGBL5 intronic transcript 1	non-coding RNA	RNA, long non-coding	Approved	2p23.3	02p23.3				AGBL5 intronic transcript 1 (non-protein coding)			2011-06-08		2015-02-25	2015-02-25	106481744	ENSG00000229122	OTTHUMG00000151991	uc061hjv.1																											URS0000318C7A
HGNC:20988	AGPAT4-IT1	AGPAT4 intronic transcript 1	non-coding RNA	RNA, long non-coding	Approved	6q26	06q26	FLJ23112		C6orf59|NCRNA00241	chromosome 6 open reading frame 59|non-protein coding RNA 241|AGPAT4 intronic transcript 1 (non-protein coding)			2003-04-29	2011-08-11	2015-02-25	2016-10-04	79992	ENSG00000279355	OTTHUMG00000152859	uc003qtu.5	AK026765	NR_024277		Q9H0P7																							URS000075D301
HGNC:34515	AIRN	antisense of IGF2R non-protein coding RNA	non-coding RNA	RNA, long non-coding	Approved	6q25.3	06q25.3	AIR|NCRNA00088|IGF2RAS|IGF2R-AS1	non-protein coding RNA 88|IGF2R antisense RNA 1 (non-protein coding)		antisense of IGF2R RNA (non-protein coding)	Long non-coding RNAs (published)	788	2008-11-25		2012-08-16	2014-10-22	100271873	ENSG00000268257	OTTHUMG00000183173	uc031sqx.1		NR_047511			18789384|19008856	MGI:1353471				604893														Air			URS000041E62F
HGNC:41304	AKT3-IT1	AKT3 intronic transcript 1	non-coding RNA	RNA, long non-coding	Approved	1q44	01q44				AKT3 intronic transcript 1 (non-protein coding)			2011-05-20		2015-02-25	2015-02-25	100874263	ENSG00000228939	OTTHUMG00000039993	uc057qwa.1																											URS00002C213E
HGNC:40244	ALDH1L1-AS1	ALDH1L1 antisense RNA 1	non-coding RNA	RNA, long non-coding	Approved	3q21.3	03q21.3				ALDH1L1 antisense RNA 1 (non-protein coding)			2011-07-28		2012-08-15	2014-11-19	100874204	ENSG00000250218	OTTHUMG00000162640	uc031sbq.2		NR_046602																									URS000025E490
HGNC:42446	ALDH1L1-AS2	ALDH1L1 antisense RNA 2	non-coding RNA	RNA, long non-coding	Approved	3q21.3	03q21.3				ALDH1L1 antisense RNA 2 (non-protein coding)			2011-07-28		2012-08-15	2014-11-19	100862662	ENSG00000246022	OTTHUMG00000162642	uc062nki.1		NR_046383																									URS000075DB32
HGNC:41409	ALG9-IT1	ALG9 intronic transcript 1	non-coding RNA	RNA, long non-coding	Approved	11q23.1	11q23.1				ALG9 intronic transcript 1 (non-protein coding)			2011-05-20		2015-02-25	2015-02-25	100874303	ENSG00000254450	OTTHUMG00000166796	uc058hfk.1																											URS000060D3B6
HGNC:41277	ALG13-AS1	ALG13 antisense RNA 1	non-coding RNA	RNA, long non-coding	Approved	Xq23	Xq23				ALG13 antisense RNA 1 (non-protein coding)			2011-07-29		2012-08-15	2014-11-19	106478971	ENSG00000229487	OTTHUMG00000067670	uc065atf.1																											URS0000576C61
HGNC:48670	ALKBH3-AS1	ALKBH3 antisense RNA 1	non-coding RNA	RNA, long non-coding	Approved	11p11.2	11p11.2							2013-06-06			2013-06-06	100507300	ENSG00000244926	OTTHUMG00000166553			NR_038907																									URS000075AA52
HGNC:41305	ALMS1-IT1	ALMS1 intronic transcript 1	non-coding RNA	RNA, long non-coding	Approved	2p13.1	02p13.1				ALMS1 intronic transcript 1 (non-protein coding)			2011-06-08		2015-02-25	2015-02-25	100874291	ENSG00000230002	OTTHUMG00000152785	uc032nrh.2	BC041487	NR_046762																									URS000075CB55
HGNC:51342	ALOX12-AS1	ALOX12 antisense RNA 1	non-coding RNA	RNA, long non-coding	Approved	17p13.1	17p13.1							2014-10-10			2014-10-10	100506713	ENSG00000215067	OTTHUMG00000132903		AK074580	NR_040089																									URS000075A15F
HGNC:41306	AMMECR1-IT1	AMMECR1 intronic transcript 1	non-coding RNA	RNA, long non-coding	Approved	Xq23	Xq23				AMMECR1 intronic transcript 1 (non-protein coding)			2011-06-08		2015-02-25	2015-02-25	100874352	ENSG00000224142	OTTHUMG00000022194	uc065ars.1																											URS00005FEBAC
HGNC:39891	ANKRD10-IT1	ANKRD10 intronic transcript 1	non-coding RNA	RNA, long non-coding	Approved	13q34	13q34				ANKRD10 intronic transcript 1 (non-protein coding)			2011-04-08		2015-02-25	2015-02-25	100505494	ENSG00000229152	OTTHUMG00000046190	uc058yhs.1																											URS0000764FAC
HGNC:41298	ANKRD33B-AS1	ANKRD33B antisense RNA 1	non-coding RNA	RNA, long non-coding	Approved	5p15.2	05p15.2				ANKRD33B antisense RNA 1 (non-protein coding)			2011-06-08		2012-08-15	2014-11-19	100874247	ENSG00000250106	OTTHUMG00000162124	uc063ciy.1																											URS0000611DC2
HGNC:48618	ANKRD34C-AS1	ANKRD34C antisense RNA 1	non-coding RNA	RNA, long non-coding	Approved	15q25.1	15q25.1							2014-11-21			2014-11-21	729911	ENSG00000259234	OTTHUMG00000172071		DA336675|DA364073	NR_038997																									URS000075B35A
HGNC:41477	ANKRD44-IT1	ANKRD44 intronic transcript 1	non-coding RNA	RNA, long non-coding	Approved	2q33.1	02q33.1				ANKRD44 intronic transcript 1 (non-protein coding)			2011-06-08		2015-02-25	2015-02-25	101927547	ENSG00000236977	OTTHUMG00000154409	uc032oos.1		NR_046837																									URS00003BCF80
HGNC:40016	ANO1-AS1	ANO1 antisense RNA 1	non-coding RNA	RNA, long non-coding	Approved	11q13.3	11q13.3				ANO1 antisense RNA 1 (non-protein coding)			2011-04-28		2012-08-15	2014-11-19	100873981	ENSG00000254902	OTTHUMG00000167205	uc058eru.1																											URS00000709A4
HGNC:25672	ANP32A-IT1	ANP32A intronic transcript 1	non-coding RNA	RNA, long non-coding	Approved	15q23	15q23	FLJ11722|HsT18971		C15orf28|NCRNA00321	chromosome 15 open reading frame 28|non-protein coding RNA 321|ANP32A intronic transcript 1 (non-protein coding)			2004-06-29	2011-08-11	2015-02-25	2015-02-25	80035				AK021784	NR_026808			14702039																						URS000075B48D
HGNC:41307	AOAH-IT1	AOAH intronic transcript 1	non-coding RNA	RNA, long non-coding	Approved	7p14.2	07p14.2				AOAH intronic transcript 1 (non-protein coding)			2011-05-19		2015-02-25	2015-02-25	100874264	ENSG00000230539	OTTHUMG00000154938	uc031swz.1		NR_046764																									URS0000011308
HGNC:44114	AP4B1-AS1	AP4B1 antisense RNA 1	non-coding RNA	RNA, long non-coding	Approved	1p13.2	01p13.2				AP4B1 antisense RNA 1 (non-protein coding)			2012-06-23		2012-08-15	2012-10-12	100287722	ENSG00000226167	OTTHUMG00000011941	uc001edv.3	AK123199	NR_037864																									URS000036AE88
HGNC:27152	APCDD1L-DT	APCDD1L divergent transcript	non-coding RNA	RNA, long non-coding	Approved	20q13.32	20q13.32			APCDD1L-AS1	APCDD1L antisense RNA 1 (non-protein coding)|APCDD1L antisense RNA 1|APCDD1L antisense RNA 1 (head to head)			2012-08-09	2018-03-21	2018-03-21	2018-03-21	149773	ENSG00000231290	OTTHUMG00000032847	uc002xzg.3	AI077602|AK054637	NR_034147																									URS000075A519
HGNC:40079	APOA1-AS	APOA1 antisense RNA	non-coding RNA	RNA, long non-coding	Approved	11q23.3	11q23.3					Long non-coding RNAs (published)	788	2014-01-04			2016-11-24	104326055	ENSG00000235910	OTTHUMG00000150649		DA327409	NR_126362			24388749																			apoas1			URS00005069DC
HGNC:43836	APOBEC3B-AS1	APOBEC3B antisense RNA 1	non-coding RNA	RNA, long non-coding	Approved	22q13.1	22q13.1				APOBEC3B antisense RNA 1 (non-protein coding)			2012-03-23		2012-08-15	2012-10-12	100874530	ENSG00000249310	OTTHUMG00000151083	uc032qpc.2	CX754295	NR_104187																									URS000075D1EF
HGNC:44173	APTR	Alu-mediated CDKN1A/p21 transcriptional regulator	non-coding RNA	RNA, long non-coding	Approved	7q11.23	07q11.23			RSBN1L-AS1	RSBN1L antisense RNA 1 (non-protein coding)|Alu-mediated CDKN1A/p21 transcriptional regulator (non-protein coding)	Long non-coding RNAs (published)	788	2012-06-30	2014-04-22	2018-05-16	2018-05-16	100505854	ENSG00000214293	OTTHUMG00000162596		AF290475	NR_038361			24748121		RGD:9685233			616048																	URS000075BCAA
HGNC:26399	AQP4-AS1	AQP4 antisense RNA 1	non-coding RNA	RNA, long non-coding	Approved	18q11.2	18q11.2	FLJ30507		C18orf16|CHST9-AS1	chromosome 18 open reading frame 16|CHST9 antisense RNA 1			2004-04-30	2012-10-03	2012-10-03	2016-10-05	147429	ENSG00000260372	OTTHUMG00000131954	uc010xbm.3	AK055069	NR_026908																									URS00000BF0FE
HGNC:39993	ARAP1-AS1	ARAP1 antisense RNA 1	non-coding RNA	RNA, long non-coding	Approved	11q13.4	11q13.4				ARAP1 antisense RNA 1 (non-protein coding)			2011-04-20		2012-08-15	2014-11-19	100874075	ENSG00000256007	OTTHUMG00000167950	uc058fck.1																											URS0000379690
HGNC:39994	ARAP1-AS2	ARAP1 antisense RNA 2	non-coding RNA	RNA, long non-coding	Approved	11q13.4	11q13.4				ARAP1 antisense RNA 2 (non-protein coding)			2011-04-20		2012-08-15	2014-11-19	100506020	ENSG00000245148	OTTHUMG00000167951	uc058fcw.1		NR_146780																									URS000030B95E
HGNC:51593	ARF4-AS1	ARF4 antisense RNA 1	non-coding RNA	RNA, long non-coding	Approved	3p14.3	03p14.3							2015-03-11			2015-03-11	106144532	ENSG00000272146	OTTHUMG00000185640		BF793425|AI127075	NR_132369																									URS00008E39FC
HGNC:20279	ARHGAP5-AS1	ARHGAP5 antisense RNA 1 (head to head)	non-coding RNA	RNA, long non-coding	Approved	14q12	14q12	MGC15504		C14orf128	chromosome 14 open reading frame 128|ARHGAP5 antisense RNA 1 (non-protein coding)|ARHGAP5 antisense RNA 1			2003-01-17	2011-11-29	2012-10-17	2012-10-17	84837	ENSG00000258655	OTTHUMG00000170588	uc010amk.4	BC007251	NR_027263		Q96IT6																							URS000075C624
HGNC:42944	ARHGAP22-IT1	ARHGAP22 intronic transcript 1	non-coding RNA	RNA, long non-coding	Approved	10q11.22	10q11.22	FLJ35752			ARHGAP22 intronic transcript 1 (non-protein coding)			2011-09-07		2015-02-25	2015-02-25	100689073	ENSG00000248682	OTTHUMG00000159998	uc057tdj.1	AK093071	NR_146782																									URS0000494DD3
HGNC:40792	ARHGAP26-AS1	ARHGAP26 antisense RNA 1	non-coding RNA	RNA, long non-coding	Approved	5q31.3	05q31.3				ARHGAP26 antisense RNA 1 (non-protein coding)			2011-05-19		2012-08-15	2014-11-19	100874239	ENSG00000226272	OTTHUMG00000059702	uc003lmv.4		NR_046680																									URS00004B4E7B
HGNC:41429	ARHGAP26-IT1	ARHGAP26 intronic transcript 1	non-coding RNA	RNA, long non-coding	Approved	5q31.3	05q31.3				ARHGAP26 intronic transcript 1 (non-protein coding)			2011-05-19		2015-02-25	2015-02-25	100874372	ENSG00000230789	OTTHUMG00000067192	uc063ifw.1		NR_046816																									URS00002F3A59
HGNC:41235	ARHGAP31-AS1	ARHGAP31 antisense RNA 1	non-coding RNA	RNA, long non-coding	Approved	3q13.33	03q13.33				ARHGAP31 antisense RNA 1 (non-protein coding)			2011-07-28		2012-08-15	2014-11-19	100874246	ENSG00000241155	OTTHUMG00000159360	uc062mtq.1		NR_046748																									URS00001B54E5
HGNC:40083	ARHGEF3-AS1	ARHGEF3 antisense RNA 1	non-coding RNA	RNA, long non-coding	Approved	3p14.3	03p14.3				ARHGEF3 antisense RNA 1 (non-protein coding)			2011-07-28		2012-08-15	2014-11-19	100874200	ENSG00000240198	OTTHUMG00000158863	uc031sae.2		NR_046572																									URS000075F0AD
HGNC:39816	ARHGEF7-AS1	ARHGEF7 antisense RNA 1	non-coding RNA	RNA, long non-coding	Approved	13q34	13q34				ARHGEF7 antisense RNA 1 (non-protein coding)			2011-05-05		2012-08-15	2014-11-19	100874226	ENSG00000227352	OTTHUMG00000017355	uc058yie.1		NR_046516																									URS000075DC06
HGNC:40717	ARHGEF7-AS2	ARHGEF7 antisense RNA 2	non-coding RNA	RNA, long non-coding	Approved	13q34	13q34				ARHGEF7 antisense RNA 2 (non-protein coding)			2011-05-05		2012-08-15	2014-11-19	100874238	ENSG00000235875	OTTHUMG00000017353	uc058yhz.1		NR_046667																									URS0000495429
HGNC:41408	ARHGEF7-IT1	ARHGEF7 intronic transcript 1	non-coding RNA	RNA, long non-coding	Approved	13q34	13q34				ARHGEF7 intronic transcript 1 (non-protein coding)			2011-05-04		2015-02-25	2015-02-25	100874371	ENSG00000233644	OTTHUMG00000017354	uc058yid.1																											URS000043569B
HGNC:41401	ARHGEF9-IT1	ARHGEF9 intronic transcript 1	non-coding RNA	RNA, long non-coding	Approved	Xq11.1	Xq11.1				ARHGEF9 intronic transcript 1 (non-protein coding)			2011-06-08		2015-02-25	2015-02-25	100874355	ENSG00000231729	OTTHUMG00000021698	uc033egi.1		NR_138419																									URS000057D387
HGNC:39996	ARHGEF19-AS1	ARHGEF19 antisense RNA 1	non-coding RNA	RNA, long non-coding	Approved	1p36.13	01p36.13				ARHGEF19 antisense RNA 1 (non-protein coding)			2011-04-20		2012-08-15	2014-11-19	100874233	ENSG00000234166	OTTHUMG00000002220	uc057cqq.1																											URS0000387218
HGNC:41048	ARHGEF26-AS1	ARHGEF26 antisense RNA 1	non-coding RNA	RNA, long non-coding	Approved	3q25.2	03q25.2				ARHGEF26 antisense RNA 1 (non-protein coding)			2011-07-28		2012-08-15	2014-11-19	100507524	ENSG00000243069	OTTHUMG00000159647	uc003ezu.1		NR_037901																									URS000075C1F4
HGNC:41483	ARHGEF38-IT1	ARHGEF38 intronic transcript 1	non-coding RNA	RNA, long non-coding	Approved	4q24	04q24				ARHGEF38 intronic transcript 1 (non-protein coding)			2011-06-08		2015-02-25	2015-02-25	100874374	ENSG00000249885	OTTHUMG00000161056	uc031sgs.2		NR_046840																									URS00001EFACC
HGNC:53032	ARLNC1	androgen receptor regulated long noncoding RNA 1	non-coding RNA	RNA, long non-coding	Approved	16q23.2	16q23.2	PRCAT47	prostate cancer-associated 47|AR-regulated long noncoding RNA 1	LINC02170	long intergenic non-protein coding RNA 2170	Long non-coding RNAs (published)	788	2017-01-09	2018-06-08	2018-06-08	2018-06-08	100996425	ENSG00000260896	OTTHUMG00000177012			NR_131947			29808028																						URS00008E3A5B
HGNC:41008	ARMC2-AS1	ARMC2 antisense RNA 1	non-coding RNA	RNA, long non-coding	Approved	6q21	06q21				ARMC2 antisense RNA 1 (non-protein coding)			2012-01-26		2012-08-15	2014-11-19	101929716	ENSG00000230290	OTTHUMG00000015334	uc063qmf.1	BG504478	NR_104137																									URS000075B340
HGNC:41038	ARMCX3-AS1	ARMCX3 antisense RNA 1	non-coding RNA	RNA, long non-coding	Approved	Xq22.1	Xq22.1				ARMCX3 antisense RNA 1 (non-protein coding)			2011-07-29		2012-08-15	2014-11-19	100128574	ENSG00000228275	OTTHUMG00000022037	uc065aib.1																											URS00005E2B14
HGNC:49892	ARNTL2-AS1	ARNTL2 antisense RNA 1	non-coding RNA	RNA, long non-coding	Approved	12p11.23	12p11.23							2014-03-18			2014-03-18	101928646	ENSG00000245311	OTTHUMG00000169258			NR_109975																									URS000075C2DD
HGNC:40785	ARPP21-AS1	ARPP21 antisense RNA 1	non-coding RNA	RNA, long non-coding	Approved	3p22.3	03p22.3				ARPP21 antisense RNA 1 (non-protein coding)			2011-07-28		2012-08-15	2014-11-19	100874098	ENSG00000230830	OTTHUMG00000156606	uc062hzu.1																											URS000053C6B7
HGNC:23395	ARRDC1-AS1	ARRDC1 antisense RNA 1	non-coding RNA	RNA, long non-coding	Approved	9q34.3	09q34.3			C9orf37	chromosome 9 open reading frame 37			2003-11-14	2014-07-17	2014-07-17	2014-11-19	85026	ENSG00000203993	OTTHUMG00000020988		AF267857	NR_122035		Q9H2J1																							URS0000759D8C
HGNC:44145	ARRDC3-AS1	ARRDC3 antisense RNA 1	non-coding RNA	RNA, long non-coding	Approved	5q14.3	05q14.3				ARRDC3 antisense RNA 1 (non-protein coding)			2012-06-30		2012-08-15	2016-11-24	100129716	ENSG00000281357	OTTHUMG00000189546	uc003kka.5	BC043415	NR_027435																									URS000075DB7C
HGNC:40085	ARSD-AS1	ARSD antisense RNA 1	non-coding RNA	RNA, long non-coding	Approved	Xp22.33	Xp22.33				ARSD antisense RNA 1 (non-protein coding)			2011-08-10		2012-08-15	2014-11-19	100506356	ENSG00000229851	OTTHUMG00000021076	uc064xvj.1		NR_144459																									URS000052D53D
HGNC:24998	ASAP1-IT1	ASAP1 intronic transcript 1	non-coding RNA	RNA, long non-coding	Approved	8q24.21	08q24.21	HSPC054|NCRNA00050|ASAP1IT|ASAP1-IT	non-protein coding RNA 50|ArfGAP with SH3 domain, ankyrin repeat and PH domain 1 intronic transcript 1 (non-protein coding)	DDEF1IT1	DDEF1 intronic transcript 1|DDEF1 intronic transcript 1 (non-protein coding)|ASAP1 intronic transcript 1 (non-protein coding)			2005-09-05	2011-03-23	2015-02-25	2017-09-21	29065				AF161539	NR_002765			11042152|27667152|28895409																						URS000075BE71
HGNC:48917	ASAP1-IT2	ASAP1 intronic transcript 2	non-coding RNA	RNA, long non-coding	Approved	8q24.21	08q24.21				ASAP1 intronic transcript 2 (non-protein coding)			2013-07-05		2015-02-25	2016-11-24	100507117	ENSG00000280543	OTTHUMG00000189586			NR_045385																									URS000075D473
HGNC:25442	ASB16-AS1	ASB16 antisense RNA 1	non-coding RNA	RNA, long non-coding	Approved	17q21.31	17q21.31	DKFZp762C2414		C17orf65	chromosome 17 open reading frame 65			2005-12-16	2012-10-11	2012-10-11	2014-11-19	339201	ENSG00000267080	OTTHUMG00000181810	uc002ifn.5	AL833953	NR_049729		Q495Z4																							URS000075CE59
HGNC:44146	ASH1L-AS1	ASH1L antisense RNA 1	non-coding RNA	RNA, long non-coding	Approved	1q22	01q22				ASH1L antisense RNA 1 (non-protein coding)			2012-06-30		2012-08-15	2012-10-12	645676	ENSG00000235919	OTTHUMG00000014012	uc057lqr.1	BC017347	NR_027023																									URS000077F377
HGNC:41449	ASH1L-IT1	ASH1L intronic transcript 1	non-coding RNA	RNA, long non-coding	Approved	1q22	01q22				ASH1L intronic transcript 1 (non-protein coding)			2011-06-08		2015-02-25	2015-02-25	106478976	ENSG00000227773	OTTHUMG00000014015	uc057lqo.1																											URS000017303B
HGNC:25811	ASMTL-AS1	ASMTL antisense RNA 1	non-coding RNA	RNA, long non-coding	Approved	Xp22.33 and Yp11.32	Xp22.33 and Yp11.32	FLJ13330		CXYorf2|NCRNA00105|ASMTLAS|ASMTL-AS	chromosome X and Y open reading frame 2|non-protein coding RNA 105|ASMTL antisense RNA (non-protein coding)|ASMTL antisense RNA 1 (non-protein coding)	Pseudoautosomal region 1	715	2004-06-16	2010-11-25	2012-08-15	2014-11-19	80161	ENSG00000236017	OTTHUMG00000021056	uc065cnu.1	AK023392	XR_040863			14702039			Mental Retardation database|http://grenada.lumc.nl/LOVD2/MR/home.php?select_db=ASMTL-AS1	ASMTL-AS1																		URS000060F735
HGNC:51175	ASTN2-AS1	ASTN2 antisense RNA 1	non-coding RNA	RNA, long non-coding	Approved	9q33.1	09q33.1							2014-07-31			2014-07-31	100128505	ENSG00000229105	OTTHUMG00000020556		AK097822	NR_033973																									URS0000450FB7
HGNC:49496	ATE1-AS1	ATE1 antisense RNA 1	non-coding RNA	RNA, long non-coding	Approved	10q26.13	10q26.13	ENST00000437593						2013-12-20		2015-04-22	2017-12-06	100130887	ENSG00000226864	OTTHUMG00000019179			NR_120495																									URS000075D9F0
HGNC:40914	ATG10-AS1	ATG10 antisense RNA 1	non-coding RNA	RNA, long non-coding	Approved	5q14.1	05q14.1				ATG10 antisense RNA 1 (non-protein coding)			2011-05-19		2012-08-15	2014-11-19	100874022	ENSG00000248192	OTTHUMG00000162770	uc063faq.1																											URS000010F1A1
HGNC:41455	ATG10-IT1	ATG10 intronic transcript 1	non-coding RNA	RNA, long non-coding	Approved	5q14.1	05q14.1				ATG10 intronic transcript 1 (non-protein coding)			2011-05-19		2015-02-25	2015-02-25	100874311	ENSG00000236447	OTTHUMG00000162771	uc063fap.1																											URS00004AC573
HGNC:28262	ATP1A1-AS1	ATP1A1 antisense RNA 1	non-coding RNA	RNA, long non-coding	Approved	1p13.1	01p13.1	MGC16179		C1orf203|ATP1A1OS	chromosome 1 open reading frame 203|ATP1A1 opposite strand			2005-11-17	2014-03-31	2014-03-31	2014-11-19	84852	ENSG00000203865	OTTHUMG00000012111		BC007373	NR_024124		Q5TC04	12477932																						URS0000759F49
HGNC:40088	ATP1B3-AS1	ATP1B3 antisense RNA 1	non-coding RNA	RNA, long non-coding	Approved	3q23	03q23				ATP1B3 antisense RNA 1 (non-protein coding)			2011-07-28		2012-08-15	2014-11-19	100874077	ENSG00000244124	OTTHUMG00000159102	uc062omw.1																											URS00001BD8BB
HGNC:51370	ATP2A1-AS1	ATP2A1 antisense RNA 1	non-coding RNA	RNA, long non-coding	Approved	16p11.2	16p11.2							2014-10-16			2014-10-16	100289092	ENSG00000260442	OTTHUMG00000176592		BX099641|AI015924	NR_046287																									URS000075E145
HGNC:27883	ATP2B1-AS1	ATP2B1 antisense RNA 1	non-coding RNA	RNA, long non-coding	Approved	12q21.33	12q21.33			LINC00936	long intergenic non-protein coding RNA 936			2013-05-30	2016-11-11	2016-11-11	2016-11-11	338758	ENSG00000271614	OTTHUMG00000169947			NR_028138			12477932																						URS000075E810
HGNC:41309	ATP2B2-IT1	ATP2B2 intronic transcript 1	non-coding RNA	RNA, long non-coding	Approved	3p25.3	03p25.3				ATP2B2 intronic transcript 1 (non-protein coding)			2011-06-08		2015-02-25	2015-02-25	100874324	ENSG00000236999	OTTHUMG00000140094	uc062gsp.1																											URS0000483020
HGNC:41310	ATP2B2-IT2	ATP2B2 intronic transcript 2	non-coding RNA	RNA, long non-coding	Approved	3p25.3	03p25.3				ATP2B2 intronic transcript 2 (non-protein coding)			2011-06-08		2015-02-25	2015-02-25	100874325	ENSG00000224771	OTTHUMG00000140095	uc062gsq.1		NR_046766																									URS000075B0DB
HGNC:53167	ATP2C2-AS1	ATP2C2 antisense RNA 1	non-coding RNA	RNA, long non-coding	Approved	16q24.1	16q24.1	RP11-517C16.2-001|RP11-517C16.2						2017-03-10			2018-06-15	105371374	ENSG00000261286	OTTHUMG00000176738			NR_146503			28265570|29712923																						URS000050A665
HGNC:51118	ATP6V1B1-AS1	ATP6V1B1 antisense RNA 1	non-coding RNA	RNA, long non-coding	Approved	2p13.3	02p13.3							2014-07-30			2014-07-30	101927750	ENSG00000239322	OTTHUMG00000153727			NR_110273																									URS000075A9A4
HGNC:44180	ATP6V0E2-AS1	ATP6V0E2 antisense RNA 1	non-coding RNA	RNA, long non-coding	Approved	7q36.1	07q36.1				ATP6V0E2 antisense RNA 1 (non-protein coding)			2012-06-30		2012-08-15	2012-10-12	401431	ENSG00000204934	OTTHUMG00000158095	uc003wgn.5	BC028735	NR_027040																									URS000075E2F4
HGNC:40645	ATP11A-AS1	ATP11A antisense RNA 1	non-coding RNA	RNA, long non-coding	Approved	13q34	13q34				ATP11A antisense RNA 1 (non-protein coding)			2011-05-05		2012-08-15	2014-11-19	100874205	ENSG00000232684	OTTHUMG00000017370	uc001vsk.5		NR_046661																									URS000075DF5D
HGNC:41095	ATP13A4-AS1	ATP13A4 antisense RNA 1	non-coding RNA	RNA, long non-coding	Approved	3q29	03q29				ATP13A4 antisense RNA 1 (non-protein coding)			2011-07-28		2012-08-15	2014-11-19	101929198	ENSG00000225473	OTTHUMG00000156102	uc062rmh.1		NR_046726																									URS000075C044
HGNC:41281	ATP13A5-AS1	ATP13A5 antisense RNA 1	non-coding RNA	RNA, long non-coding	Approved	3q29	03q29				ATP13A5 antisense RNA 1 (non-protein coding)			2011-07-28		2012-08-15	2014-11-19	100874218	ENSG00000236508	OTTHUMG00000156106	uc062rlw.1		NR_046758																									URS000075BBF5
HGNC:51838	ATXN2-AS	ATXN2 antisense RNA	non-coding RNA	RNA, long non-coding	Approved	12q24.12	12q24.12							2016-05-12			2016-05-12	102723619	ENSG00000258099	OTTHUMG00000169599			NR_146497																									URS00004F3FEB
HGNC:10561	ATXN8OS	ATXN8 opposite strand lncRNA	non-coding RNA	RNA, long non-coding	Approved	13q21.33	13q21.33	NCRNA00003	non-protein coding RNA 3	SCA8|KLHL1AS	spinocerebellar ataxia 8|kelch-like 1 antisense (Drosophila)|ATXN8 opposite strand (non-protein coding)	Long non-coding RNAs (published)	788	1998-04-01	2006-07-18	2018-05-16	2018-05-16	6315	ENSG00000230223	OTTHUMG00000017057	uc010aej.2	AF126749	NR_002717		P0DMR3	10192387|16804541					603680					158384									sca8			URS000075CA79
HGNC:51558	AZIN1-AS1	AZIN1 antisense RNA 1	non-coding RNA	RNA, long non-coding	Approved	8q22.3	08q22.3							2015-03-05			2015-03-05	100506753	ENSG00000253320	OTTHUMG00000164825			NR_126338																									URS00007E44DE
HGNC:16424	B3GALT5-AS1	B3GALT5 antisense RNA 1	non-coding RNA	RNA, long non-coding	Approved	21q22.2	21q22.2			C21orf88	chromosome 21 open reading frame 88			2001-08-24	2014-10-01	2014-10-01	2014-11-19	114041	ENSG00000184809	OTTHUMG00000086722		AF426266	NR_026542		P59052	12036297																						URS000075B4E2
HGNC:49910	B4GALT1-AS1	B4GALT1 antisense RNA 1	non-coding RNA	RNA, long non-coding	Approved	9p21.1	09p21.1					Long non-coding RNAs (published)	788	2014-03-21			2015-09-23	101929639	ENSG00000233554	OTTHUMG00000019763			NR_108108			26315939																						URS000075AF86
HGNC:40090	B4GALT4-AS1	B4GALT4 antisense RNA 1	non-coding RNA	RNA, long non-coding	Approved	3q13.32	03q13.32				B4GALT4 antisense RNA 1 (non-protein coding)			2011-07-28		2012-08-15	2016-10-05	100874201	ENSG00000240254	OTTHUMG00000159385	uc062mtc.1		NR_046574																									URS000047F9A2
HGNC:50461	BAALC-AS1	BAALC antisense RNA 1	non-coding RNA	RNA, long non-coding	Approved	8q22.3	08q22.3	lncFZD6|FZD6-DT	FZD6 divergent transcript					2014-04-30			2018-03-16	100499183	ENSG00000247081	OTTHUMG00000164798			NR_109954			29535420																						URS000075B9A4
HGNC:28595	BAALC-AS2	BAALC antisense RNA 2	non-coding RNA	RNA, long non-coding	Approved	8q22.3	08q22.3	MGC39526		C8orf56|BAALCOS	chromosome 8 open reading frame 56|BAALC opposite strand			2005-09-02	2014-10-03	2014-10-03	2014-10-03	157556	ENSG00000236939	OTTHUMG00000164781		BC029562	NR_027071		P0C853	12477932																						URS000075CD5E
HGNC:37125	BACE1-AS	BACE1 antisense RNA	non-coding RNA	RNA, long non-coding	Approved	11q23.3	11q23.3	FJ573250|NCRNA00177|BACE1-AS1	non-protein coding RNA 177	BACE1AS	BACE1 antisense RNA (non-protein coding)	Long non-coding RNAs (published)	788	2009-07-15	2010-11-03	2012-08-15	2014-10-22	100379571	ENSG00000278768	OTTHUMG00000188154	uc058htm.1		NR_037803			18587408|21785702					614263														BACE1AS			URS00007E3977
HGNC:16024	BACE2-IT1	BACE2 intronic transcript 1	non-coding RNA	RNA, long non-coding	Approved	21q22.2	21q22.2	PRED43		C21orf75|NCRNA00228	chromosome 21 open reading frame 75|non-protein coding RNA 228|BACE2 intronic transcript 1 (non-protein coding)			2002-11-26	2011-08-11	2015-02-25	2015-02-25	282569	ENSG00000224388	OTTHUMG00000086745	uc062agy.1																											URS000030AA97
HGNC:40008	BACH1-AS1	BACH1 antisense RNA 1	non-coding RNA	RNA, long non-coding	Approved	21q21.3	21q21.3				BACH1 antisense RNA 1 (non-protein coding)			2011-04-28		2012-08-15	2014-11-19	106478962	ENSG00000232118	OTTHUMG00000081874	uc061zln.1																											URS0000776B75
HGNC:40006	BACH1-IT1	BACH1 intronic transcript 1	non-coding RNA	RNA, long non-coding	Approved	21q21.3	21q21.3				BACH1 intronic transcript 1 (non-protein coding)			2011-04-28		2015-02-25	2015-02-25		ENSG00000248476	OTTHUMG00000078881	uc061zlk.1	AF317902																										URS000030B05A
HGNC:40007	BACH1-IT2	BACH1 intronic transcript 2	non-coding RNA	RNA, long non-coding	Approved	21q21.3	21q21.3				BACH1 intronic transcript 2 (non-protein coding)			2011-04-28		2015-02-25	2015-02-25	100874322	ENSG00000228817	OTTHUMG00000078880	uc061zlq.1		NR_046564																									URS000075B326
HGNC:16455	BACH1-IT3	BACH1 intronic transcript 3	non-coding RNA	RNA, long non-coding	Approved	21q21.3	21q21.3			C21orf8	chromosome 21 open reading frame 8|BACH1 intronic transcript 3 (non-protein coding)			2001-08-24	2008-09-04	2015-02-25	2015-02-25	54147	ENSG00000234293	OTTHUMG00000078874	uc061zlr.1	BX100223	NR_146594																									URS00001EECAA
HGNC:44342	BAIAP2-DT	BAIAP2 divergent transcript	non-coding RNA	RNA, long non-coding	Approved	17q25.3	17q25.3			BAIAP2-AS1	BAIAP2 antisense RNA 1 (non-protein coding)|BAIAP2 antisense RNA 1|BAIAP2 antisense RNA 1 (head to head)			2012-08-14	2018-03-21	2018-03-21	2018-03-21	440465	ENSG00000226137	OTTHUMG00000177697	uc060lfw.1	AK027350|AK056555|AK075238|AK096609	NR_026857																									URS000075BF56
HGNC:43877	BANCR	BRAF-activated non-protein coding RNA	non-coding RNA	RNA, long non-coding	Approved	9q21.11-q21.12	09q21.11-q21.12	LINC00586				Long non-coding RNAs (published)	788	2012-05-11			2018-02-13	100885775	ENSG00000278910	OTTHUMG00000189430	uc064tpg.1	AA442164	NR_047671			22581800|22673151|24655544																			bancr			URS0000759AA6
HGNC:50673	BARX1-DT	BARX1 divergent transcript	non-coding RNA	RNA, long non-coding	Approved	9q22.32	09q22.32			BARX1-AS1	BARX1 antisense RNA 1 (head to head)			2014-06-05	2018-03-21	2018-03-21	2018-03-21	101928040	ENSG00000235601	OTTHUMG00000020256			NR_144455																									URS0000355807
HGNC:26609	BASP1-AS1	BASP1 antisense RNA 1	non-coding RNA	RNA, long non-coding	Approved	5p15.1	05p15.1	LOC285696						2017-09-08			2018-03-21	285696	ENSG00000215196	OTTHUMG00000131059			NR_027253			28871211																						URS000075DA51
HGNC:50700	BBOX1-AS1	BBOX1 antisense RNA 1	non-coding RNA	RNA, long non-coding	Approved	11p14.2-p14.1	11p14.2-p14.1							2014-06-09			2018-02-13	103695435	ENSG00000254560	OTTHUMG00000166122		DA865512	NR_125766																									URS00007E3393
HGNC:22170	BCAR4	breast cancer anti-estrogen resistance 4	non-coding RNA	RNA, long non-coding	Approved	16p13.13	16p13.13				breast cancer anti-estrogen resistance 4|breast cancer anti-estrogen resistance 4 (non-protein coding)			2006-05-09		2018-05-16	2018-05-16	400500	ENSG00000262117	OTTHUMG00000177469	uc059qxb.1		NR_024049			16778085|23202989					613746																	URS000075E333
HGNC:44113	BCDIN3D-AS1	BCDIN3D antisense RNA 1	non-coding RNA	RNA, long non-coding	Approved	12q13.12	12q13.12				BCDIN3D antisense RNA 1 (non-protein coding)			2012-06-23		2012-08-15	2012-10-12	100286844	ENSG00000258057	OTTHUMG00000169706	uc001rvg.4	BC014925	NR_027499																									URS000075C38C
HGNC:1022	BCYRN1	brain cytoplasmic RNA 1	non-coding RNA	RNA, long non-coding	Approved	2p21	02p21	BC200|BC200a|NCRNA00004|LINC00004	brain cytoplasmic RNA 200-alpha|non-protein coding RNA 4|long intergenic non-protein coding RNA 4		brain cytoplasmic RNA 1, Bc1 analog (mouse)|brain cytoplasmic RNA 1 (non-protein coding)	Long non-coding RNAs (published)	788	1998-06-25		2012-08-16	2016-10-05	618	ENSG00000236824	OTTHUMG00000151778	uc032nmf.2	AF020057	NR_001568			9858834|8265590|17553964|15240511|11399078					606089														BC200			URS0000193C7E
HGNC:20608	BDNF-AS	BDNF antisense RNA	non-coding RNA	RNA, long non-coding	Approved	11p14.1	11p14.1	BT2A|BT2B|BT2C|BT2D|NCRNA00049|BDNF-AS1|BDNFAS	non-protein coding RNA 49|BDNF antisense RNA 1 (non-protein coding)	BDNFOS	BDNF opposite strand (non-protein coding)|BDNF antisense RNA (non-protein coding)	Long non-coding RNAs (published)	788	2005-02-01	2012-05-03	2012-08-15	2017-08-09	497258	ENSG00000245573		uc001mrq.5	AY054391	NR_002832			15666411|22446693|28777258					611468																	URS000075E443
HGNC:51114	BEAN1-AS1	BEAN1 antisense RNA 1	non-coding RNA	RNA, long non-coding	Approved	16q21	16q21							2014-07-30			2014-07-30	101927726	ENSG00000261656	OTTHUMG00000175781			NR_109960																									URS000075B362
HGNC:28425	BFSP2-AS1	BFSP2 antisense RNA 1	non-coding RNA	RNA, long non-coding	Approved	3q22.1	03q22.1	MGC2848						2013-09-02			2013-09-02	85003	ENSG00000249993	OTTHUMG00000159721			NR_135276			12477932																						URS0000A76C89
HGNC:49033	BGLT3	beta globin locus transcript 3	non-coding RNA	RNA, long non-coding	Approved	11p15.4	11p15.4	LINC01083|BGL3|lncRNA-BGL3	long intergenic non-protein coding RNA 1083|beta globin locus 3		beta globin locus transcript 3 (non-protein coding)	Long non-coding RNAs (published)	788	2014-06-01		2018-05-16	2018-05-16	103344929	ENSG00000260629	OTTHUMG00000173138		AY034471|KF110790	NR_121648			24837367|23975195|22010104					616308														lncrna-bgl3			URS000075A80B
HGNC:44471	BHLHE40-AS1	BHLHE40 antisense RNA 1	non-coding RNA	RNA, long non-coding	Approved	3p26.1	03p26.1							2012-11-01			2012-11-01	100507582	ENSG00000235831	OTTHUMG00000155242	uc032rcj.1	AK056892|AK311646	NR_037903																									URS00007E4BAC
HGNC:51588	BICRA-AS1	BICRA antisense RNA 1	non-coding RNA	RNA, long non-coding	Approved	19q13.33	19q13.33			GLTSCR1-AS1	GLTSCR1 antisense RNA 1			2015-03-11	2017-03-21	2017-03-21	2017-03-21	106144534	ENSG00000269806	OTTHUMG00000183264		DB210983																										URS0000286F6A
HGNC:25868	BIN3-IT1	BIN3 intronic transcript 1	non-coding RNA	RNA, long non-coding	Approved	8p21.3	08p21.3	FLJ14107			BIN3 intronic transcript 1 (non-protein coding)			2013-06-07		2015-02-25	2016-11-24	80094				AK024169|DN996902	NR_027715			12477932																						URS000075E0E5
HGNC:40641	BIRC6-AS1	BIRC6 antisense RNA 1	non-coding RNA	RNA, long non-coding	Approved	2p22.3	02p22.3				BIRC6 antisense RNA 1 (non-protein coding)			2012-01-23		2012-08-15	2014-11-19	100874009	ENSG00000230046	OTTHUMG00000152106	uc061hxx.1					22196729																						URS00000C20FC
HGNC:50490	BIRC6-AS2	BIRC6 antisense RNA 2	non-coding RNA	RNA, long non-coding	Approved	2p22.3	02p22.3	megamind				Long non-coding RNAs (published)	788	2014-05-05			2017-06-09	103752586	ENSG00000279897	OTTHUMG00000189406		AA883483|BX093813	NR_125793			22196729																			megamind			URS00007E504B
HGNC:51290	BISPR	BST2 interferon stimulated positive regulator	non-coding RNA	RNA, long non-coding	Approved	19p13.11	19p13.11				BST2 interferon stimulated positive regulator (non-protein coding)	Long non-coding RNAs (published)	788	2015-02-04		2018-05-16	2018-06-08	105221694	ENSG00000282851	OTTHUMG00000182856			NR_130765			25620967|29856242																						URS0000812110
HGNC:48597	BLACAT1	bladder cancer associated transcript 1	non-coding RNA	RNA, long non-coding	Approved	1q32.1	01q32.1	linc-UBC1|LINC00912|onco-lncRNA-30	long intergenic noncoding RNA up-regulated in bladder cancer|long intergenic non-protein coding RNA 912		bladder cancer associated transcript 1 (non-protein coding)	Long non-coding RNAs (published)	788	2013-05-21		2018-05-16	2018-05-16	101669762	ENSG00000281406	OTTHUMG00000189561		BX640973	NR_103783			23688781					615480														blacat1			URS000075D858
HGNC:20484	BLACE	B cell acute lymphoblastic leukemia expressed	non-coding RNA	RNA, long non-coding	Approved	7q36.3	07q36.3							2003-03-18		2017-12-06	2017-12-06	338436	ENSG00000204960	OTTHUMG00000151351	uc033aqq.2	AY166699	NR_103545		A4D250	14667812					608450																	URS000075DC13
HGNC:53612	BMF-AS1	BMF antisense RNA 1	non-coding RNA	RNA, long non-coding	Approved	15q15.1	15q15.1							2017-07-06			2017-07-06	110806288	ENSG00000259409	OTTHUMG00000172394																												URS000043DFC5
HGNC:40096	BMP7-AS1	BMP7 antisense RNA 1	non-coding RNA	RNA, long non-coding	Approved	20q13.31	20q13.31							2014-08-08			2014-11-19	102723590	ENSG00000235032	OTTHUMG00000032810			NR_110631																									URS000075B2A1
HGNC:50864	BMPR1B-DT	BMPR1B divergent transcript	non-coding RNA	RNA, long non-coding	Approved	4q22.3	04q22.3	TCONS_00007797		BMPR1B-AS1	BMPR1B antisense RNA 1 (head to head)			2014-07-14	2018-03-21	2018-03-21	2018-03-21	100507012	ENSG00000249599	OTTHUMG00000161193			NR_121610																									URS0000759CD9
HGNC:53727	BNC2-AS1	BNC2 antisense RNA 1	non-coding RNA	RNA, long non-coding	Approved	9p22.2	09p22.2	RP11-62F24.2						2017-09-08			2017-09-08	111216284	ENSG00000234779	OTTHUMG00000019591			NR_151723			28879717																						URS000009CB55
HGNC:35125	BOK-AS1	BOK antisense RNA 1	non-coding RNA	RNA, long non-coding	Approved	2q37.3	02q37.3	NCRNA00151|NAToB	non-protein coding RNA 151	BOKAS	BOK antisense RNA (non-protein coding)|BOK antisense RNA 1 (non-protein coding)			2009-07-29	2011-09-16	2012-08-15	2014-01-23	100379249	ENSG00000234235	OTTHUMG00000151556	uc021vzh.4		NR_033346			19287972																						URS000017AD75
HGNC:42922	BOLA3-AS1	BOLA3 divergent transcript	non-coding RNA	RNA, long non-coding	Approved	2p13.1	02p13.1				BOLA3 antisense RNA 1 (non-protein coding)|BOLA3 antisense RNA 1|BOLA3 antisense RNA 1 (head to head)			2011-09-05		2018-03-21	2018-03-21	100507171	ENSG00000225439	OTTHUMG00000152835	uc002ske.4	BC030102|AK123453	NR_045634																									URS000075DD81
HGNC:13228	BPESC1	blepharophimosis, epicanthus inversus and ptosis, candidate 1	non-coding RNA	RNA, long non-coding	Approved	3q23	03q23	NCRNA00187	non-protein coding RNA 187		blepharophimosis, epicanthus inversus and ptosis, candidate 1|blepharophimosis, epicanthus inversus and ptosis, candidate 1 (non-protein coding)	Long non-coding RNAs (published)	788	2000-11-28		2018-05-16	2018-05-16	60467	ENSG00000232416	OTTHUMG00000141266	uc003eta.4	AF196865	NR_026783		Q9GZL8	10995571																						URS000075C7E4
HGNC:44171	BRE-AS1	BRE antisense RNA 1	non-coding RNA	RNA, long non-coding	Approved	2p23.2	02p23.2				BRE antisense RNA 1 (non-protein coding)	Long non-coding RNAs (published)	788	2012-06-30		2012-08-15	2017-01-05	100302650				BC014088	NR_028308			28052243																						URS000075DC60
HGNC:40614	BRWD1-AS1	BRWD1 antisense RNA 1	non-coding RNA	RNA, long non-coding	Approved	21q22.2	21q22.2				BRWD1 antisense RNA 1 (non-protein coding)			2011-05-18		2012-08-15	2014-11-19	100874093	ENSG00000238141	OTTHUMG00000133705	uc031rvp.2		NR_046655																									URS000024778E
HGNC:16423	BRWD1-AS2	BRWD1 antisense RNA 2	non-coding RNA	RNA, long non-coding	Approved	21q22.2	21q22.2			C21orf87|NCRNA00257|BRWD1-IT2	chromosome 21 open reading frame 87|non-protein coding RNA 257|BRWD1 intronic transcript 2 (non-protein coding)			2001-08-24	2014-04-08	2014-04-08	2014-11-19	103091865	ENSG00000255568	OTTHUMG00000066154		AF426265	NR_111942		P59051	12036297																						URS000075A6F2
HGNC:41920	BRWD1-IT1	BRWD1 intronic transcript 1	non-coding RNA	RNA, long non-coding	Approved	21q22.2	21q22.2				BRWD1 intronic transcript 1 (non-protein coding)			2011-05-18		2015-02-25	2015-02-25	106480743	ENSG00000237373	OTTHUMG00000133692	uc062adn.1																											URS0000347CF6
HGNC:40102	BSN-AS1	BSN antisense RNA 1	non-coding RNA	RNA, long non-coding	Approved	3p21.31	03p21.31				BSN antisense RNA 1 (non-protein coding)			2011-07-28		2012-08-15	2014-11-19	106478963	ENSG00000235120	OTTHUMG00000156880	uc062jvb.1																											URS0000021965
HGNC:42445	BSN-DT	BSN divergent transcript	non-coding RNA	RNA, long non-coding	Approved	3p21.31	03p21.31			BSN-AS2	BSN antisense RNA 2 (non-protein coding)|BSN antisense RNA 2 (head to head)			2011-07-28	2018-03-22	2018-03-22	2018-03-22	100132677	ENSG00000226913	OTTHUMG00000156881	uc003cxd.1		NR_038866																									URS00000E4C5C
HGNC:40959	BTBD9-AS1	BTBD9 antisense RNA 1	non-coding RNA	RNA, long non-coding	Approved	6p21.2	06p21.2				BTBD9 antisense RNA 1 (non-protein coding)			2011-07-04		2012-08-15	2016-11-07	101929425	ENSG00000226533	OTTHUMG00000014632	uc063ohe.1		NR_144472																									URS0000241981
HGNC:53145	BTG3-AS1	BTG3 antisense RNA 1	non-coding RNA	RNA, long non-coding	Approved	21q21.1	21q21.1	ASBEL	antisense ncRNA in the ANA/BTG3 locus					2017-04-12			2017-04-12	110806272	ENSG00000280594	OTTHUMG00000190270			NR_149073			23419616|27791078																						URS00009B307D
HGNC:21223	BVES-AS1	BVES antisense RNA 1	non-coding RNA	RNA, long non-coding	Approved	6q21	06q21	bA99L11.2		C6orf112	chromosome 6 open reading frame 112|BVES antisense RNA 1 (non-protein coding)			2003-11-25	2012-02-06	2012-08-15	2014-11-18	154442	ENSG00000203808	OTTHUMG00000015292	uc063qia.1	AL137368	NR_037157		Q5T3Y7																							URS000075BC9B
HGNC:44351	C1QTNF1-AS1	C1QTNF1 antisense RNA 1	non-coding RNA	RNA, long non-coding	Approved	17q25.3	17q25.3							2013-05-21			2016-09-26	100507410	ENSG00000265096	OTTHUMG00000132159			NR_040018																									URS000075D5C6
HGNC:39906	C1QTNF9-AS1	C1QTNF9 antisense RNA 1	non-coding RNA	RNA, long non-coding	Approved	13q12.12	13q12.12				C1QTNF9 antisense RNA 1 (non-protein coding)			2011-04-11		2012-08-15	2014-11-19	100874232	ENSG00000240868	OTTHUMG00000016579	uc058vxu.1																											URS00003E5637
HGNC:27461	C1RL-AS1	C1RL antisense RNA 1	non-coding RNA	RNA, long non-coding	Approved	12p13.31	12p13.31	MATL2963			C1RL antisense RNA 1 (non-protein coding)			2012-06-30		2012-08-15	2012-10-12	283314	ENSG00000205885	OTTHUMG00000168164	uc001qsp.3	AL833364	NR_026947																									URS000075A17C
HGNC:49464	C2-AS1	C2 antisense RNA 1	non-coding RNA	RNA, long non-coding	Approved	6p21.33	06p21.33							2013-12-06			2016-10-05	102060414	ENSG00000281756	OTTHUMG00000189556		BX100594	NR_104191																									URS000075D5AD
HGNC:41063	C3orf67-AS1	C3orf67 antisense RNA 1	non-coding RNA	RNA, long non-coding	Approved	3p14.2	03p14.2							2014-04-07			2014-11-18	101929238	ENSG00000242428	OTTHUMG00000159203		AK090895	NR_110820																									URS00002BB309
HGNC:39753	C4A-AS1	C4A antisense RNA 1	non-coding RNA	RNA, long non-coding	Approved	6p21.33	06p21.33				C4A antisense RNA 1 (non-protein coding)			2011-04-21		2012-08-15	2012-10-12	106478955	ENSG00000233627	OTTHUMG00000137496	uc063xxy.1																											URS0000191A15
HGNC:39752	C4B-AS1	C4B antisense RNA 1	non-coding RNA	RNA, long non-coding	Approved	6p21.33	06p21.33				C4B antisense RNA 1 (non-protein coding)			2011-04-21		2012-08-15	2012-10-12	106480730	ENSG00000229776	OTTHUMG00000137467	uc032yon.2																											URS0000191A15
HGNC:53618	C5-OT1	C5 3'UTR overlapping transcript 1	non-coding RNA	RNA, long non-coding	Approved	9q33.2	09q33.2	C5T1lncRNA						2017-08-03			2017-08-03	110599590					NR_148450			26673966																						URS0000BC45ED
HGNC:52969	C5orf64-AS1	C5orf64 antisense RNA 1	non-coding RNA	RNA, long non-coding	Approved	5q12.1	05q12.1							2016-12-22			2016-12-22	100506526	ENSG00000251575	OTTHUMG00000162439			NR_105000																									URS000075E6FE
HGNC:49679	C5orf66-AS1	C5orf66 antisense RNA 1	non-coding RNA	RNA, long non-coding	Approved	5q31.1	05q31.1	CTC-276P9.1|Epist	esophagus epithelial intergenic specific transcript					2014-02-04			2015-07-31	101927953	ENSG00000249082	OTTHUMG00000163077			NR_105049			26158411																						URS000075D1EE
HGNC:27964	C5orf66-AS2	C5orf66 antisense RNA 2	non-coding RNA	RNA, long non-coding	Approved	5q31.1	05q31.1							2014-02-04			2014-02-04	340073	ENSG00000249647	OTTHUMG00000163309			NR_037895			12477932																						URS000075DF3B
HGNC:39767	C6orf47-AS1	C6orf47 antisense RNA 1	non-coding RNA	RNA, long non-coding	Approved	6p21.33	06p21.33				C6orf47 antisense RNA 1 (non-protein coding)			2011-04-21		2012-08-15	2012-10-12	106480731	ENSG00000227198	OTTHUMG00000057503	uc063ywo.1																											URS000007F1D7
HGNC:27840	C8orf34-AS1	C8orf34 antisense RNA 1	non-coding RNA	RNA, long non-coding	Approved	8q13.2	08q13.2							2015-03-05			2015-03-05	286189	ENSG00000248801	OTTHUMG00000164449		BC041480	NR_038877			12477932																						URS000075EA23
HGNC:50444	C8orf37-AS1	C8orf37 antisense RNA 1	non-coding RNA	RNA, long non-coding	Approved	8q22.1	08q22.1	tospeak						2014-04-29			2014-04-29	100616530	ENSG00000253773	OTTHUMG00000164661			NR_038201																									URS000075B725
HGNC:51188	C9orf41-AS1	C9orf41 antisense RNA 1	non-coding RNA	RNA, long non-coding	Approved	9q21.13	09q21.13							2014-08-01			2014-08-01	101927380	ENSG00000203321	OTTHUMG00000020029		BC043649	NR_121183																									URS000075E504
HGNC:48713	C9orf135-DT	C9orf135 divergent transcript	non-coding RNA	RNA, long non-coding	Approved	9q21.12	09q21.12			C9orf135-AS1	C9orf135 antisense RNA 1 (head to head)			2013-06-07	2018-03-22	2018-03-22	2018-03-22	494558	ENSG00000225626	OTTHUMG00000019983			NR_038833																									URS000075A4EF
HGNC:45007	C10orf71-AS1	C10orf71 antisense RNA 1	non-coding RNA	RNA, long non-coding	Approved	10q11.23	10q11.23							2013-01-07			2013-01-07	100506769	ENSG00000236208	OTTHUMG00000018189	uc031wgg.2	AL598801|AL598689|DA764276	NR_108038																									URS000075B248
HGNC:1290	C21orf62-AS1	C21orf62 antisense RNA 1	non-coding RNA	RNA, long non-coding	Approved	21q22.11	21q22.11			C21orf49	chromosome 21 open reading frame 49			2000-05-23	2014-10-01	2014-10-01	2014-10-01	54067	ENSG00000205930	OTTHUMG00000064992			NR_024622		Q17RA5																							URS000075B613
HGNC:16729	C21orf91-OT1	C21orf91 overlapping transcript 1	non-coding RNA	RNA, long non-coding	Approved	21q21.1	21q21.1	D21S2089E		NCRNA00285	non-protein coding RNA 285|C21orf91 overlapping transcript 1 (non-protein coding)			2010-08-16	2011-08-19	2014-06-02	2014-11-19	246312	ENSG00000240770	OTTHUMG00000074506	uc061zej.1	AY063452|AY063453	NR_038870			12036297																						URS000075C022
HGNC:51657	CA3-AS1	CA3 antisense RNA 1	non-coding RNA	RNA, long non-coding	Approved	8q21.2	08q21.2							2015-04-24			2015-04-24	100996348	ENSG00000253549	OTTHUMG00000164943			NR_121630																									URS000075D522
HGNC:40119	CACNA1C-AS1	CACNA1C antisense RNA 1	non-coding RNA	RNA, long non-coding	Approved	12p13.33	12p13.33				CACNA1C antisense RNA 1 (non-protein coding)			2011-05-31		2012-08-15	2014-11-19	100652846	ENSG00000246627	OTTHUMG00000168139	uc001qkx.3		NR_045725																									URS000075C6D9
HGNC:40118	CACNA1C-AS2	CACNA1C antisense RNA 2	non-coding RNA	RNA, long non-coding	Approved	12p13.33	12p13.33				CACNA1C antisense RNA 2 (non-protein coding)			2011-05-31		2012-08-15	2014-11-19	100874235	ENSG00000256271	OTTHUMG00000168138	uc058juv.1		NR_046579																									URS00000E075D
HGNC:40117	CACNA1C-AS3	CACNA1C antisense RNA 3	non-coding RNA	RNA, long non-coding	Approved	12p13.33	12p13.33				CACNA1C antisense RNA 3 (non-protein coding)			2011-05-31		2012-08-15	2014-11-19	106478964	ENSG00000256769	OTTHUMG00000168137	uc058juq.1																											URS000044232A
HGNC:40116	CACNA1C-AS4	CACNA1C antisense RNA 4	non-coding RNA	RNA, long non-coding	Approved	12p13.33	12p13.33				CACNA1C antisense RNA 4 (non-protein coding)			2011-05-31		2012-08-15	2014-11-19	100874234	ENSG00000256025	OTTHUMG00000168136	uc031qfm.2		NR_046578																									URS000075B9D4
HGNC:41312	CACNA1C-IT1	CACNA1C intronic transcript 1	non-coding RNA	RNA, long non-coding	Approved	12p13.33	12p13.33				CACNA1C intronic transcript 1 (non-protein coding)			2011-05-31		2015-02-25	2015-02-25	107984540	ENSG00000256837	OTTHUMG00000168337	uc058jud.1		XR_001749433																									URS00003F26A1
HGNC:41313	CACNA1C-IT2	CACNA1C intronic transcript 2	non-coding RNA	RNA, long non-coding	Approved	12p13.33	12p13.33				CACNA1C intronic transcript 2 (non-protein coding)			2011-05-31		2015-02-25	2015-02-25	100874369	ENSG00000256257	OTTHUMG00000168338	uc058jue.1		NR_046768																									URS0000240FA3
HGNC:41314	CACNA1C-IT3	CACNA1C intronic transcript 3	non-coding RNA	RNA, long non-coding	Approved	12p13.33	12p13.33				CACNA1C intronic transcript 3 (non-protein coding)			2011-05-31		2015-02-25	2015-02-25	100874370	ENSG00000256721	OTTHUMG00000168201	uc031qfn.2		NR_046769																									URS000075B8B9
HGNC:27377	CACNA1G-AS1	CACNA1G antisense RNA 1	non-coding RNA	RNA, long non-coding	Approved	17q21.33	17q21.33				CACNA1G antisense RNA 1 (non-protein coding)			2012-06-30		2012-08-15	2017-04-28	253962	ENSG00000250107	OTTHUMG00000162163	uc002irh.3		NR_038439			26397149|28404955																						URS000075C011
HGNC:40702	CACNA2D3-AS1	CACNA2D3 antisense RNA 1	non-coding RNA	RNA, long non-coding	Approved	3p14.3	03p14.3				CACNA2D3 antisense RNA 1 (non-protein coding)			2011-07-28		2012-08-15	2014-11-19	100874237	ENSG00000243715	OTTHUMG00000158579	uc003dhk.1		NR_046666																									URS0000479C59
HGNC:31391	CACTIN-AS1	CACTIN antisense RNA 1	non-coding RNA	RNA, long non-coding	Approved	19p13.3	19p13.3			C19orf29OS|C19orf29-AS1	chromosome 19 open reading frame 29 opposite strand|C19orf29 antisense RNA 1 (non-protein coding)|C19orf29 antisense RNA 1			2004-04-05	2012-08-16	2012-08-16	2014-11-18	404665	ENSG00000226800	OTTHUMG00000180807	uc021umw.2	AK097999	NR_038865		Q8N1I8																							URS000037DED3
HGNC:41248	CADM2-AS1	CADM2 antisense RNA 1	non-coding RNA	RNA, long non-coding	Approved	3p12.1	03p12.1				CADM2 antisense RNA 1 (non-protein coding)			2011-07-28		2012-08-15	2014-11-19	100874038	ENSG00000239519	OTTHUMG00000158987	uc062lrq.1																											URS0000298714
HGNC:41247	CADM2-AS2	CADM2 antisense RNA 2	non-coding RNA	RNA, long non-coding	Approved	3p12.1	03p12.1				CADM2 antisense RNA 2 (non-protein coding)			2011-07-28		2012-08-15	2014-11-19	100874037	ENSG00000241648	OTTHUMG00000158991	uc031saq.1		NR_046752																									URS0000180A34
HGNC:40812	CADM3-AS1	CADM3 antisense RNA 1	non-coding RNA	RNA, long non-coding	Approved	1q23.2	01q23.2	CTA-134P22.2						2014-02-01			2014-11-19	100131825	ENSG00000225670	OTTHUMG00000037178			NR_037870																									URS0000759D0A
HGNC:42860	CAHM	colon adenocarcinoma hypermethylated	non-coding RNA	RNA, long non-coding	Approved	6q26	06q26	LINC00468	long intergenic non-protein coding RNA 468		colon adenocarcinoma hypermethylated (non-protein coding)	Long non-coding RNAs (published)	788	2011-09-07		2018-05-16	2018-05-16	100526820	ENSG00000270419	OTTHUMG00000175945	uc021zib.2	BG168587	NR_037593			24799664		RGD:10059728			615930																	URS000075CE0F
HGNC:44682	CALML3-AS1	CALML3 antisense RNA 1	non-coding RNA	RNA, long non-coding	Approved	10p15.1	10p15.1							2012-12-04			2012-12-04	100132159	ENSG00000205488	OTTHUMG00000168090	uc001iid.2	DA220455|DA770774	NR_120496																									URS000075E62E
HGNC:53020	CAMTA1-DT	CAMTA1 divergent transcript	non-coding RNA	RNA, long non-coding	Approved	1p36.31	01p36.31	lncCAMTA1						2017-08-03			2017-08-10	110841581	ENSG00000237436	OTTHUMG00000001213			NR_149049			27669232																						URS000045E279
HGNC:41446	CAMTA1-IT1	CAMTA1 intronic transcript 1	non-coding RNA	RNA, long non-coding	Approved	1p36.23	01p36.23				CAMTA1 intronic transcript 1 (non-protein coding)			2011-05-31		2015-02-25	2015-02-25	100874340	ENSG00000237402	OTTHUMG00000001217	uc057bxd.1																											URS000003800B
HGNC:48839	CAPN10-DT	CAPN10 divergent transcript	non-coding RNA	RNA, long non-coding	Approved	2q37.3	02q37.3	locus959	locus 959	CAPN10-AS1	CAPN10 antisense RNA 1 (head to head)			2013-06-18	2018-03-22	2018-03-22	2018-03-22	101752400	ENSG00000260942	OTTHUMG00000170676		AK024254	NR_103792			23382218																						URS0000759CED
HGNC:51408	CARD8-AS1	CARD8 antisense RNA 1	non-coding RNA	RNA, long non-coding	Approved	19q13.33	19q13.33	LOC100505812|AC008392.1						2014-11-20			2018-06-13	100505812	ENSG00000268001	OTTHUMG00000183194			NR_040599			25392693|26147888|29881308																						URS000075C250
HGNC:42872	CARMN	cardiac mesoderm enhancer-associated non-coding RNA	non-coding RNA	RNA, long non-coding	Approved	5q32	05q32	CARMEN	MIR143 and MIR145 host gene	MIR143HG	MIR143 host gene (non-protein coding)|MIR143 host gene	Long non-coding RNAs (published)	788	2011-09-02	2015-11-05	2015-11-05	2017-03-15	728264	ENSG00000249669	OTTHUMG00000163464	uc063iod.1		NR_105059			26423156|27565737	MGI:4439832	RGD:10401674																	carmen			URS000075B0FB
HGNC:40125	CARS-AS1	CARS antisense RNA 1	non-coding RNA	RNA, long non-coding	Approved	11p15.4	11p15.4				CARS antisense RNA 1 (non-protein coding)			2011-11-18		2012-08-15	2014-11-19	100852407	ENSG00000247473	OTTHUMG00000165360	uc001lxi.1	AK093033	NR_046580																									URS0000502FAC
HGNC:22933	CASC2	cancer susceptibility 2	non-coding RNA	RNA, long non-coding	Approved	10q26.11	10q26.11			C10orf5	chromosome 10 open reading frame 5|cancer susceptibility candidate 2|cancer susceptibility candidate 2 (non-protein coding)|cancer susceptibility 2 (non-protein coding)			2003-07-23	2004-01-23	2018-05-16	2018-05-16	255082	ENSG00000177640	OTTHUMG00000019127	uc001ldm.5	AJ535620	NR_026939		Q6XLA1|Q8IU53						608598																	URS000075B07A
HGNC:49076	CASC6	cancer susceptibility 6	non-coding RNA	RNA, long non-coding	Approved	6q15	06q15				cancer susceptibility candidate 6 (non-protein coding)|cancer susceptibility 6 (non-protein coding)			2013-08-19		2018-05-16	2018-05-16	101929083	ENSG00000224944	OTTHUMG00000015221		BC037927	NR_104154																									URS000075B846
HGNC:45129	CASC8	cancer susceptibility 8	non-coding RNA	RNA, long non-coding	Approved	8q24.21	08q24.21	LINC00860|CARLo-1	long intergenic non-protein coding RNA 860		cancer susceptibility candidate 8 (non-protein coding)|cancer susceptibility 8 (non-protein coding)	Long non-coding RNAs (published)	788	2013-07-01		2018-05-16	2018-05-16	727677	ENSG00000246228	OTTHUMG00000187906			NR_024393			24594601					617701																	URS0000230AD4
HGNC:48906	CASC9	cancer susceptibility 9	non-coding RNA	RNA, long non-coding	Approved	8q21.13	08q21.13	LINC00981|ESCCAL-1	long intergenic non-protein coding RNA 981|esophageal squamous cell carcinoma associated lncRNA-1		cancer susceptibility candidate 9 (non-protein coding)|cancer susceptibility 9 (non-protein coding)			2013-07-01		2018-05-16	2018-05-16	101805492	ENSG00000249395	OTTHUMG00000164547		BC062758	NR_103848			25885227|28854977																						URS000075EDE0
HGNC:48939	CASC11	cancer susceptibility 11	non-coding RNA	RNA, long non-coding	Approved	8q24.21	08q24.21	TCONS_00014535|LINC00990|CARLo-7|ENST00000518376	long intergenic non-protein coding RNA 990		cancer susceptibility candidate 11 (non-protein coding)|cancer susceptibility 11 (non-protein coding)	Long non-coding RNAs (published)	788	2013-07-17		2018-05-16	2018-05-16	100270680	ENSG00000249375	OTTHUMG00000164870		BC042052	NR_117101			24594601|27729273					617704																	URS0000392533
HGNC:28245	CASC15	cancer susceptibility 15	non-coding RNA	RNA, long non-coding	Approved	6p22.3	06p22.3	lnc-SOX4-1		LINC00340	long intergenic non-protein coding RNA 340|cancer susceptibility candidate 15 (non-protein coding)|cancer susceptibility 15 (non-protein coding)	Long non-coding RNAs (published)	788	2011-08-10	2013-08-22	2018-05-16	2018-05-16	401237	ENSG00000272168	OTTHUMG00000014345		AK026189	NR_015410			26016895|26100672|28724437					616610																	URS0000CCE117
HGNC:48608	CASC16	cancer susceptibility 16	non-coding RNA	RNA, long non-coding	Approved	16q12.1-q12.2	16q12.1-q12.2	LOC643714		LINC00918	long intergenic non-protein coding RNA 918|cancer susceptibility candidate 16 (non-protein coding)|cancer susceptibility 16 (non-protein coding)			2013-05-24	2013-07-17	2018-05-16	2018-05-16	643714	ENSG00000249231	OTTHUMG00000173223		BC034767|DB462404|DB523777	NR_033920																									URS000075AB2F
HGNC:43911	CASC17	cancer susceptibility 17	non-coding RNA	RNA, long non-coding	Approved	17q24.3	17q24.3	LINC00600	long intergenic non-protein coding RNA 600		cancer susceptibility candidate 17 (non-protein coding)|cancer susceptibility 17 (non-protein coding)			2013-08-19		2018-05-16	2018-05-16	101928165	ENSG00000260785	OTTHUMG00000176079		BC039327	NR_104152																									URS000075E2D4
HGNC:49463	CASC18	cancer susceptibility 18	non-coding RNA	RNA, long non-coding	Approved	12q23.3	12q23.3	LOC101929110			cancer susceptibility candidate 18 (non-protein coding)|cancer susceptibility 18 (non-protein coding)			2013-12-03		2018-05-16	2018-05-16	101929110	ENSG00000257859	OTTHUMG00000169725		AK001551	NR_110108																									URS000055ECA4
HGNC:49476	CASC19	cancer susceptibility 19	non-coding RNA	RNA, long non-coding	Approved	8q24.21	08q24.21	CARLo-6		LINC01245	long intergenic non-protein coding RNA 1245|cancer susceptibility candidate 19 (non-protein coding)|cancer susceptibility 19 (non-protein coding)	Long non-coding RNAs (published)	788	2013-12-18		2018-05-16	2018-05-16	103021165	ENSG00000254166	OTTHUMG00000165064		BI223175|JX003871|DW435273	NR_120364			24594601					617703																	URS000075BCC9
HGNC:49477	CASC20	cancer susceptibility 20	non-coding RNA	RNA, long non-coding	Approved	20p12.3	20p12.3				cancer susceptibility candidate 20 (non-protein coding)|cancer susceptibility 20 (non-protein coding)			2013-12-14		2018-05-16	2018-05-16	101929244	ENSG00000229876	OTTHUMG00000031831		AY007089	NR_109953																									URS000075ACC6
HGNC:49836	CASC21	cancer susceptibility 21	non-coding RNA	RNA, long non-coding	Approved	8q24.21	08q24.21	CARLo-2		LINC01244	long intergenic non-protein coding RNA 1244|cancer susceptibility candidate 21 (non-protein coding)|cancer susceptibility 21 (non-protein coding)	Long non-coding RNAs (published)	788	2014-03-09	2014-03-13	2018-05-16	2018-05-16	103021164	ENSG00000253929	OTTHUMG00000165067		JX003867|CB104826	NR_117099			24594601					617702																	URS000075BF52
HGNC:50627	CASC22	cancer susceptibility 22	non-coding RNA	RNA, long non-coding	Approved	16q12.1	16q12.1	TCONS_00024290|LincRNA-ENST00000515084		LINC01373	long intergenic non-protein coding RNA 1373|cancer susceptibility candidate 22 (non-protein coding)|cancer susceptibility 22 (non-protein coding)	Long non-coding RNAs (published)	788	2014-05-30	2014-06-18	2018-05-16	2018-05-16	283854	ENSG00000260887	OTTHUMG00000173239		AK093211	NR_135281			24879036																						URS000027C6D6
HGNC:50865	CASC23	cancer susceptibility 23	non-coding RNA	RNA, long non-coding	Approved	11p15.4	11p15.4	LINC01464	long intergenic non-protein coding RNA 1464		cancer susceptibility candidate 23 (non-protein coding)|cancer susceptibility 23 (non-protein coding)			2014-07-14		2018-05-16	2018-05-16	103581031	ENSG00000255420	OTTHUMG00000165689		BC027619	NR_125366																									URS00007E4DDF
HGNC:40126	CASK-AS1	CASK antisense RNA 1	non-coding RNA	RNA, long non-coding	Approved	Xp11.4	Xp11.4				CASK antisense RNA 1 (non-protein coding)			2011-07-29		2012-08-15	2014-11-19	100873928	ENSG00000233033	OTTHUMG00000021372	uc064yqt.1																											URS000048FDBF
HGNC:41080	CATIP-AS1	CATIP antisense RNA 1	non-coding RNA	RNA, long non-coding	Approved	2q35	02q35							2014-02-06			2014-11-19	101928513	ENSG00000225062	OTTHUMG00000155067		BC038211	NR_110573																									URS000075D700
HGNC:41079	CATIP-AS2	CATIP antisense RNA 2	non-coding RNA	RNA, long non-coding	Approved	2q35	02q35							2014-02-06			2014-11-19	103689911	ENSG00000237281	OTTHUMG00000155145		CD672221	NR_125777																									URS00007E3352
HGNC:43664	CBR3-AS1	CBR3 antisense RNA 1	non-coding RNA	RNA, long non-coding	Approved	21q22.12	21q22.12	PlncRNA-1	prostate cancer-up-regulated long noncoding RNA 1		CBR3 antisense RNA 1 (non-protein coding)	Long non-coding RNAs (published)	788	2012-02-08		2012-08-15	2017-08-30	100506428	ENSG00000236830	OTTHUMG00000086607	uc061zxr.1	BC038671	NR_038892			22264502|24337686|28835319																						URS000075ACB3
HGNC:45128	CCAT1	colon cancer associated transcript 1	non-coding RNA	RNA, long non-coding	Approved	8q24.21	08q24.21	CARLo-5|onco-lncRNA-40			colon cancer associated transcript 1 (non-protein coding)	Long non-coding RNAs (published)	788	2013-02-14		2018-05-16	2018-05-16	100507056	ENSG00000247844	OTTHUMG00000165065	uc003ysa.4	HM358356|AK125310	NR_108049			23416875|23143645|21547902|24594601					617705														ccat1			URS000075ADFF
HGNC:47044	CCAT2	colon cancer associated transcript 2	non-coding RNA	RNA, long non-coding	Approved	8q24.21	08q24.21	NCCP1|LINC00873	long intergenic non-protein coding RNA 873|non-coding RNA involved in cancer predisposition 1		colon cancer associated transcript 2 (non-protein coding)	Long non-coding RNAs (published)	788	2013-06-22		2018-05-16	2018-05-16	101805488	ENSG00000280997	OTTHUMG00000189734		GQ911591	NR_109834			23796952|24504682																			ccat2			URS000010576B
HGNC:41142	CCDC13-AS1	CCDC13 antisense RNA 1	non-coding RNA	RNA, long non-coding	Approved	3p22.1	03p22.1				CCDC13 antisense RNA 1 (non-protein coding)			2011-07-27		2012-08-15	2014-11-19	100874114	ENSG00000173811	OTTHUMG00000156256	uc062irr.1		NR_046732																									URS000028BF9B
HGNC:52262	CCDC18-AS1	CCDC18 antisense RNA 1	non-coding RNA	RNA, long non-coding	Approved	1p22.1	01p22.1	ENST00000440778.1						2015-11-04			2015-11-04	100131564	ENSG00000223745	OTTHUMG00000010705			NR_034089			26421281																						URS0000759C7B
HGNC:28416	CCDC26	CCDC26 long non-coding RNA	non-coding RNA	RNA, long non-coding	Approved	8q24.21	08q24.21	MGC27434|RAM	retinoic acid modulator		coiled-coil domain containing 26			2005-08-05		2014-03-27	2016-11-24	137196	ENSG00000229140	OTTHUMG00000164848	uc064qez.1	BC026098	NR_130917		Q8TAB7	16449964|23399484					613040														ccdc26			URS00008120D0
HGNC:49641	CCDC37-DT	CCDC37 divergent transcript	non-coding RNA	RNA, long non-coding	Approved	3q21.3	03q21.3			CCDC37-AS1	CCDC37 antisense RNA 1 (head to head)			2014-01-28	2018-03-22	2018-03-22	2018-03-22	100506907	ENSG00000249833	OTTHUMG00000162688			NR_103787																									URS000075D610
HGNC:41089	CCDC39-AS1	CCDC39 antisense RNA 1	non-coding RNA	RNA, long non-coding	Approved	3q26.33	03q26.33				CCDC39 antisense RNA 1 (non-protein coding)			2011-07-27		2012-08-15	2014-11-19	100874112	ENSG00000243187	OTTHUMG00000157929	uc062qhk.1																											URS00005DC991
HGNC:51340	CCDC144NL-AS1	CCDC144NL antisense RNA 1	non-coding RNA	RNA, long non-coding	Approved	17p11.2	17p11.2							2014-10-10			2017-10-06	440416	ENSG00000233098	OTTHUMG00000178937		AK057473	NR_104185			28978132																						URS000075A305
HGNC:44134	CCDC148-AS1	CCDC148 antisense RNA 1	non-coding RNA	RNA, long non-coding	Approved	2q24.1	02q24.1				CCDC148 antisense RNA 1 (non-protein coding)			2012-06-23		2012-08-15	2012-10-12	554201	ENSG00000227480	OTTHUMG00000153964	uc021vro.1	BC021739	NR_038850																									URS000075DEF6
HGNC:44105	CCDC183-AS1	CCDC183 antisense RNA 1	non-coding RNA	RNA, long non-coding	Approved	9q34.3	09q34.3			KIAA1984-AS1	KIAA1984 antisense RNA 1 (non-protein coding)|KIAA1984 antisense RNA 1			2012-06-28	2013-12-06	2013-12-06	2013-12-06	100131193	ENSG00000228544	OTTHUMG00000020946		AK055547	NR_024580																									URS000021FFAA
HGNC:51693	CCEPR	cervical carcinoma expressed PCNA regulatory lncRNA	non-coding RNA	RNA, long non-coding	Approved	10q21.1	10q21.1	CCHE1	cervical carcinoma high-expressed lncRNA 1					2015-08-27		2015-12-04	2015-12-04	105682749					NR_131782			25921283																						URS00008E3A78
HGNC:49398	CCND2-AS1	CCND2 antisense RNA 1	non-coding RNA	RNA, long non-coding	Approved	12p13.32	12p13.32			CCND2-AS2	CCND2 antisense RNA 2	Long non-coding RNAs (published)	788	2013-10-28			2017-08-31	103752584	ENSG00000256164	OTTHUMG00000168157		BG413373	NR_125790			27923660																						URS00007E3987
HGNC:40130	CCNT2-AS1	CCNT2 antisense RNA 1	non-coding RNA	RNA, long non-coding	Approved	2q21.3	02q21.3							2013-10-15			2014-11-19	100129961	ENSG00000224043	OTTHUMG00000154855			NR_036549																									URS000075EB2B
HGNC:43896	CD27-AS1	CD27 antisense RNA 1	non-coding RNA	RNA, long non-coding	Approved	12p13.31	12p13.31				CD27 antisense RNA 1 (non-protein coding)			2012-04-27		2012-08-15	2012-10-12	678655	ENSG00000215039	OTTHUMG00000168315	uc058kep.1	AK056500	NR_015382																									URS0000351B7C
HGNC:40133	CD44-AS1	CD44 antisense RNA 1	non-coding RNA	RNA, long non-coding	Approved	11p13	11p13	RP1-68D18.4						2017-02-10			2017-02-10	109729172	ENSG00000255443	OTTHUMG00000166327						28103885																						URS000033853D
HGNC:49384	CD81-AS1	CD81 antisense RNA 1	non-coding RNA	RNA, long non-coding	Approved	11p15.5	11p15.5							2013-10-18			2013-10-22	101927682	ENSG00000238184	OTTHUMG00000009760		BC042822	NR_108080																									URS0000759B3A
HGNC:49735	CDC37L1-DT	CDC37L1 divergent transcript	non-coding RNA	RNA, long non-coding	Approved	9p24.1	09p24.1			CDC37L1-AS1	CDC37L1 antisense RNA 1 (head to head)			2014-02-13	2018-03-22	2018-03-22	2018-03-22	101929351	ENSG00000273061	OTTHUMG00000185906		CK820219	NR_121597																									URS000075E127
HGNC:41317	CDC42-IT1	CDC42 intronic transcript 1	non-coding RNA	RNA, long non-coding	Approved	1p36.12	01p36.12				CDC42 intronic transcript 1 (non-protein coding)			2011-05-19		2015-02-25	2015-02-25	100874292	ENSG00000230068	OTTHUMG00000002890	uc057ddo.1																											URS0000390BA6
HGNC:53088	CDH18-AS1	CDH18 antisense RNA 1	non-coding RNA	RNA, long non-coding	Approved	5p14.3	05p14.3							2017-02-08			2017-02-08	102725105	ENSG00000249854	OTTHUMG00000162015			NR_146519																									URS00005B0F6B
HGNC:31433	CDH23-AS1	CDH23 antisense RNA 1	non-coding RNA	RNA, long non-coding	Approved	10q22.1	10q22.1	bA327E2.3		C10orf106|NCRNA00223	chromosome 10 open reading frame 106|non-protein coding RNA 223|CDH23 antisense RNA 1 (non-protein coding)			2004-05-27	2011-08-11	2012-08-15	2016-11-07	102723377	ENSG00000223817	OTTHUMG00000018425	uc057twm.1		NR_120672																									URS000075E11A
HGNC:42399	CDKN1A-AS1	CDKN1A antisense RNA 1	non-coding RNA	RNA, long non-coding	Approved	6p21.1	06p21.1	p21NAT			CDKN1A antisense RNA 1 (non-protein coding)			2011-07-11		2012-08-15	2012-10-12	100861512				BX332409				19008947
HGNC:23831	CDKN2A-DT	CDKN2A divergent transcript	non-coding RNA	RNA, long non-coding	Approved	9p21.3	09p21.3	bA149I2.3		C9orf53|CDKN2A-AS1	chromosome 9 open reading frame 53|CDKN2A antisense RNA 1 (head to head)			2004-07-23	2018-03-22	2018-03-22	2018-03-22	51198	ENSG00000224854	OTTHUMG00000019687		AF211119	NR_024274		Q9UH64																							URS000075B2D1
HGNC:34341	CDKN2B-AS1	CDKN2B antisense RNA 1	non-coding RNA	RNA, long non-coding	Approved	9p21.3	09p21.3	ANRIL|RP11-145E5.4|NCRNA00089|p15AS|CDKN2B-AS|PCAT12	antisense RNA in the INK4 locus|non-protein coding RNA 89|p15 antisense RNA|CDKN2B antisense RNA (non-protein coding)|prostate cancer associated transcript 12	CDKN2BAS	CDKN2B antisense RNA (non-protein coding)	Long non-coding RNAs (published)	788	2008-11-25	2012-01-25	2012-08-15	2017-03-10	100048912	ENSG00000240498	OTTHUMG00000019689	uc010miz.4	BC038540	NR_003529			18048406|17440112|21532571|23416462					613149														ANRIL			URS0000732D5D
HGNC:48926	CDR1-AS	CDR1 antisense RNA	non-coding RNA	RNA, long non-coding	Approved	Xq27.1	Xq27.1	CDR1NAT|ciRS-7|CDR1as	CDR1 natural antisense transcript|circular RNA sponge for miR-7			Long non-coding RNAs (published)	788	2013-07-04			2014-10-22	103611090		OTTHUMG00000189747		AK054921				23446346|23446348|21964070																			cdr1as
HGNC:14386	CDRT7	CMT1A duplicated region transcript 7	non-coding RNA	RNA, long non-coding	Approved	17p12	17p12	NCRNA00025|LINC00025	non-protein coding RNA 25|long intergenic non-protein coding RNA 25		CMT1A duplicated region transcript 7 (non-protein coding)			2001-02-28		2018-05-16	2018-05-16	94150	ENSG00000259944	OTTHUMG00000058961	uc021tqj.1	BX093265|AI218510	NR_033371			11381029																						URS0000759BB1
HGNC:14387	CDRT8	CMT1A duplicated region transcript 8	non-coding RNA	RNA, long non-coding	Approved	17p12	17p12							2001-02-28			2014-10-06	94151	ENSG00000265163	OTTHUMG00000178871	uc032eum.2	AI150443|CR737651|AA432141|AA431126	NR_103559			11381029																						URS000075AC97
HGNC:25710	CEBPA-DT	CEBPA divergent transcript	non-coding RNA	RNA, long non-coding	Approved	19q13.11	19q13.11			CEBPA-AS1	CEBPA antisense RNA 1 (non-protein coding)|CEBPA antisense RNA 1|CEBPA antisense RNA 1 (head to head)			2012-08-10	2018-03-22	2018-03-22	2018-03-22	80054	ENSG00000267296	OTTHUMG00000180429	uc002nuo.4	AK022417|BC027959	NR_026887			28423525																						URS0000CCE086
HGNC:51226	CEBPB-AS1	CEBPB antisense RNA 1	non-coding RNA	RNA, long non-coding	Approved	20q13.13	20q13.13							2014-08-08			2014-08-08	101927559	ENSG00000277449	OTTHUMG00000186944		BX463443	NR_125739																									URS00007E368D
HGNC:1841	CECR3	cat eye syndrome chromosome region, candidate 3	non-coding RNA	RNA, long non-coding	Approved	22q11.1	22q11.1				cat eye syndrome chromosome region, candidate 3|cat eye syndrome chromosome region, candidate 3 (non-protein coding)			2000-01-31		2018-05-16	2018-05-16	27442	ENSG00000241832	OTTHUMG00000150063	uc021wkn.2	AF277398	NR_038398			11381032																						URS000075CE85
HGNC:1845	CECR7	cat eye syndrome chromosome region, candidate 7	non-coding RNA	RNA, long non-coding	Approved	22q11.1	22q11.1	SAHL1			cat eye syndrome chromosome region, candidate 7|cat eye syndrome chromosome region, candidate 7 (non-protein coding)			2000-01-31		2018-05-16	2018-05-16	100130418	ENSG00000237438	OTTHUMG00000150027	uc062bfn.1	BC043198	NR_015352			11381032																						URS0000CCE07B
HGNC:1847	CECR9	cat eye syndrome chromosome region, candidate 9	non-coding RNA	RNA, long non-coding	Approved	22q11.2	22q11.2				cat eye syndrome chromosome region, candidate 9|cat eye syndrome chromosome region, candidate 9 (non-protein coding)			2000-03-22		2018-05-16	2018-05-16	30847	ENSG00000231004	OTTHUMG00000150065	uc062bgg.1	AF307449			P0C854	11381032																						URS00008BF691
HGNC:23515	CELF2-AS1	CELF2 antisense RNA 1	non-coding RNA	RNA, long non-coding	Approved	10p14	10p14	FLJ40494|Em:AC026887.2		C10orf31	chromosome 10 open reading frame 31|CELF2 antisense RNA 1 (non-protein coding)			2004-05-27	2012-07-12	2012-08-15	2014-11-19	414196	ENSG00000181800	OTTHUMG00000017669	uc057rqz.1	AK097813	XR_109007		Q8N7Q2																							URS00005ACDAA
HGNC:44703	CELF2-AS2	CELF2 antisense RNA 2	non-coding RNA	RNA, long non-coding	Approved	10p14	10p14							2012-12-05			2012-12-05	439950	ENSG00000237986	OTTHUMG00000017665	uc057rqs.2		NR_046108																									URS000075A245
HGNC:27055	CEP83-DT	CEP83 divergent transcript	non-coding RNA	RNA, long non-coding	Approved	12q22	12q22			CCDC41-AS1|CEP83-AS1	CCDC41 antisense RNA 1 (head to head)|CEP83 antisense RNA 1 (head to head)			2013-05-30	2018-03-22	2018-03-22	2018-03-22	144486	ENSG00000278916	OTTHUMG00000170256			NR_027035			12477932																						URS000075B1AA
HGNC:52664	CERNA1	competing endogenous lncRNA 1 for miR-4707-5p and miR-4767	non-coding RNA	RNA, long non-coding	Approved	15q21.2	15q21.2	LOC100129973				Long non-coding RNAs (published)	788	2017-01-04			2017-08-16	100129973	ENSG00000259577	OTTHUMG00000172601			NR_102751			26887505|28797257																						URS000075CAB2
HGNC:51354	CERNA2	competing endogenous lncRNA 2 for microRNA let-7b	non-coding RNA	RNA, long non-coding	Approved	10q23.1	10q23.1	HOST2	human ovarian cancer specific transcript 2			Long non-coding RNAs (published)	788	2017-04-27			2017-07-14	642934				BC033760|BC051760	NR_134505			25292198|28143959					617434																	URS0000A76542
HGNC:53469	CERNA3	competing endogenous lncRNA 3 for miR-645	non-coding RNA	RNA, long non-coding	Approved	8q12.1	08q12.1	CTA				Long non-coding RNAs (published)	788	2017-05-11			2017-05-11	105375847	ENSG00000253603	OTTHUMG00000164298			NR_149110			28415557																						URS0000266792
HGNC:51431	CERS3-AS1	CERS3 antisense RNA 1	non-coding RNA	RNA, long non-coding	Approved	15q26.3	15q26.3							2014-11-26			2014-11-26	102723320	ENSG00000259430	OTTHUMG00000172308		AL708976|AI160488	NR_120374																									URS000075E1AF
HGNC:44485	CERS6-AS1	CERS6 antisense RNA 1	non-coding RNA	RNA, long non-coding	Approved	2q24.3	02q24.3							2012-11-08			2012-11-08	100861402	ENSG00000227617	OTTHUMG00000153980	uc061pgi.1		NR_045786																									URS0000759A59
HGNC:41113	CFAP44-AS1	CFAP44 antisense RNA 1	non-coding RNA	RNA, long non-coding	Approved	3q13.2	03q13.2			WDR52-AS1	WDR52 antisense RNA 1 (non-protein coding)|WDR52 antisense RNA 1			2011-07-25	2014-07-18	2014-07-18	2014-11-18	100874029	ENSG00000243849	OTTHUMG00000159300			NR_046728																									URS00002AAC38
HGNC:45243	CFAP58-DT	CFAP58 divergent transcript	non-coding RNA	RNA, long non-coding	Approved	10q25.1	10q25.1	lncITPRIP-1		CCDC147-AS1|CFAP58-AS1	CCDC147 antisense RNA 1|CCDC147 antisense RNA 1 (head to head)|CFAP58 antisense RNA 1 (head to head)			2013-03-11	2018-03-22	2018-03-22	2018-06-15	100505869	ENSG00000231233	OTTHUMG00000019005		BI551201|BX093559|DB476363	NR_108036			29899107																						URS000075DD99
HGNC:14437	CFLAR-AS1	CFLAR antisense RNA 1	non-coding RNA	RNA, long non-coding	Approved	2q33.1	02q33.1			ALS2CR10	amyotrophic lateral sclerosis 2 (juvenile) chromosome region, candidate 10|CFLAR antisense RNA 1 (non-protein coding)			2001-01-26	2011-04-28	2012-08-15	2016-12-07	65072	ENSG00000226312	OTTHUMG00000154713	uc002uxh.2	AB053312	NR_040030			27855375																						URS000075A8C6
HGNC:40144	CFTR-AS1	CFTR antisense RNA 1	non-coding RNA	RNA, long non-coding	Approved	7q31.2	07q31.2	BGas				Long non-coding RNAs (published)	788	2017-07-26			2017-07-26	111082987	ENSG00000232661	OTTHUMG00000066356		BG213071	NR_149084			27434588																						URS00002861FA
HGNC:40146	CHKB-DT	CHKB divergent transcript	non-coding RNA	RNA, long non-coding	Approved	22q13.33	22q13.33			CHKB-AS1	CHKB antisense RNA 1 (head to head)			2013-05-17	2018-03-22	2018-03-22	2018-03-22	100144603	ENSG00000205559	OTTHUMG00000150208			NR_110536																									URS000075C6FC
HGNC:40148	CHL1-AS1	CHL1 antisense RNA 1	non-coding RNA	RNA, long non-coding	Approved	3p26.3	03p26.3				CHL1 antisense RNA 1 (non-protein coding)			2011-07-27		2012-08-15	2014-11-18	101927193	ENSG00000234661	OTTHUMG00000154873	uc003box.2		NR_110739																									URS000075A688
HGNC:40147	CHL1-AS2	CHL1 antisense RNA 2	non-coding RNA	RNA, long non-coding	Approved	3p26.3	03p26.3				CHL1 antisense RNA 2 (non-protein coding)			2011-07-27		2012-08-15	2017-01-27	101927174	ENSG00000224318	OTTHUMG00000154872	uc062gam.1		NR_144486																									URS0000A76B17
HGNC:52778	CHMP1B-AS1	CHMP1B antisense RNA 1	non-coding RNA	RNA, long non-coding	Approved	18p11.21	18p11.21							2016-12-09			2016-12-09	109729129	ENSG00000267165	OTTHUMG00000180621						27801428																						URS0000250D49
HGNC:1279	CHODL-AS1	CHODL antisense RNA 1	non-coding RNA	RNA, long non-coding	Approved	21q21.1	21q21.1			C21orf39|NCRNA00157	chromosome 21 open reading frame 39|non-protein coding RNA 157|CHODL antisense RNA 1 (non-protein coding)			2000-05-23	2011-08-11	2012-08-15	2012-10-12	54075	ENSG00000231755	OTTHUMG00000074500	uc011aca.2		NR_024354																									URS000075AD2B
HGNC:40150	CHRM3-AS1	CHRM3 antisense RNA 1	non-coding RNA	RNA, long non-coding	Approved	1q43	01q43				CHRM3 antisense RNA 1 (non-protein coding)			2012-02-09		2012-08-15	2014-11-19	100873984	ENSG00000234601	OTTHUMG00000039650	uc031vtb.2	BX116264|AI672277	NR_046582																									URS000075C224
HGNC:43725	CHRM3-AS2	CHRM3 antisense RNA 2	non-coding RNA	RNA, long non-coding	Approved	1q43	01q43				CHRM3 antisense RNA 2 (non-protein coding)			2012-02-09		2012-08-15	2012-10-12	100506915	ENSG00000233355	OTTHUMG00000039648	uc057qrj.1	AL832284|BI836697	NR_103776																									URS000075AB95
HGNC:28588	CIRBP-AS1	CIRBP antisense RNA 1	non-coding RNA	RNA, long non-coding	Approved	19p13.3	19p13.3	MGC39338		C19orf23	chromosome 19 open reading frame 23|CIRBP antisense RNA 1 (non-protein coding)			2004-03-16	2011-11-23	2012-08-15	2014-11-19	148046	ENSG00000267493	OTTHUMG00000180146	uc010xgk.5	BC026041	NR_027271		Q8TBR5	12477932																						URS000075D59F
HGNC:49426	CISTR	chondrogenesis-associated transcript	non-coding RNA	RNA, long non-coding	Approved	12q13.13	12q13.13	CISTR-ACT|CISTRACT|re52431	cis- and trans-chromosomal chondrogenic regulator transcript			Long non-coding RNAs (published)	788	2014-01-14		2014-01-14	2017-03-22	102216268	ENSG00000260492	OTTHUMG00000173078		DA125942|HY042141	NR_104332			23093776		RGD:7365122																				URS000075EA90
HGNC:48997	CKMT2-AS1	CKMT2 antisense RNA 1	non-coding RNA	RNA, long non-coding	Approved	5q14.1	05q14.1							2013-07-26			2017-08-30	100131067	ENSG00000247572	OTTHUMG00000162566			NR_034121			28839111																						URS000075F038
HGNC:39907	CLDN10-AS1	CLDN10 antisense RNA 1	non-coding RNA	RNA, long non-coding	Approved	13q32.1	13q32.1				CLDN10 antisense RNA 1 (non-protein coding)			2011-04-11		2012-08-15	2014-11-19	100874194	ENSG00000223392	OTTHUMG00000017220	uc031qmx.1		NR_046533																									URS000016D86A
HGNC:53407	CLEC12A-AS1	CLEC12A antisense RNA 1	non-coding RNA	RNA, long non-coding	Approved	12p13.31	12p13.31							2017-03-28			2017-03-28	400002	ENSG00000231560	OTTHUMG00000150192			NR_135047																									URS0000A76DEC
HGNC:48586	CLIP1-AS1	CLIP1 antisense RNA 1	non-coding RNA	RNA, long non-coding	Approved	12q24.31	12q24.31							2014-03-26			2014-03-26	100507066	ENSG00000257097	OTTHUMG00000168927			NR_045382																									URS000075B10A
HGNC:52287	CLMAT3	colorectal liver metastasis associated transcript 3	non-coding RNA	RNA, long non-coding	Approved	5q33.1	05q33.1	SPARC-AS1	SPARC antisense RNA 1			Long non-coding RNAs (published)	788	2017-06-15			2017-06-15	101927096	ENSG00000249035	OTTHUMG00000163500			NR_109873			26050227																						URS0000082D09
HGNC:30895	CLRN1-AS1	CLRN1 antisense RNA 1	non-coding RNA	RNA, long non-coding	Approved	3q25.1	03q25.1	UCRP		CLRN1OS	clarin 1 opposite strand|CLRN1 antisense RNA 1 (non-protein coding)			2007-01-05	2011-04-28	2012-08-15	2014-11-19	116933	ENSG00000239265	OTTHUMG00000159846	uc011bny.2		NR_024066			11524702																						URS0000A76B6E
HGNC:49095	CLSTN2-AS1	CLSTN2 antisense RNA 1	non-coding RNA	RNA, long non-coding	Approved	3q23	03q23							2013-09-02			2013-09-02	101927808	ENSG00000250433	OTTHUMG00000160140		AL133103	NR_108084																									URS000075E44A
HGNC:39893	CLYBL-AS1	CLYBL antisense RNA 1	non-coding RNA	RNA, long non-coding	Approved	13q32.3	13q32.3				CLYBL antisense RNA 1 (non-protein coding)			2011-04-08		2012-08-15	2014-11-19	101927465	ENSG00000234303	OTTHUMG00000017276	uc058xzv.1		NR_046525																									URS000075E4FA
HGNC:39894	CLYBL-AS2	CLYBL antisense RNA 2	non-coding RNA	RNA, long non-coding	Approved	13q32.3	13q32.3				CLYBL antisense RNA 2 (non-protein coding)			2011-04-08		2012-08-15	2014-11-18	100874063	ENSG00000227659	OTTHUMG00000017275	uc032anj.2		NR_046526																									URS000075A8C7
HGNC:53592	CNNM3-DT	CNNM3 divergent transcript	non-coding RNA	RNA, long non-coding	Approved	2q11.2	02q11.2	LOC100506036						2017-08-03		2017-08-03	2017-08-03	100506036	ENSG00000273265	OTTHUMG00000186027			NR_149141			26616293																						URS0000310E92
HGNC:41031	CNOT10-AS1	CNOT10 antisense RNA 1	non-coding RNA	RNA, long non-coding	Approved	3p22.3	03p22.3				CNOT10 antisense RNA 1 (non-protein coding)			2011-07-27		2012-08-15	2014-11-19	100874109	ENSG00000251224	OTTHUMG00000162550	uc062hvr.1																											URS000007BEB1
HGNC:48712	CNTFR-AS1	CNTFR antisense RNA 1	non-coding RNA	RNA, long non-coding	Approved	9p13.3	09p13.3							2013-06-07			2013-06-07	415056	ENSG00000237159	OTTHUMG00000000441		BC038740|BC042806	NR_024369																									URS000075A991
HGNC:39985	CNTN4-AS1	CNTN4 antisense RNA 1	non-coding RNA	RNA, long non-coding	Approved	3p26.2	03p26.2				CNTN4 antisense RNA 1 (non-protein coding)			2011-04-20		2012-08-15	2014-11-19	100873975	ENSG00000237990	OTTHUMG00000154875	uc062gbx.1		NR_046554																									URS000075CE5E
HGNC:39986	CNTN4-AS2	CNTN4 antisense RNA 2	non-coding RNA	RNA, long non-coding	Approved	3p26.3	03p26.3				CNTN4 antisense RNA 2 (non-protein coding)			2011-04-20		2012-08-15	2014-11-19	100873976	ENSG00000227588	OTTHUMG00000156185	uc031rye.1		NR_046555																									URS000075E218
HGNC:53133	COL1A2-AS1	COL1A2 antisense RNA 1	non-coding RNA	RNA, long non-coding	Approved	7q21.3	07q21.3	TCONS_00013888|lncRNA8975-1						2017-03-03			2017-03-03	101927525					NR_147206			27866191
HGNC:40156	COL4A2-AS1	COL4A2 antisense RNA 1	non-coding RNA	RNA, long non-coding	Approved	13q34	13q34				COL4A2 antisense RNA 1 (non-protein coding)			2011-05-18		2012-08-15	2014-11-19	100874203	ENSG00000232814	OTTHUMG00000149649	uc031qnh.2		NR_046583																									URS000075C989
HGNC:31368	COL5A1-AS1	COL5A1 antisense RNA 1	non-coding RNA	RNA, long non-coding	Approved	9q34.3	09q34.3	bA54A22.4		C9orf104	chromosome 9 open reading frame 104|COL5A1 antisense RNA 1 (non-protein coding)			2004-06-02	2012-03-30	2012-08-15	2012-10-12	414316	ENSG00000204011	OTTHUMG00000020890	uc064wxh.1	AI798815|CR748640	NR_138049		Q5SY13																							URS0000330EC9
HGNC:23132	COL18A1-AS1	COL18A1 antisense RNA 1	non-coding RNA	RNA, long non-coding	Approved	21q22.3	21q22.3	PRED80		C21orf123|NCRNA00175	chromosome 21 open reading frame 123|non-protein coding RNA 175|COL18A1 antisense RNA 1 (non-protein coding)			2003-10-01	2011-08-11	2012-08-15	2014-11-19	378832	ENSG00000183535	OTTHUMG00000090401	uc011afr.1	AK096071	NR_027498																									URS0000203EE5
HGNC:40155	COL18A1-AS2	COL18A1 antisense RNA 2	non-coding RNA	RNA, long non-coding	Approved	21q22.3	21q22.3				COL18A1 antisense RNA 2 (non-protein coding)			2011-08-11		2012-08-15	2014-11-19	100874236	ENSG00000224574	OTTHUMG00000137616	uc031rwa.1		NR_052004																									URS00006018B2
HGNC:2238	COPG2IT1	COPG2 imprinted transcript 1	non-coding RNA	RNA, long non-coding	Approved	7q32	07q32	CIT1|NCRNA00170|COPG2AS	non-protein coding RNA 170|COPG2 antisense RNA (non-protein coding)|Copg2 intronic transcript 1		coatomer protein complex, subunit gamma 2, intronic transcript 1|COPG2 imprinted transcript 1 (non-protein coding)			2000-05-19	2009-01-29	2018-05-16	2018-05-16	53844				AF038190	NR_024086			10995575					610581																	URS00007E4208
HGNC:38873	COX10-AS1	COX10 antisense RNA 1	non-coding RNA	RNA, long non-coding	Approved	17p12	17p12			COX10AS|COX10-AS	COX10 antisense RNA (non-protein coding)|COX10 antisense RNA 1 (non-protein coding)			2010-08-19	2010-11-25	2012-08-15	2013-05-22	100874058	ENSG00000236088	OTTHUMG00000058771	uc060bkg.1		NR_049718																									URS000075D03D
HGNC:39898	CPB2-AS1	CPB2 antisense RNA 1	non-coding RNA	RNA, long non-coding	Approved	13q14.13	13q14.13				CPB2 antisense RNA 1 (non-protein coding)			2011-04-08		2012-08-15	2014-11-19	100509894	ENSG00000235903	OTTHUMG00000016865	uc058wwc.1		NR_046226																									URS000075D09D
HGNC:27523	CPEB1-AS1	CPEB1 antisense RNA 1	non-coding RNA	RNA, long non-coding	Approved	15q25.2	15q25.2							2014-11-21			2014-11-21	283692	ENSG00000259462	OTTHUMG00000172386		BC035360	NR_046096																									URS000075A527
HGNC:49082	CPEB2-DT	CPEB2 divergent transcript	non-coding RNA	RNA, long non-coding	Approved	4p15.33-p15.32	04p15.33-p15.32			CPEB2-AS1	CPEB2 antisense RNA 1 (head to head)			2013-08-23	2018-03-22	2018-03-22	2018-03-22	441009	ENSG00000247624	OTTHUMG00000160381			NR_038857																									URS000075EC33
HGNC:53937	CPNE8-AS1	CPNE8 antisense RNA 1	non-coding RNA	RNA, long non-coding	Approved	12q12	12q12	RP11-396F22.1						2018-06-15			2018-06-15	107984504	ENSG00000257718	OTTHUMG00000169406			XR_001749083			29636859
HGNC:30102	CPS1-IT1	CPS1 intronic transcript 1	non-coding RNA	RNA, long non-coding	Approved	2q34	02q34	PRO0132|CPS1-IT		CPS1IT	CPS1 intronic transcript 1 (non-protein coding)			2010-07-08	2011-03-23	2015-02-25	2017-08-09	29034	ENSG00000280837	OTTHUMG00000189581	uc002vef.4		NR_002763			12477932|27662619|28767392																						URS000075DB07
HGNC:51433	CRTC3-AS1	CRTC3 antisense RNA 1	non-coding RNA	RNA, long non-coding	Approved	15q26.1	15q26.1							2014-11-26			2014-11-26	101926895	ENSG00000259736	OTTHUMG00000172335		BG472948	NR_120372																									URS000075B303
HGNC:34405	CRYM-AS1	CRYM antisense RNA 1	non-coding RNA	RNA, long non-coding	Approved	16p12.2	16p12.2	FLJ41766		NCRNA00169	non-protein coding RNA 169|CRYM antisense RNA 1 (non-protein coding)			2009-01-26	2011-08-11	2012-08-15	2014-11-19	400508	ENSG00000189149	OTTHUMG00000156701	uc010bwr.2		NR_026675		A6NIL9																							URS000075ABD8
HGNC:51232	CSE1L-AS1	CSE1L antisense RNA 1	non-coding RNA	RNA, long non-coding	Approved	20q13.13	20q13.13							2014-08-08			2014-08-08	102723483	ENSG00000227431	OTTHUMG00000032688			NR_110624																									URS000075B9BD
HGNC:40882	CSMD2-AS1	CSMD2 antisense RNA 1	non-coding RNA	RNA, long non-coding	Approved	1p35.1	01p35.1	ENST00000434181						2014-05-21			2017-02-16	402779	ENSG00000231163	OTTHUMG00000013025			NR_038372			27816668																						URS000075D4C3
HGNC:28604	CSNK1G2-AS1	CSNK1G2 antisense RNA 1	non-coding RNA	RNA, long non-coding	Approved	19p13.3	19p13.3	MGC39696		C19orf34	chromosome 19 open reading frame 34|CSNK1G2 antisense RNA 1 (non-protein coding)			2004-07-30	2011-11-24	2012-08-15	2012-10-12	255193	ENSG00000180846	OTTHUMG00000179999	uc060rgh.1	BC029585	NR_033400		Q8NCQ2	12477932																						URS000075CFAE
HGNC:27882	CSTF3-DT	CSTF3 divergent transcript	non-coding RNA	RNA, long non-coding	Approved	11p13	11p13			CSTF3-AS1	CSTF3 antisense RNA 1 (head to head)			2013-01-23	2018-03-22	2018-03-22	2018-03-22	338739	ENSG00000247151	OTTHUMG00000166243	uc001muk.4		NR_034027			12477932																						URS000075A26E
HGNC:48337	CTBP1-AS	CTBP1 antisense RNA	non-coding RNA	RNA, long non-coding	Approved	4p16.3	04p16.3	PCAT10	prostate cancer associated transcript 10			Long non-coding RNAs (published)	788	2013-06-14			2016-11-24	285463	ENSG00000280927	OTTHUMG00000189534		AX747592|AK092548	NR_104331			23644382|25552498																			ctbp1-as			URS000075C726
HGNC:28307	CTBP1-DT	CTBP1 divergent transcript	non-coding RNA	RNA, long non-coding	Approved	4p16.3	04p16.3	MGC21675		C4orf42|CTBP1-AS1|CTBP1-AS2	chromosome 4 open reading frame 42|CTBP1 antisense RNA 1 (head to head)|CTBP1 antisense RNA 2 (head to head)			2007-12-19	2018-03-22	2018-03-22	2018-03-22	92070	ENSG00000196810	OTTHUMG00000160166		AK056133	NR_033339			12477932																						URS000075CDF7
HGNC:41054	CXXC4-AS1	CXXC4 antisense RNA 1	non-coding RNA	RNA, long non-coding	Approved	4q24	04q24							2017-01-10			2017-01-10	101929468	ENSG00000245384	OTTHUMG00000160977			NR_125926																									URS0000175810
HGNC:53009	CXXC5-AS1	CXXC5 antisense RNA 1	non-coding RNA	RNA, long non-coding	Approved	5q31.2	05q31.2							2017-01-05			2017-01-05	111082989	ENSG00000250635	OTTHUMG00000163330		DB153214|DA333300	NR_149086																									URS0000001E80
HGNC:52509	CYMP-AS1	CYMP antisense RNA 1	non-coding RNA	RNA, long non-coding	Approved	1p13.3	01p13.3							2016-11-08			2016-11-08	440602	ENSG00000235407	OTTHUMG00000022783			NR_108042																									URS000075D2E9
HGNC:28543	CYP1B1-AS1	CYP1B1 antisense RNA 1	non-coding RNA	RNA, long non-coding	Approved	2p22.2	02p22.2	MGC34824		C2orf58	chromosome 2 open reading frame 58|CYP1B1 antisense RNA 1 (non-protein coding)			2007-06-14	2011-04-28	2012-08-15	2014-11-19	285154	ENSG00000232973	OTTHUMG00000128569	uc061ihc.1	BC031410	NR_027252			12477932																						URS000075B013
HGNC:43715	CYP4A22-AS1	CYP4A22 antisense RNA 1	non-coding RNA	RNA, long non-coding	Approved	1p33	01p33	ncRNA-a3			CYP4A22 antisense RNA 1 (non-protein coding)	Long non-coding RNAs (published)	788	2012-02-02		2012-08-15	2014-10-22	104355148	ENSG00000225506	OTTHUMG00000007848	uc057ghd.1	BQ688560				20887892																			cyp4a22-as1			URS0000126F45
HGNC:31671	CYP17A1-AS1	CYP17A1 antisense RNA 1	non-coding RNA	RNA, long non-coding	Approved	10q24.32	10q24.32	bA753C18.3		CYP17A1OS	cytochrome P450, family 17, subfamily A, polypeptide 1 opposite strand|CYP17A1 antisense RNA 1 (non-protein coding)			2004-05-27	2011-09-02	2012-08-15	2015-07-09	102724307	ENSG00000203886	OTTHUMG00000018970	uc057vrq.1		XR_428804																									URS00004ADC09
HGNC:50694	CYP51A1-AS1	CYP51A1 antisense RNA 1	non-coding RNA	RNA, long non-coding	Approved	7q21.2	07q21.2	ENST00000453068|LRRD1-AS1			CYP51A1 antisense RNA 1 (head to head)			2014-06-04		2014-11-19	2014-11-19	613126	ENSG00000188693	OTTHUMG00000156056		BC042829	NR_122109			24905231																						URS000075D847
HGNC:28717	CYTOR	cytoskeleton regulator RNA	non-coding RNA	RNA, long non-coding	Approved	2p11.2	02p11.2	MGC4677		C2orf59|NCRNA00152|LINC00152	chromosome 2 open reading frame 59|non-protein coding RNA 152|long intergenic non-protein coding RNA 152	Long non-coding RNAs (published)	788	2007-06-14	2016-09-19	2016-09-19	2017-07-14	112597	ENSG00000222041	OTTHUMG00000130273	uc061loh.1	BC009508	NR_024204			27617288|24523021|24036268|26237576																						URS0000BC44BB
HGNC:39560	CYYR1-AS1	cysteine and tyrosine rich 1 antisense RNA 1	non-coding RNA	RNA, long non-coding	Approved	21q21.3	21q21.3				cysteine/tyrosine-rich 1 antisense RNA 1	Long non-coding RNAs (published)	788	2014-07-01		2016-06-06	2016-06-06	100996571	ENSG00000197934	OTTHUMG00000078660		AK125338	NR_135515			24981926					616021																	URS0000253C39
HGNC:49443	DAB1-AS1	DAB1 antisense RNA 1	non-coding RNA	RNA, long non-coding	Approved	1p32.2	01p32.2							2013-12-03			2013-12-03	101926890	ENSG00000226759	OTTHUMG00000008286			NR_104362																									URS000075E7B0
HGNC:51902	DACOR1	DNMT1-associated colon cancer repressed lncRNA 1	non-coding RNA	RNA, long non-coding	Approved	15q22.33	15q22.33	TCONS_00023265				Long non-coding RNAs (published)	788	2015-09-18			2015-09-18	100131796								26307088
HGNC:44120	DACT3-AS1	DACT3 antisense RNA 1	non-coding RNA	RNA, long non-coding	Approved	19q13.32	19q13.32				DACT3 antisense RNA 1 (non-protein coding)			2012-06-23		2012-08-15	2012-10-12	100506068	ENSG00000245598	OTTHUMG00000165987	uc021uwh.2	BC043434	NR_040041																									URS000075C334
HGNC:51429	DALIR	DNMT1-associated long intergenic non-coding RNA	non-coding RNA	RNA, long non-coding	Approved	2q12	02q12	DALI	DNMT1-Associated Long Intergenic			Long non-coding RNAs (published)	788	2014-12-10			2015-01-09	104940698				BE439524|DA337013|EB386236				25415054	MGI:5579231
HGNC:28964	DANCR	differentiation antagonizing non-protein coding RNA	non-coding RNA	RNA, long non-coding	Approved	4q12	04q12	ANCR|AGU2|lncRNA-ANCR	anti-differentiation ncRNA|adipogenesis up-regulated transcript 2|anti-differentiation noncoding RNA	KIAA0114|SNHG13	KIAA0114|small nucleolar RNA host gene 13 (non-protein coding)	Long non-coding RNAs (published)	788	2006-08-04	2012-02-09	2012-02-09	2015-01-23	57291	ENSG00000226950	OTTHUMG00000154670	uc062woz.1	BC015222	NR_024031		P0C864	7788527|22302877|19531736	MGI:1917286	RGD:6489076			614625																	URS0000ABD85C
HGNC:50863	DANT1	DXZ4 associated non-coding transcript 1, proximal	non-coding RNA	RNA, long non-coding	Approved	Xq23	Xq23					Long non-coding RNAs (published)	788	2015-07-29			2015-07-29	106029310	ENSG00000229335	OTTHUMG00000033102		CD173052	NR_147172			26188586					301001																	URS00005F004D
HGNC:50862	DANT2	DXZ4 associated non-coding transcript 2, distal	non-coding RNA	RNA, long non-coding	Approved	Xq23	Xq23					Long non-coding RNAs (published)	788	2015-07-29			2015-07-29	642776	ENSG00000235244	OTTHUMG00000022240			NR_132337			26188586					301004																	URS00008E39C7
HGNC:30243	DAOA-AS1	DAOA antisense RNA 1	non-coding RNA	RNA, long non-coding	Approved	13q33.2	13q33.2	G30	G30 transcript	DAOAAS|DAOA-AS	DAOA antisense RNA (non-protein coding)|DAOA antisense RNA 1 (non-protein coding)			2010-08-05	2010-11-25	2012-08-15	2014-11-19	282706	ENSG00000232307	OTTHUMG00000041332	uc021rmh.3	AY138548	NR_040247			12364586|12647258					607415																	URS00004EDADC
HGNC:43591	DAPK1-IT1	DAPK1 intronic transcript 1	non-coding RNA	RNA, long non-coding	Approved	9q21.33	09q21.33				DAPK1 intronic transcript 1 (non-protein coding)			2011-11-16		2015-02-25	2015-02-25	100506897	ENSG00000236709	OTTHUMG00000020148	uc064ucn.1	BQ025444	NR_146781			22078386																						URS000054293B
HGNC:40170	DARS-AS1	DARS antisense RNA 1	non-coding RNA	RNA, long non-coding	Approved	2q21.3	02q21.3					Long non-coding RNAs (published)	788	2014-07-30			2017-04-26	101928243	ENSG00000231890	OTTHUMG00000153578			NR_110199			28420760																						URS000075A539
HGNC:43904	DBET	D4Z4 binding element transcript	non-coding RNA	RNA, long non-coding	Approved	4q35.2	04q35.2	DBE-T|DUX4L30	chromatin-associated long non-coding RNA		D4Z4 binding element transcript (non-protein coding)	Long non-coding RNAs (published)	788	2013-10-08		2018-05-16	2018-05-16	100419743	ENSG00000281591	OTTHUMG00000189731		JQ639078	NR_121644			22541069					614865														dbet			URS000075D547
HGNC:24155	DBH-AS1	DBH antisense RNA 1	non-coding RNA	RNA, long non-coding	Approved	9q34.2	09q34.2	BPR		NCRNA00118	non-protein coding RNA 118|DBH antisense RNA 1 (non-protein coding)	Long non-coding RNAs (published)	788	2008-09-12	2011-08-11	2012-08-15	2015-11-04	138948	ENSG00000225756	OTTHUMG00000020877	uc031tfk.3	AF129263	NR_002783			10686491|26393879																						URS00000AF948
HGNC:41147	DCST1-AS1	DCST1 antisense RNA 1	non-coding RNA	RNA, long non-coding	Approved	1q21.3	01q21.3	RP11-307C12.11						2016-12-09			2016-12-09	100505666	ENSG00000232093	OTTHUMG00000041316		BU634037	NR_040772			27835578																						URS000075A153
HGNC:44151	DCTN1-AS1	DCTN1 antisense RNA 1	non-coding RNA	RNA, long non-coding	Approved	2p13.1	02p13.1				DCTN1 antisense RNA 1 (non-protein coding)			2012-06-30		2012-08-15	2012-10-12	100189589	ENSG00000237737	OTTHUMG00000152826	uc002skz.3	BC042946	NR_024463																									URS000075B0E3
HGNC:39889	DCUN1D2-AS	DCUN1D2 antisense RNA	non-coding RNA	RNA, long non-coding	Approved	13q34	13q34			DCUN1D2-AS2	DCUN1D2 antisense RNA 2			2011-04-08	2013-02-18	2013-02-18	2014-11-19	100874229	ENSG00000233613	OTTHUMG00000017391	uc058ynf.1	AI203167																										URS000023A668
HGNC:40171	DDC-AS1	DDC antisense RNA 1	non-coding RNA	RNA, long non-coding	Approved	7p12.1	07p12.1							2014-06-18			2014-11-19	100129427	ENSG00000226122	OTTHUMG00000155976			NR_033845																									URS0000261EA4
HGNC:52379	DDIT4-AS1	DDIT4 antisense RNA 1	non-coding RNA	RNA, long non-coding	Approved	10q22.1	10q22.1	RP11-442H21.2				Long non-coding RNAs (published)	788	2017-06-19			2017-06-19	110806271	ENSG00000269926	OTTHUMG00000018435						28611953																						URS000037F700
HGNC:53464	DDN-AS1	DDN and PRKAG1 antisense RNA 1	non-coding RNA	RNA, long non-coding	Approved	12q13.12	12q13.12	CAT1507						2017-04-27		2017-04-27	2017-04-27	105369758	ENSG00000257913	OTTHUMG00000170405			NR_147178			28415801																						URS00004146ED
HGNC:28694	DDR1-DT	DDR1 divergent transcript	non-coding RNA	RNA, long non-coding	Approved	6p21.33	06p21.33	bPG70P20.2|bCX111D4.7|bQB10J12.1		TIGD1L|DDR1-AS1	tigger transposable element derived 1-like|DDR1 antisense RNA 1 (non-protein coding)|DDR1 antisense RNA 1|DDR1 antisense RNA 1 (head to head)			2004-06-15	2018-03-22	2018-03-22	2018-03-22	414771	ENSG00000237775	OTTHUMG00000031229	uc063yph.1	AL137624																										URS00004D89B2
HGNC:44176	DDX11-AS1	DDX11 antisense RNA 1	non-coding RNA	RNA, long non-coding	Approved	12p11.21	12p11.21	CONCR			DDX11 antisense RNA 1 (non-protein coding)	Long non-coding RNAs (published)	788	2012-06-30		2012-08-15	2016-08-05	100506660	ENSG00000245614	OTTHUMG00000168487	uc001rjq.2	AK096360	NR_038927			27477908																						URS000075B070
HGNC:39771	DDX39B-AS1	DDX39B antisense RNA 1	non-coding RNA	RNA, long non-coding	Approved	6p21.33	06p21.33				DDX39B antisense RNA 1 (non-protein coding)			2011-04-21		2012-08-15	2012-10-12	106478957	ENSG00000234006	OTTHUMG00000134293	uc063zxg.1		NR_133674																									URS0000A76FC0
HGNC:42517	DENND5B-AS1	DENND5B antisense RNA 1	non-coding RNA	RNA, long non-coding	Approved	12p11.21	12p11.21				DENND5B antisense RNA 1 (non-protein coding)			2011-08-03		2012-08-15	2014-11-19	100874249	ENSG00000255867	OTTHUMG00000169083	uc058mmp.1		NR_046909																									URS00004C0EF1
HGNC:41152	DENND6A-AS1	DENND6A antisense RNA 1	non-coding RNA	RNA, long non-coding	Approved	3p14.3	03p14.3							2015-03-11			2015-03-11	106144528	ENSG00000239801	OTTHUMG00000158638		AW183704																										URS00003A2FAB
HGNC:51592	DENND6A-DT	DENND6A divergent transcript	non-coding RNA	RNA, long non-coding	Approved	3p14.3	03p14.3							2017-08-03			2017-08-03	101929159	ENSG00000241933	OTTHUMG00000158637		BC044922	NR_135550																									URS00008B5DDA
HGNC:50592	DEPDC1-AS1	DEPDC1 antisense RNA 1	non-coding RNA	RNA, long non-coding	Approved	1p31.3-p31.2	01p31.3-p31.2							2014-05-22		2014-05-22	2018-02-13	101927220	ENSG00000234264	OTTHUMG00000009207			NR_110671																									URS0000271D9B
HGNC:16757	DGCR5	DiGeorge syndrome critical region gene 5	non-coding RNA	RNA, long non-coding	Approved	22q11.21	22q11.21	NCRNA00037|LINC00037	non-protein coding RNA 37|long intergenic non-protein coding RNA 37		DiGeorge syndrome critical region gene 5 (non-protein coding)	Long non-coding RNAs (published)	788	2002-04-22		2018-05-16	2018-05-16	26220	ENSG00000237517	OTTHUMG00000149977	uc002zon.3	X91348	NR_002733			8659529|27898409|28620134																						URS0000BC43E4
HGNC:17227	DGCR9	DiGeorge syndrome critical region gene 9	non-coding RNA	RNA, long non-coding	Approved	22q11.21	22q11.21	DGS-A|POM121L5P			DiGeorge syndrome critical region gene 9|DiGeorge syndrome critical region gene 9 (non-protein coding)			2002-11-13		2018-05-16	2018-06-15	25787	ENSG00000273032	OTTHUMG00000186098	uc002zop.3	L77571	NR_024159			8776594|29719408																						URS0000759BEC
HGNC:17864	DGCR10	DiGeorge syndrome critical region gene 10	non-coding RNA	RNA, long non-coding	Approved	22q11.21	22q11.21	DGS-B			DiGeorge syndrome critical region gene 10|DiGeorge syndrome critical region gene 10 (non-protein coding)			2002-11-13		2018-05-16	2018-05-16	26222	ENSG00000273164	OTTHUMG00000186099		L77559	NR_026651			8776594																						URS000075DFDD
HGNC:17226	DGCR11	DiGeorge syndrome critical region gene 11	non-coding RNA	RNA, long non-coding	Approved	22q11.21	22q11.21	DGS-D			DiGeorge syndrome critical region gene 11|DiGeorge syndrome critical region gene 11 (non-protein coding)			2002-11-13		2018-05-16	2018-05-16	25786	ENSG00000273311	OTTHUMG00000186100	uc002zos.2	L77561	NR_024157			8776594																						URS00001458B9
HGNC:17225	DGCR12	DiGeorge syndrome critical region gene 12	non-coding RNA	RNA, long non-coding	Approved	22q11.21	22q11.21	DGS-E			DiGeorge syndrome critical region gene 12|DiGeorge syndrome critical region gene 12 (non-protein coding)			2002-11-13		2018-05-16	2018-05-16	25784	ENSG00000281530	OTTHUMG00000189728	uc062bkt.1	L77562				8776594																						URS000081189B
HGNC:43441	DGUOK-AS1	DGUOK antisense RNA 1	non-coding RNA	RNA, long non-coding	Approved	2p13.1	02p13.1				DGUOK antisense RNA 1 (non-protein coding)			2011-10-28		2012-08-15	2012-10-12	100874048	ENSG00000237883	OTTHUMG00000152820	uc061ksa.1		NR_104029																									URS000075AA95
HGNC:23175	DHRS4-AS1	DHRS4 antisense RNA 1	non-coding RNA	RNA, long non-coding	Approved	14q11.2	14q11.2	PRO1488|AS1DHRS4		C14orf167	chromosome 14 open reading frame 167|DHRS4 antisense RNA 1 (non-protein coding)	Long non-coding RNAs (published)	788	2003-09-29	2012-04-30	2012-08-16	2016-12-01	55449	ENSG00000215256	OTTHUMG00000171901	uc001wky.4	AF116636	NR_023921		Q9P1J3	22891334|26864944					616925														dhrs4-as1			URS0000759C46
HGNC:38713	DHRSX-IT1	DHRSX intronic transcript 1	non-coding RNA	RNA, long non-coding	Approved	Xp22.33 and Yp11	Xp22.33 and Yp11	DHRSX-IT		DHRSXIT1	DHRSX intronic transcript 1 (non-protein coding)	Pseudoautosomal region 1	715	2010-07-28	2011-03-23	2015-02-25	2015-02-25	106478924	ENSG00000223571	OTTHUMG00000067406	uc065coo.1																											URS000037A98E
HGNC:16972	DIAPH2-AS1	DIAPH2 antisense RNA 1	non-coding RNA	RNA, long non-coding	Approved	Xq21.33	Xq21.33				DIAPH2 antisense RNA 1 (non-protein coding)			2011-06-10		2012-08-15	2016-10-05	10824	ENSG00000236256	OTTHUMG00000021989	uc065afh.1		NR_125391		Q14236	8133036|7736777					300347																	URS00007E3796
HGNC:39915	DIAPH3-AS1	DIAPH3 antisense RNA 1	non-coding RNA	RNA, long non-coding	Approved	13q21.2	13q21.2				DIAPH3 antisense RNA 1 (non-protein coding)			2011-04-11		2012-08-15	2014-11-19	100874195	ENSG00000227528	OTTHUMG00000017002	uc031qlx.3		NR_046539																									URS000075BEA5
HGNC:39916	DIAPH3-AS2	DIAPH3 antisense RNA 2	non-coding RNA	RNA, long non-coding	Approved	13q21.2	13q21.2				DIAPH3 antisense RNA 2 (non-protein coding)			2011-04-11	2012-06-13	2012-08-15	2014-11-19	100874196	ENSG00000223815	OTTHUMG00000017003	uc031qma.1		NR_046540																									URS000024401A
HGNC:43017	DICER1-AS1	DICER1 antisense RNA 1	non-coding RNA	RNA, long non-coding	Approved	14q32.13	14q32.13	FLJ45244	DICER1 antisense RNA (non-protein coding)	DICER1-AS	DICER1 antisense RNA (non-protein coding)	Long non-coding RNAs (published)	788	2011-09-16	2012-01-25	2012-08-15	2018-05-18	400242	ENSG00000235706	OTTHUMG00000150190	uc059eud.1	BC040596	NR_015415			29772430																						URS000075A74D
HGNC:53146	DINOL	damage induced long noncoding RNA	non-coding RNA	RNA, long non-coding	Approved	6p21.2	06p21.2	DINO	damage induced noncoding			Long non-coding RNAs (published)	788	2017-06-08			2017-06-08	108783646	ENSG00000285244			JX993265	NR_144384			27668660																						URS0000576071
HGNC:44153	DIO2-AS1	DIO2 antisense RNA 1	non-coding RNA	RNA, long non-coding	Approved	14q31.1	14q31.1				DIO2 antisense RNA 1 (non-protein coding)			2012-06-30		2012-08-15	2012-10-12	100628307	ENSG00000258766	OTTHUMG00000171497	uc001xuw.2	BC039670	NR_038355																									URS000075EEB7
HGNC:20348	DIO3OS	DIO3 opposite strand upstream RNA	non-coding RNA	RNA, long non-coding	Approved	14q32.31	14q32.31	NCRNA00041|DIO3-AS1	non-protein coding RNA 41	C14orf134	chromosome 14 open reading frame 134|deiodinase, iodothyronine, type III opposite strand|DIO3 opposite strand/antisense RNA|DIO3 opposite strand/antisense RNA (head to head)	Long non-coding RNAs (published)	788	2003-01-28	2011-11-14	2018-03-22	2018-03-22	64150	ENSG00000258498	OTTHUMG00000171682	uc059fic.1	AF305836	NR_002770			14962667	MGI:2664395	RGD:7653627			608523														Dio3os			URS00000443BA
HGNC:41430	DIP2A-IT1	DIP2A intronic transcript 1	non-coding RNA	RNA, long non-coding	Approved	21q22.3	21q22.3				DIP2A intronic transcript 1 (non-protein coding)			2011-05-20		2015-02-25	2015-02-25	100862692	ENSG00000223692	OTTHUMG00000090716	uc031rwd.2		NR_046400																									URS000053769C
HGNC:17805	DIRC3	disrupted in renal carcinoma 3	non-coding RNA	RNA, long non-coding	Approved	2q35	02q35	FLJ14199						2003-09-22			2017-11-29	729582	ENSG00000231672	OTTHUMG00000155287	uc061sgw.1	AK024261	NR_026597			12939738					608262					326692												URS0000CCDF88
HGNC:50636	DIRC3-AS1	DIRC3 antisense RNA 1	non-coding RNA	RNA, long non-coding	Approved	2q35	02q35							2014-06-02			2014-06-02	105373877	ENSG00000233143	OTTHUMG00000155286		CO245227	NR_133642																									URS00008E39DA
HGNC:41325	DISC1-IT1	DISC1 intronic transcript 1	non-coding RNA	RNA, long non-coding	Approved	1q42.2	01q42.2				DISC1 intronic transcript 1 (non-protein coding)			2011-05-20		2015-02-25	2015-02-25	104472714	ENSG00000226758	OTTHUMG00000037834	uc057qju.1		NR_126441																									URS00007E4964
HGNC:33625	DISC1FP1	DISC1 fusion partner 1	non-coding RNA	RNA, long non-coding	Approved	11q14.3	11q14.3	Boymaw			DISC1 fusion partner 1 (non-protein coding)			2012-03-16		2018-05-16	2018-05-16	101929222	ENSG00000261645	OTTHUMG00000167309	uc031yah.1	AK130626|EU302123	NR_104190			22547224																						URS000075D64E
HGNC:2889	DISC2	disrupted in schizophrenia 2	non-coding RNA	RNA, long non-coding	Approved	1q42.1	01q42.1	DISC1-AS1|DISC1OS|NCRNA00015	DISC1 antisense RNA 1|non-protein coding RNA 15		disrupted in schizophrenia 2 (non-protein coding)	Long non-coding RNAs (published)	788	2000-01-20		2018-05-16	2018-05-16	27184			uc057qjs.1	AF222981	NR_002227			10814723|15478311					606271														DISC2			URS000075F11A
HGNC:13747	DLEU1	deleted in lymphocytic leukemia 1	non-coding RNA	RNA, long non-coding	Approved	13q14.2-q14.3	13q14.2-q14.3	LEU1|XTP6|NCRNA00021|LINC00021|BCMS1	B-cell neoplasia-associated gene with multiple splicing|non-protein coding RNA 21|long intergenic non-protein coding RNA 21	DLB1|BCMS	deleted in lymphocytic leukemia 1|deleted in lymphocytic leukemia 1 (non-protein coding)	Long non-coding RNAs (published)	788	2000-11-28		2018-05-16	2018-05-16	10301	ENSG00000176124	OTTHUMG00000016934	uc058xbn.1	Y15227	NR_002605		O43261	9395242|11406609				DLEU1	605765																	URS000075DA5A
HGNC:50496	DLEU1-AS1	DLEU1 antisense RNA 1	non-coding RNA	RNA, long non-coding	Approved	13q14.3	13q14.3	LINC01308	long intergenic non-protein coding RNA 1308					2014-05-09			2014-05-09	103689915	ENSG00000229323	OTTHUMG00000016932		BM264234	NR_125753																									URS000032D03F
HGNC:13748	DLEU2	deleted in lymphocytic leukemia 2	non-coding RNA	RNA, long non-coding	Approved	13q14.2	13q14.2	LEU2|TRIM13OS|NCRNA00022|LINC00022|MIR15AHG	non-protein coding RNA 22|long intergenic non-protein coding RNA 22|mir-15a-16-1 cluster host gene (non-protein coding)	DLB2|BCMSUN|RFP2OS	ret finger protein 2 opposite strand|deleted in lymphocytic leukemia, 2|deleted in lymphocytic leukemia 2 (non-protein coding)	Long non-coding RNAs (published)	788	2000-11-28		2018-05-16	2018-05-16	8847	ENSG00000231607	OTTHUMG00000016927	uc001vdo.1	Y15228	NR_002612			9395242|11072235					605766														dleu2			URS00007D61AD
HGNC:39966	DLEU7-AS1	DLEU7 antisense RNA 1	non-coding RNA	RNA, long non-coding	Approved	13q14.3	13q14.3				DLEU7 antisense RNA 1 (non-protein coding)			2011-04-18		2012-08-15	2014-11-19	100874074	ENSG00000237152	OTTHUMG00000016935	uc001vey.4		NR_046551																									URS000075D421
HGNC:44154	DLG1-AS1	DLG1 antisense RNA 1	non-coding RNA	RNA, long non-coding	Approved	3q29	03q29				DLG1 antisense RNA 1 (non-protein coding)			2012-06-30		2012-08-15	2012-10-12	100507086	ENSG00000227375	OTTHUMG00000155484	uc003fxq.4	BC039329	NR_038289																									URS000075D81A
HGNC:37132	DLG2-AS1	DLG2 antisense RNA 1	non-coding RNA	RNA, long non-coding	Approved	11q14.1	11q14.1	PSZA11q14|SZ-1		DLG2AS|DLG2-AS	DLG2 antisense RNA (non-protein coding)|DLG2 antisense RNA 1 (non-protein coding)	Long non-coding RNAs (published)	788	2009-08-18	2010-11-25	2012-08-15	2014-10-22	100302690				AF525782				13130513																			dlg2as
HGNC:40182	DLG3-AS1	DLG3 antisense RNA 1	non-coding RNA	RNA, long non-coding	Approved	Xq13.1	Xq13.1				DLG3 antisense RNA 1 (non-protein coding)			2011-08-10		2012-08-15	2014-11-19	100873930	ENSG00000231651	OTTHUMG00000021777	uc033ehj.2		NR_046586																									URS000075CF73
HGNC:45109	DLG5-AS1	DLG5 antisense RNA 1	non-coding RNA	RNA, long non-coding	Approved	10q22.3	10q22.3							2013-02-15			2013-02-15	100128292	ENSG00000233871	OTTHUMG00000018547	uc057ujv.1		NR_024585																									URS0000759D71
HGNC:31676	DLGAP1-AS1	DLGAP1 antisense RNA 1	non-coding RNA	RNA, long non-coding	Approved	18p11.31	18p11.31	HsT914|FLJ35776			DLGAP1 antisense RNA 1 (non-protein coding)			2012-08-13		2012-08-15	2012-10-12	649446	ENSG00000177337	OTTHUMG00000177863	uc010wza.5		NR_024101																									URS000075ADDB
HGNC:28146	DLGAP1-AS2	DLGAP1 antisense RNA 2	non-coding RNA	RNA, long non-coding	Approved	18p11.31	18p11.31	MGC11082			DLGAP1 antisense RNA 2 (non-protein coding)			2012-08-13		2012-08-15	2012-10-12	84777	ENSG00000262001	OTTHUMG00000177864	uc002kmi.4	BC005130	NR_119377																									URS000075EE3F
HGNC:27317	DLGAP1-AS3	DLGAP1 antisense RNA 3	non-coding RNA	RNA, long non-coding	Approved	18p11.31	18p11.31				DLGAP1 antisense RNA 3 (non-protein coding)			2012-08-13		2012-08-15	2012-10-12	201477	ENSG00000263724	OTTHUMG00000178391	uc002kml.1		NR_038895			12477932																						URS00004303C7
HGNC:44333	DLGAP1-AS4	DLGAP1 antisense RNA 4	non-coding RNA	RNA, long non-coding	Approved	18p11.31	18p11.31				DLGAP1 antisense RNA 4 (non-protein coding)			2012-08-13		2012-08-15	2012-10-12	101410534	ENSG00000263878	OTTHUMG00000178387	uc031rhf.1	BI755422|CK005798	NR_102696																									URS00005527E9
HGNC:27586	DLGAP1-AS5	DLGAP1 antisense RNA 5	non-coding RNA	RNA, long non-coding	Approved	18p11.31	18p11.31				DLGAP1 antisense RNA 5 (non-protein coding)			2012-08-13		2012-08-15	2012-10-12	284215	ENSG00000261520	OTTHUMG00000176106	uc021ugm.2		NR_036489																									URS000075E133
HGNC:50467	DLGAP2-AS1	DLGAP2 antisense RNA 1	non-coding RNA	RNA, long non-coding	Approved	8p23.3	08p23.3							2014-04-30			2014-04-30	100507435	ENSG00000253267	OTTHUMG00000163600			NR_103863																									URS000075C28A
HGNC:51223	DLGAP4-AS1	DLGAP4 antisense RNA 1	non-coding RNA	RNA, long non-coding	Approved	20q11.23	20q11.23	CCAT7						2014-08-08			2016-07-13	101926987	ENSG00000232907	OTTHUMG00000032391		BC039668	NR_109939			25663692																						URS000075AB8D
HGNC:50638	DLX2-DT	DLX2 divergent transcript	non-coding RNA	RNA, long non-coding	Approved	2q31.1	02q31.1	TCONS_00003049		DLX2-AS1	DLX2 antisense RNA 1 (head to head)			2014-06-02	2018-03-22	2018-03-22	2018-03-22	104326193	ENSG00000236651	OTTHUMG00000154065		DB036501|AA625909	NR_126376																									URS00003976A5
HGNC:37151	DLX6-AS1	DLX6 antisense RNA 1	non-coding RNA	RNA, long non-coding	Approved	7q21.3	07q21.3	FLJ34048|Evf-2		NCRNA00212	non-protein coding RNA 212|DLX6 antisense RNA 1 (non-protein coding)	Long non-coding RNAs (published)	788	2009-07-29	2011-11-14	2012-08-15	2017-09-08	285987	ENSG00000231764	OTTHUMG00000154198	uc003uol.4		NR_015448			16705037|28881158	MGI:2443217																		evf2			URS0000759F04
HGNC:40183	DLX6-AS2	DLX6 antisense RNA 2	non-coding RNA	RNA, long non-coding	Approved	7q21.3	07q21.3				DLX6 antisense RNA 2 (non-protein coding)			2011-11-15		2012-08-15	2016-11-11	100873931
HGNC:53125	DM1-AS	DM1 locus antisense RNA	non-coding RNA	RNA, long non-coding	Approved	19q13.32	19q13.32							2017-02-16			2017-02-16	109729182	ENSG00000267395	OTTHUMG00000182333			NR_147193			28102759																						URS00007671C2
HGNC:40185	DMD-AS3	DMD antisense RNA 3	non-coding RNA	RNA, long non-coding	Approved	Xp21.1	Xp21.1				DMD antisense RNA 3 (non-protein coding)			2011-08-10		2012-08-15	2014-11-19	100873916	ENSG00000236828	OTTHUMG00000021334	uc064ymj.1																											URS0000172CD6
HGNC:48594	DNAH17-AS1	DNAH17 antisense RNA 1	non-coding RNA	RNA, long non-coding	Approved	17q25.3	17q25.3							2013-05-21		2013-05-21	2015-02-02	100996295	ENSG00000267432	OTTHUMG00000177638			NR_102401																									URS000075C866
HGNC:49846	DNAJB5-DT	DNAJB5 divergent transcript	non-coding RNA	RNA, long non-coding	Approved	9p13.3	09p13.3			DNAJB5-AS1	DNAJB5 antisense RNA 1 (head to head)			2014-03-14	2018-03-22	2018-03-22	2018-03-22	101926900	ENSG00000281491	OTTHUMG00000189564		DA679664	NR_109756																									URS000075B376
HGNC:41029	DNAJB8-AS1	DNAJB8 antisense RNA 1	non-coding RNA	RNA, long non-coding	Approved	3q21.3	03q21.3				DNAJB8 antisense RNA 1 (non-protein coding)			2011-07-28		2012-08-15	2016-12-09	285224	ENSG00000242049	OTTHUMG00000159687	uc003ekl.1		NR_037890			27801428																						URS0000445202
HGNC:39808	DNAJC3-DT	DNAJC3 divergent transcript	non-coding RNA	RNA, long non-coding	Approved	13q32.1	13q32.1			DNAJC3-AS1	DNAJC3 antisense RNA 1 (non-protein coding)|DNAJC3 antisense RNA 1|DNAJC3 antisense RNA 1 (head to head)			2011-03-29	2018-03-22	2018-03-22	2018-03-22	100289274	ENSG00000247400	OTTHUMG00000166152	uc001vmo.5		NR_132117																									URS00003A0E13
HGNC:31432	DNAJC9-AS1	DNAJC9 antisense RNA 1	non-coding RNA	RNA, long non-coding	Approved	10q22.2	10q22.2	bA537A6.3		C10orf103	chromosome 10 open reading frame 103|DNAJC9 antisense RNA 1 (non-protein coding)			2004-05-27	2012-04-30	2012-08-15	2012-10-12	414245	ENSG00000236756	OTTHUMG00000018460	uc021ptm.2	BC043233	NR_038373		A6NH13					DNAJC9-AS1																		URS000075ABEA
HGNC:42943	DNAJC27-AS1	DNAJC27 antisense RNA 1	non-coding RNA	RNA, long non-coding	Approved	2p23.3	02p23.3				DNAJC27 antisense RNA 1 (non-protein coding)			2011-09-07		2012-08-15	2012-10-12	729723	ENSG00000224165	OTTHUMG00000151981	uc061hen.1		NR_034113																									URS000075C5C5
HGNC:41494	DNM3-IT1	DNM3 intronic transcript 1	non-coding RNA	RNA, long non-coding	Approved	1q24.3	01q24.3				DNM3 intronic transcript 1 (non-protein coding)			2011-05-20		2015-02-25	2015-02-25	100874284	ENSG00000233540	OTTHUMG00000046154	uc057nib.1		NR_046845																									URS000081214B
HGNC:41228	DNM3OS	DNM3 opposite strand/antisense RNA	non-coding RNA	RNA, long non-coding	Approved	1q24.3	01q24.3	MIR199A2HG	MIR199A2 host gene (non-protein coding)	DNM3-AS1	DNM3 antisense RNA 1 (non-protein coding)			2011-05-20	2011-11-14	2012-08-15	2017-03-10	100628315	ENSG00000230630	OTTHUMG00000040855	uc031prh.2		NR_038397			19029138|20400975																						URS000075EFF6
HGNC:20431	DNMBP-AS1	DNMBP antisense RNA 1	non-coding RNA	RNA, long non-coding	Approved	10q24.2	10q24.2	FLJ40792|bA287G8.2		NCRNA00093	non-protein coding RNA 93|DNMBP antisense RNA 1 (non-protein coding)			2008-09-03	2011-03-30	2012-08-15	2012-10-12	100188954	ENSG00000227695	OTTHUMG00000018898	uc001kqk.2	AK098111	NR_024130																									URS0000CCE041
HGNC:40876	DOCK4-AS1	DOCK4 antisense RNA 1	non-coding RNA	RNA, long non-coding	Approved	7q31.1	07q31.1							2013-07-23			2014-11-19	100506413	ENSG00000225572	OTTHUMG00000155078			NR_103806																									URS000075B734
HGNC:40672	DOCK9-AS1	DOCK9 antisense RNA 1	non-coding RNA	RNA, long non-coding	Approved	13q32.3	13q32.3				DOCK9 antisense RNA 1 (non-protein coding)			2011-05-05		2012-08-15	2014-11-19	100874096	ENSG00000229918	OTTHUMG00000017256	uc032amx.1	AI027206	NR_046663																									URS00005958F1
HGNC:43696	DOCK9-DT	DOCK9 divergent transcript	non-coding RNA	RNA, long non-coding	Approved	13q32.3	13q32.3			DOCK9-AS2	DOCK9 antisense RNA 2 (non-protein coding)|DOCK9 antisense RNA 2|DOCK9 antisense RNA 2 (head to head)			2012-01-31	2018-03-22	2018-03-22	2018-03-22	100861541	ENSG00000260992	OTTHUMG00000176064	uc058xyw.1	AF339771	NR_047482																									URS000075D247
HGNC:44147	DPH6-DT	DPH6 divergent transcript	non-coding RNA	RNA, long non-coding	Approved	15q14	15q14			ATPBD4-AS1|DPH6-AS1	ATPBD4 antisense RNA 1 (non-protein coding)|ATPBD4 antisense RNA 1|ATPBD4 antisense RNA 1 (head to head)|DPH6 antisense RNA 1 (head to head)			2012-06-30	2018-03-22	2018-03-22	2018-03-22	100507466	ENSG00000248079	OTTHUMG00000172347		BC025664	NR_038251																									URS000075E4A5
HGNC:50706	DPP9-AS1	DPP9 antisense RNA 1	non-coding RNA	RNA, long non-coding	Approved	19p13.3	19p13.3							2014-06-11			2017-01-26	100131094	ENSG00000205790	OTTHUMG00000182047			NM_001242901																									URS000018CB8C
HGNC:40941	DPP10-AS1	DPP10 antisense RNA 1	non-coding RNA	RNA, long non-coding	Approved	2q14.1	02q14.1	BC032913						2013-10-14			2017-09-21	389023	ENSG00000235026	OTTHUMG00000153346			NR_036580			28918047																						URS0000759B35
HGNC:40940	DPP10-AS2	DPP10 antisense RNA 2	non-coding RNA	RNA, long non-coding	Approved	2q14.1	02q14.1							2013-10-14			2015-07-29	106478969	ENSG00000235717	OTTHUMG00000153283																												URS000018337C
HGNC:40939	DPP10-AS3	DPP10 antisense RNA 3	non-coding RNA	RNA, long non-coding	Approved	2q14.1	02q14.1							2013-10-14			2014-11-19	101927591	ENSG00000231538	OTTHUMG00000153281			NR_132105																									URS00008E39D6
HGNC:40195	DPYD-AS1	DPYD antisense RNA 1	non-coding RNA	RNA, long non-coding	Approved	1p21.3	01p21.3				DPYD antisense RNA 1 (non-protein coding)			2011-05-20		2012-08-15	2014-11-19	100873932	ENSG00000232878	OTTHUMG00000039682	uc031pne.1		NR_046590																									URS000075AC5D
HGNC:40196	DPYD-AS2	DPYD antisense RNA 2	non-coding RNA	RNA, long non-coding	Approved	1p21.3	01p21.3				DPYD antisense RNA 2 (non-protein coding)			2011-05-20		2012-08-15	2017-04-28	100873933	ENSG00000235777	OTTHUMG00000039680	uc031uik.2		NR_046591			28391028																						URS000075A138
HGNC:41326	DPYD-IT1	DPYD intronic transcript 1	non-coding RNA	RNA, long non-coding	Approved	1p21.3	01p21.3				DPYD intronic transcript 1 (non-protein coding)			2011-05-20		2015-02-25	2015-02-25	100874267	ENSG00000232542	OTTHUMG00000039679	uc057iot.1																											URS00001B87E6
HGNC:27082	DRAIC	downregulated RNA in cancer, inhibitor of cell invasion and migration	non-coding RNA	RNA, long non-coding	Approved	15q23	15q23		downregulated RNA in androgen independent cells			Long non-coding RNAs (published)	788	2015-03-19			2017-10-06	145837	ENSG00000245750	OTTHUMG00000172098		BC029061	NR_026979			25700553					616387																	URS000075EB40
HGNC:40197	DSCAM-AS1	DSCAM antisense RNA 1	non-coding RNA	RNA, long non-coding	Approved	21q22.2	21q22.2	M41			DSCAM antisense RNA 1 (non-protein coding)	Long non-coding RNAs (published)	788	2011-05-20		2012-08-15	2017-02-17	100506492	ENSG00000235123	OTTHUMG00000086733	uc002yys.3		NR_038896			27666543																						URS000054C6DF
HGNC:41327	DSCAM-IT1	DSCAM intronic transcript 1	non-coding RNA	RNA, long non-coding	Approved	21q22.2	21q22.2				DSCAM intronic transcript 1 (non-protein coding)			2011-05-20		2015-02-25	2015-02-25	100874326	ENSG00000233756	OTTHUMG00000086730	uc031rvs.1		NR_046774																									URS000075E66D
HGNC:51116	DSCAS	DSC1/DSC2 antisense RNA	non-coding RNA	RNA, long non-coding	Approved	18q12.1	18q12.1							2014-07-30			2014-07-30	101927698	ENSG00000265888	OTTHUMG00000179623			NR_110785																									URS000051761A
HGNC:3045	DSCR4	Down syndrome critical region 4	non-coding RNA	RNA, long non-coding	Approved	21q22.13	21q22.13	DCRB						2000-03-06		2014-11-14	2017-11-03	10281	ENSG00000184029	OTTHUMG00000086673	uc002ywp.3	AB000099	NM_005867		P56555	9455479|27289096				DSCR4	604829
HGNC:41328	DSCR4-IT1	DSCR4 intronic transcript 1	non-coding RNA	RNA, long non-coding	Approved	21q22.13	21q22.13				DSCR4 intronic transcript 1 (non-protein coding)			2011-05-20		2015-02-25	2015-02-25	100874327	ENSG00000223608	OTTHUMG00000086672	uc062abc.1																											URS00003EFE4C
HGNC:16707	DSCR8	Down syndrome critical region 8	non-coding RNA	RNA, long non-coding	Approved	21q22.13	21q22.13	MTAG2|CT25.1a|CT25.1b|MMA-1a|MMA-1b	cancer/testis antigen family 25, member 1a|cancer/testis antigen family 25, member 1b|malignant melanoma-associated 1	C21orf65	chromosome 21 open reading frame 65|Down syndrome critical region 8 (non-protein coding)			2001-09-28		2018-05-11	2018-05-11	84677	ENSG00000198054	OTTHUMG00000090610	uc062abe.1	AF321193	NR_026838		Q96T75	9503011|12036297|11920614				DSCR8	613396																	URS000075D1D9
HGNC:16301	DSCR9	Down syndrome critical region 9	non-coding RNA	RNA, long non-coding	Approved	21q22.13	21q22.13	NCRNA00038	non-protein coding RNA 38		Down syndrome critical region 9 (non-protein coding)			2002-08-15		2018-05-11	2018-05-11	257203	ENSG00000230366	OTTHUMG00000086655	uc031rvh.2	AB066100	NR_026719		P59020	12168953																						URS000075A2ED
HGNC:16302	DSCR10	Down syndrome critical region 10	non-coding RNA	RNA, long non-coding	Approved	21q22.13	21q22.13				Down syndrome critical region 10 (non-protein coding)			2002-08-15		2018-05-11	2018-05-11	259234	ENSG00000233316	OTTHUMG00000090611	uc010gnt.2	AB066291	NR_027695.1		P59022	12168953																						URS000018E2F9
HGNC:51115	DSG1-AS1	DSG1 antisense RNA 1	non-coding RNA	RNA, long non-coding	Approved	18q12.1	18q12.1							2014-07-30			2014-07-30	101927718	ENSG00000266729	OTTHUMG00000179625			NR_110788																									URS000075C999
HGNC:51311	DSG2-AS1	DSG2 antisense RNA 1	non-coding RNA	RNA, long non-coding	Approved	18q12.1	18q12.1							2014-09-26			2014-09-26	100652770	ENSG00000264859	OTTHUMG00000179650		BC042986	NR_045216																									URS000075E03B
HGNC:48569	DUBR	DPPA2 upstream binding RNA	non-coding RNA	RNA, long non-coding	Approved	3q13.12	03q13.12			LINC00883	long intergenic non-protein coding RNA 883			2013-05-17	2015-09-10	2015-09-10	2015-09-10	344595	ENSG00000243701	OTTHUMG00000159173			NR_028301			24886442|25686699	MGI:1915440				616619																	URS000075AD4F
HGNC:41329	E2F3-IT1	E2F3 intronic transcript 1	non-coding RNA	RNA, long non-coding	Approved	6p22.3	06p22.3				E2F3 intronic transcript 1 (non-protein coding)			2011-05-24		2015-02-25	2015-02-25	100874268	ENSG00000224707	OTTHUMG00000014337	uc063mco.1																											URS00004DC2BD
HGNC:42328	EAF1-AS1	EAF1 antisense RNA 1	non-coding RNA	RNA, long non-coding	Approved	3p25.1	03p25.1				EAF1 antisense RNA 1 (non-protein coding)			2011-06-10		2012-08-15	2014-11-19	100873956	ENSG00000249786	OTTHUMG00000129858	uc062hcx.1																											URS00004CF72D
HGNC:49045	EDNRB-AS1	EDNRB antisense RNA 1	non-coding RNA	RNA, long non-coding	Approved	13q22.3	13q22.3							2013-08-15			2013-08-15	100505518	ENSG00000225579	OTTHUMG00000017113		BC031243	NR_103853																									URS000075A847
HGNC:49501	EDRF1-AS1	EDRF1 antisense RNA 1	non-coding RNA	RNA, long non-coding	Approved	10q26.2	10q26.2							2013-12-20			2016-10-05	101927983	ENSG00000236991	OTTHUMG00000189700		AA868453|BX091673	XR_246200																									URS000058EA85
HGNC:39999	EFCAB6-AS1	EFCAB6 antisense RNA 1	non-coding RNA	RNA, long non-coding	Approved	22q13.2	22q13.2	CITF22-123F2.1			EFCAB6 antisense RNA 1 (non-protein coding)			2011-04-20		2012-08-15	2014-11-19	100874197	ENSG00000223843	OTTHUMG00000150523	uc031rxy.2		NR_046563																									URS000075A3A2
HGNC:44108	EFCAB14-AS1	EFCAB14 antisense RNA 1	non-coding RNA	RNA, long non-coding	Approved	1p33	01p33			KIAA0494-AS1	KIAA0494 antisense RNA 1 (non-protein coding)|KIAA0494 antisense RNA 1			2012-06-22	2012-11-29	2012-11-29	2012-11-29	100130197	ENSG00000228237	OTTHUMG00000007993	uc021ond.2	BX113937	NR_038827																									URS000075DB8C
HGNC:41169	EGFLAM-AS1	EGFLAM antisense RNA 1	non-coding RNA	RNA, long non-coding	Approved	5p13.1	05p13.1	lncRNA-LOWEG|CTD-2108O9.1	lncRNA low expressed in gastric cancer		EGFLAM antisense RNA 1 (non-protein coding)			2011-05-24		2012-08-15	2018-06-20	100874117	ENSG00000249491	OTTHUMG00000162101	uc063dcp.1					26537802|29603493																						URS00001B88C0
HGNC:41168	EGFLAM-AS2	EGFLAM antisense RNA 2	non-coding RNA	RNA, long non-coding	Approved	5p13.2-p13.1	05p13.2-p13.1				EGFLAM antisense RNA 2 (non-protein coding)			2011-05-24		2012-08-15	2018-02-13	100506475	ENSG00000248572	OTTHUMG00000162115	uc031sjf.2		NR_102749																									URS00007599EB
HGNC:41167	EGFLAM-AS3	EGFLAM antisense RNA 3	non-coding RNA	RNA, long non-coding	Approved	5p13.2	05p13.2				EGFLAM antisense RNA 3 (non-protein coding)			2011-05-24		2012-08-15	2014-11-19	100874116	ENSG00000249071	OTTHUMG00000162108	uc063dcn.1																											URS00001BD6EF
HGNC:41166	EGFLAM-AS4	EGFLAM antisense RNA 4	non-coding RNA	RNA, long non-coding	Approved	5p13.2	05p13.2				EGFLAM antisense RNA 4 (non-protein coding)			2011-05-24		2012-08-15	2014-11-19	100852408	ENSG00000248730	OTTHUMG00000162114	uc031sje.2	BC014585	NR_046219																									URS000075C5C6
HGNC:40207	EGFR-AS1	EGFR antisense RNA 1	non-coding RNA	RNA, long non-coding	Approved	7p11.2	07p11.2					Long non-coding RNAs (published)	788	2012-11-06			2017-09-21	100507500	ENSG00000224057	OTTHUMG00000156126	uc003tqo.5		NR_047551			26271667|28920960																						URS000075EB15
HGNC:49077	EGLN3-AS1	EGLN3 antisense RNA 1	non-coding RNA	RNA, long non-coding	Approved	14q13.1	14q13.1							2013-08-23			2013-08-23	105370445	ENSG00000258897	OTTHUMG00000170577		AA147919	XR_943736																									URS0000546D2D
HGNC:37129	EGOT	eosinophil granule ontogeny transcript	non-coding RNA	RNA, long non-coding	Approved	3p26.1	03p26.1	EGO|NCRNA00190	eosinophil granule ontogeny|non-protein coding RNA 190		eosinophil granule ontogeny transcript (non-protein coding)	Long non-coding RNAs (published)	788	2009-07-28		2018-05-16	2018-05-16	100126791	ENSG00000235947	OTTHUMG00000156235	uc003bqd.4	BC039547	NR_004428			17351112|22303364					611662														EGO			URS0000757E01
HGNC:51418	EHD4-AS1	EHD4 antisense RNA 1	non-coding RNA	RNA, long non-coding	Approved	15q15.1	15q15.1							2014-11-21			2014-11-21	101928363	ENSG00000259883	OTTHUMG00000172723		CF887666|CF891641	NR_120332																									URS000075AF56
HGNC:44133	EHHADH-AS1	EHHADH antisense RNA 1	non-coding RNA	RNA, long non-coding	Approved	3q27.2	03q27.2				EHHADH antisense RNA 1 (non-protein coding)			2012-06-23		2012-08-15	2012-10-12	339926	ENSG00000223358	OTTHUMG00000156697	uc003fpe.3	BC047598	NR_038990																									URS00004E0E08
HGNC:39751	EHMT2-AS1	EHMT2 and SLC44A4 antisense RNA 1	non-coding RNA	RNA, long non-coding	Approved	6p21.33	06p21.33				EHMT2 antisense RNA 1 (non-protein coding)|EHMT2 antisense RNA 1			2011-04-21		2017-08-09	2017-08-09	106478954	ENSG00000237080	OTTHUMG00000057535	uc063nix.1																											URS0000811DFA
HGNC:40208	EIF1AX-AS1	EIF1AX antisense RNA 1	non-coding RNA	RNA, long non-coding	Approved	Xp22.12	Xp22.12				EIF1AX antisense RNA 1 (non-protein coding)			2011-08-10		2012-08-15	2014-11-19	100874078	ENSG00000225037	OTTHUMG00000021229	uc033dsh.2		NR_046592																									URS00003C9FE4
HGNC:44555	EIF1B-AS1	EIF1B antisense RNA 1	non-coding RNA	RNA, long non-coding	Approved	3p22.1	03p22.1	FLJ33065						2012-11-15			2012-11-15	440952	ENSG00000280739	OTTHUMG00000189530	uc003ckb.4	AK309874|BC045736	NR_033965																									URS000075C0E2
HGNC:48616	EIF3J-DT	EIF3J divergent transcript	non-coding RNA	RNA, long non-coding	Approved	15q21.1	15q21.1			EIF3J-AS1	EIF3J antisense RNA 1 (head to head)			2013-05-24	2018-03-22	2018-03-22	2018-03-22	645212	ENSG00000179523	OTTHUMG00000171875			NR_034170																									URS000075DE67
HGNC:41392	EIPR1-IT1	EIPR1 intronic transcript 1	non-coding RNA	RNA, long non-coding	Approved	2p25.3	02p25.3			TSSC1-IT1	TSSC1 intronic transcript 1 (non-protein coding)|TSSC1 intronic transcript 1			2011-05-19	2017-05-09	2017-05-09	2017-05-09	100874301	ENSG00000224885	OTTHUMG00000151430	uc061gdt.1																											URS00003FD023
HGNC:49511	ELDR	EGFR long non-coding downstream RNA	non-coding RNA	RNA, long non-coding	Approved	7p11.2	07p11.2	Fabl		LINC01156	long intergenic non-protein coding RNA 1156			2014-01-01	2014-05-20	2014-05-20	2017-10-25	102725541	ENSG00000280890	OTTHUMG00000189565		DB084610	NR_110426				MGI:1919985																					URS000075CBD6
HGNC:40211	ELF3-AS1	ELF3 antisense RNA 1	non-coding RNA	RNA, long non-coding	Approved	1q32.1	01q32.1	ENST00000415582						2017-01-06			2017-01-06	102723465	ENSG00000234678	OTTHUMG00000035865			NR_146472			27997908																						URS000058D0E7
HGNC:39071	ELFN1-AS1	ELFN1 antisense RNA 1	non-coding RNA	RNA, long non-coding	Approved	7p22.3	07p22.3	MYCLo-2						2014-03-01			2016-07-13	101927125	ENSG00000236081	OTTHUMG00000151496		BX119057	NR_120508			24707484|25663692																						URS000075CB12
HGNC:40765	ELMO1-AS1	ELMO1 antisense RNA 1	non-coding RNA	RNA, long non-coding	Approved	7p14.2	07p14.2				ELMO1 antisense RNA 1 (non-protein coding)			2011-12-12		2012-08-15	2014-11-19	100861514	ENSG00000224101	OTTHUMG00000154988	uc032zka.1	DA058843	NR_104120																									URS00004DC63E
HGNC:40212	ELN-AS1	ELN antisense RNA 1	non-coding RNA	RNA, long non-coding	Approved	7q11.23	07q11.23	CTB-51J22.1						2017-09-21			2017-09-21	107986809	ENSG00000232415	OTTHUMG00000157272			XR_001745243			28881755																						URS00003DBEDA
HGNC:50582	ELOA-AS1	ELOA antisense RNA 1	non-coding RNA	RNA, long non-coding	Approved	1p36.11	01p36.11			TCEB3-AS1	TCEB3 antisense RNA 1			2014-05-21	2016-10-31	2016-10-31	2016-10-31	100506963	ENSG00000236810	OTTHUMG00000002959			NR_038280																									URS000075AAB8
HGNC:44156	ELOVL2-AS1	ELOVL2 antisense RNA 1	non-coding RNA	RNA, long non-coding	Approved	6p24.2	06p24.2				ELOVL2 antisense RNA 1 (non-protein coding)			2012-06-30		2012-08-15	2012-10-12	100506409	ENSG00000230314	OTTHUMG00000014251	uc021yln.2	BC038757	NR_038962																									URS000075AE0D
HGNC:49223	EMC3-AS1	EMC3 antisense RNA 1	non-coding RNA	RNA, long non-coding	Approved	3p25.3	03p25.3							2013-10-09			2013-10-09	442075	ENSG00000180385	OTTHUMG00000155324			NR_103821																									URS000075996B
HGNC:48331	EML2-AS1	EML2 antisense RNA 1	non-coding RNA	RNA, long non-coding	Approved	19q13.32	19q13.32			C19orf83	chromosome 19 open reading frame 83			2013-11-06	2015-03-18	2015-03-18	2015-03-18	100287177	ENSG00000267757	OTTHUMG00000182128			NR_130728																									URS00008121FA
HGNC:18511	EMX2OS	EMX2 opposite strand/antisense RNA	non-coding RNA	RNA, long non-coding	Approved	10q26.11	10q26.11	NCRNA00045|EMX2-AS1	non-protein coding RNA 45		empty spiracles homeobox 2 opposite strand|EMX2 opposite strand (non-protein coding)|EMX2 opposite strand/antisense RNA (non-protein coding)	Long non-coding RNAs (published)	788	2004-02-04	2011-11-14	2012-08-15	2014-10-22	196047	ENSG00000229847	OTTHUMG00000019125	uc001ldg.4	AY117034	NR_002791			12573261	MGI:3052329				607637														Emx2os			URS000073968D
HGNC:40214	ENO1-AS1	ENO1 antisense RNA 1	non-coding RNA	RNA, long non-coding	Approved	1p36.23	01p36.23				ENO1 antisense RNA 1 (non-protein coding)			2011-05-19		2012-08-15	2014-11-19	100505975	ENSG00000230679	OTTHUMG00000001779	uc021oft.2		NR_038351																									URS000075D654
HGNC:41331	ENO1-IT1	ENO1 intronic transcript 1	non-coding RNA	RNA, long non-coding	Approved	1p36.23	01p36.23				ENO1 intronic transcript 1 (non-protein coding)			2011-05-19		2015-02-25	2015-02-25	106480431	ENSG00000236269	OTTHUMG00000001778	uc057bzw.1																											URS000007220D
HGNC:42396	ENOX1-AS1	ENOX1 antisense RNA 1	non-coding RNA	RNA, long non-coding	Approved	13q14.11	13q14.11				ENOX1 antisense RNA 1 (non-protein coding)			2011-07-07		2012-08-15	2014-11-19	100874129	ENSG00000233821	OTTHUMG00000016819	uc058wrp.1																											URS000054DE25
HGNC:42397	ENOX1-AS2	ENOX1 antisense RNA 2	non-coding RNA	RNA, long non-coding	Approved	13q14.11	13q14.11				ENOX1 antisense RNA 2 (non-protein coding)			2011-07-07		2012-08-15	2014-11-19	100874130	ENSG00000238189	OTTHUMG00000016817	uc058wro.1		NR_120399																									URS000075C776
HGNC:45203	ENTPD1-AS1	ENTPD1 antisense RNA 1	non-coding RNA	RNA, long non-coding	Approved	10q24.1	10q24.1							2013-03-07			2013-03-07	728558	ENSG00000226688	OTTHUMG00000018822	uc001klg.3		NR_038444																									URS000075C31F
HGNC:26710	ENTPD3-AS1	ENTPD3 antisense RNA 1	non-coding RNA	RNA, long non-coding	Approved	3p22.1	03p22.1	FLJ36665			ENTPD3 antisense RNA 1 (non-protein coding)			2011-07-28		2012-08-15	2014-11-19	285266	ENSG00000223797	OTTHUMG00000156074	uc003cke.5		NR_040100			12477932																						URS000075F091
HGNC:50504	EP300-AS1	EP300 antisense RNA 1	non-coding RNA	RNA, long non-coding	Approved	22q13.2	22q13.2							2014-05-12			2014-05-12	101927279	ENSG00000231993	OTTHUMG00000150941			NR_110514																									URS000075B03B
HGNC:30749	EPB41L4A-AS1	EPB41L4A antisense RNA 1	non-coding RNA	RNA, long non-coding	Approved	5q22.1	05q22.1	TIGA1	transcript induced by growth arrest 1	C5orf26|NCRNA00219	chromosome 5 open reading frame 26|non-protein coding RNA 219|EPB41L4A antisense RNA 1 (non-protein coding)			2006-07-31	2011-08-11	2012-08-15	2016-12-21	114915	ENSG00000224032	OTTHUMG00000128803	uc003kpq.3	AB048207	NR_015370			9490301|27980086																						URS000075CCBD
HGNC:25643	EPB41L4A-DT	EPB41L4A divergent transcript	non-coding RNA	RNA, long non-coding	Approved	5q22.2	05q22.2	FLJ11235		EPB41L4A-AS2	EPB41L4A antisense RNA 2 (head to head)			2013-07-26	2018-03-22	2018-03-22	2018-03-22	54508	ENSG00000278921	OTTHUMG00000169519			NR_027706																									URS000075D180
HGNC:27799	EPHA1-AS1	EPHA1 antisense RNA 1	non-coding RNA	RNA, long non-coding	Approved	7q35	07q35				EPHA1 antisense RNA 1 (non-protein coding)			2012-06-30		2012-08-15	2014-11-19	285965	ENSG00000229153	OTTHUMG00000155893	uc003wda.6	AL833583	NR_033897																									URS000075E553
HGNC:50602	EPHA5-AS1	EPHA5 antisense RNA 1	non-coding RNA	RNA, long non-coding	Approved	4q13.2	04q13.2							2014-05-22			2016-10-05	100144602	ENSG00000250846	OTTHUMG00000161982			NR_034138																									URS000075EA19
HGNC:40849	EPN2-AS1	EPN2 antisense RNA 1	non-coding RNA	RNA, long non-coding	Approved	17p11.2	17p11.2				EPN2 antisense RNA 1 (non-protein coding)			2011-09-21		2012-08-15	2014-11-18	100874018	ENSG00000235397	OTTHUMG00000130623	uc031qzg.1		NR_048576																									URS000075A821
HGNC:41445	EPN2-IT1	EPN2 intronic transcript 1	non-coding RNA	RNA, long non-coding	Approved	17p11.2	17p11.2				EPN2 intronic transcript 1 (non-protein coding)			2011-05-24		2015-02-25	2015-02-25	100874309					NR_046824																									URS0000759DC5
HGNC:1229	ERC2-IT1	ERC2 intronic transcript 1	non-coding RNA	RNA, long non-coding	Approved	3p14.3	03p14.3	Po42		C1orf1|C3orf51	chromosome 1 open reading frame 1|chromosome 3 open reading frame 51|ERC2 intronic transcript 1 (non-protein coding)			1998-08-06	2012-05-30	2015-02-25	2015-02-25	711	ENSG00000281708	OTTHUMG00000189578	uc003dhs.5	U88965	NR_024615		O76042	9653645																						URS000075AB4D
HGNC:41431	ERI3-IT1	ERI3 intronic transcript 1	non-coding RNA	RNA, long non-coding	Approved	1p34.1	01p34.1				ERI3 intronic transcript 1 (non-protein coding)			2011-05-24		2015-02-25	2015-02-25	100874278	ENSG00000233602	OTTHUMG00000037293	uc031tze.2		NR_046817																									URS000075D945
HGNC:49404	ERICD	E2F1-regulated inhibitor of cell death	non-coding RNA	RNA, long non-coding	Approved	8q24.3	08q24.3	TCONS_00014875|ERIC		LINC01130	long intergenic non-protein coding RNA 1130|E2F1-regulated inhibitor of cell death (non-protein coding)	Long non-coding RNAs (published)	788	2013-10-25	2013-11-18	2018-05-16	2018-05-16	104355217	ENSG00000280303	OTTHUMG00000164249		BX099671				24168400																			eric			URS0000811F01
HGNC:41093	ERICH3-AS1	ERICH3 antisense RNA 1	non-coding RNA	RNA, long non-coding	Approved	1p31.1	01p31.1							2014-02-19			2014-11-19	101927320	ENSG00000234497	OTTHUMG00000037896		BX092187	NR_121670																									URS000075CAD2
HGNC:41205	ERICH6-AS1	ERICH6 antisense RNA 1	non-coding RNA	RNA, long non-coding	Approved	3q25.1	03q25.1							2014-03-19			2014-11-19	101928085	ENSG00000240137	OTTHUMG00000159845		AI146376|AA262424	NR_121674																									URS000075EF00
HGNC:41109	ERLNC1	estrogen receptor responsive lncRNA 1	non-coding RNA	RNA, long non-coding	Approved	1q32.1	01q32.1	TC0101441|ElncRNA1	oestrogen-induced long non-coding RNA-1			Long non-coding RNAs (published)	788	2017-08-30			2017-08-30	101929441	ENSG00000230550	OTTHUMG00000036062			NR_123739			24380700|28714515																						URS0000759FDE
HGNC:39079	ESRG	embryonic stem cell related	non-coding RNA	RNA, long non-coding	Approved	3p14.3	03p14.3	HESRG	human embryonic stem cell related gene		embryonic stem cell related (non-protein coding)	Long non-coding RNAs (published)	788	2011-10-10		2018-05-16	2018-05-16	790952	ENSG00000265992	OTTHUMG00000179678	uc003dhj.4		NR_027122		Q1W209	17803967|21861197					611473																	URS000075B84B
HGNC:40222	ETV5-AS1	ETV5 antisense RNA 1	non-coding RNA	RNA, long non-coding	Approved	3q27.2	03q27.2				ETV5 antisense RNA 1 (non-protein coding)			2011-07-27		2012-08-15	2014-11-18	100873934	ENSG00000234197	OTTHUMG00000156638	uc062ram.1																											URS00001CB8E8
HGNC:40223	EVX1-AS	EVX1 antisense RNA	non-coding RNA	RNA, long non-coding	Approved	7p15.2	07p15.2	EVX1-AS1	EVX1 antisense RNA 1 (non-protein coding)		EVX1 antisense RNA (non-protein coding)			2012-05-03		2012-08-15	2014-11-19	101410536	ENSG00000253405	OTTHUMG00000159991	uc064cib.1	DB455833|DB260732	NR_120507																									URS00006213E8
HGNC:26596	EWSAT1	Ewing sarcoma associated transcript 1	non-coding RNA	RNA, long non-coding	Approved	15q23	15q23	FLJ33768		TMEM84|NCRNA00277|LINC00277	transmembrane protein 84|non-protein coding RNA 277|long intergenic non-protein coding RNA 277	Long non-coding RNAs (published)	788	2005-10-25	2014-11-20	2014-11-20	2017-02-16	283673	ENSG00000212766	OTTHUMG00000133319		AK091087	NR_026949			25401475|27860482|27816050					616492																	URS000075A2A2
HGNC:25175	EXOC3-AS1	EXOC3 antisense RNA 1	non-coding RNA	RNA, long non-coding	Approved	5p15.33	05p15.33			C5orf55	chromosome 5 open reading frame 55			2009-04-06	2014-12-10	2014-12-10	2014-12-10	116349	ENSG00000221990	OTTHUMG00000162235		BC014011	NR_126522		Q8N2X6	12477932																						URS00007E3DE9
HGNC:27985	EXTL3-AS1	EXTL3 antisense RNA 1	non-coding RNA	RNA, long non-coding	Approved	8p21.1	08p21.1			C8orf50	chromosome 8 open reading frame 50|EXTL3 antisense RNA 1 (non-protein coding)			2005-08-11	2012-04-13	2012-08-15	2014-01-24	101929402	ENSG00000246339	OTTHUMG00000164029	uc003xgy.4	BC043205	NR_126027			12477932																						URS00000AF6D5
HGNC:40609	EZR-AS1	EZR antisense RNA 1	non-coding RNA	RNA, long non-coding	Approved	6q25.3	06q25.3				EZR antisense RNA 1 (non-protein coding)			2012-03-07		2012-08-15	2014-11-19	101409257	ENSG00000233893	OTTHUMG00000015915	uc063soa.1	AI831881|BE552153	NR_102425																									URS000075E0FC
HGNC:40225	F10-AS1	F10 antisense RNA 1	non-coding RNA	RNA, long non-coding	Approved	13q34	13q34				F10 antisense RNA 1 (non-protein coding)			2011-05-09		2012-08-15	2014-11-19	104413892	ENSG00000231882	OTTHUMG00000133691	uc058yln.1		NR_126424																									URS00007E43CB
HGNC:27725	F11-AS1	F11 antisense RNA 1	non-coding RNA	RNA, long non-coding	Approved	4q35.2	04q35.2							2013-09-17			2017-03-03	285441	ENSG00000251165	OTTHUMG00000160319		BC038717	NR_033901			28220683																						URS0000A76B84
HGNC:43713	FALEC	focally amplified long non-coding RNA in epithelial cancer	non-coding RNA	RNA, long non-coding	Approved	1q21.2	01q21.2	ncRNA-a1|FAL1	focally amplified lncRNA on chromosome 1	LINC00568	long intergenic non-protein coding RNA 568	Long non-coding RNAs (published)	788	2012-02-02	2014-09-17	2014-09-17	2016-10-05	100874054	ENSG00000228126	OTTHUMG00000035849		AL713297	NR_051960			20887892|25203321					616092														LINC00568			URS00004CE22A
HGNC:41276	FAM3D-AS1	FAM3D antisense RNA 1	non-coding RNA	RNA, long non-coding	Approved	3p14.2	03p14.2	lnc-KCTD6-3						2015-04-30			2015-04-30	105377108	ENSG00000244383	OTTHUMG00000159160		BG215913	NR_134853			25904139																						URS00004E44CC
HGNC:19370	FAM13A-AS1	FAM13A antisense RNA 1	non-coding RNA	RNA, long non-coding	Approved	4q22.1	04q22.1	NCRNA00039	non-protein coding RNA 39	FAM13A1OS|FAM13AOS	FAM13A opposite strand (non-protein coding)|FAM13A antisense RNA 1 (non-protein coding)			2002-11-15	2011-08-19	2012-08-15	2012-10-12	285512	ENSG00000248019	OTTHUMG00000161035	uc003hry.1	AK126217	NR_002806			15234000					613300																	URS000024BB67
HGNC:23667	FAM27B	family with sequence similarity 27 member B	non-coding RNA	RNA, long non-coding	Approved	9q21.11	09q21.11	bA12A20.3|FAM27A2			family with sequence similarity 27, member B			2005-04-01		2015-11-18	2016-09-30	100133121	ENSG00000278763	OTTHUMG00000188586			NR_027422		Q5VT28					FAM27B																		URS000075BE29
HGNC:23668	FAM27C	family with sequence similarity 27 member C	non-coding RNA	RNA, long non-coding	Approved	9q13	09q13	bA374M1.5|FAM27A3|bA7G23.5|FAM27A1		FAM27A	family with sequence similarity 27, member A|family with sequence similarity 27, member C			2005-04-01		2015-11-18	2018-05-16	100132948	ENSG00000154537	OTTHUMG00000013240	uc064tjf.2		NR_027421		Q5VT28					FAM27C																		URS00007599C7
HGNC:32015	FAM27D1	family with sequence similarity 27 member D1	non-coding RNA	RNA, long non-coding	Approved	9p11.2	09p11.2	OTTHUMG00000013267			family with sequence similarity 27, member D1			2006-06-30		2015-11-18	2018-05-16	724094	ENSG00000275493	OTTHUMG00000188511					Q5T7N8					FAM27D1																		URS00008C4061
HGNC:32013	FAM27E2	family with sequence similarity 27 member E2	non-coding RNA	RNA, long non-coding	Approved	9p11.2	09p11.2			FAM27E1	family with sequence similarity 27, member E1|family with sequence similarity 27, member E2			2006-06-30		2015-11-18	2018-05-16	100289124	ENSG00000276135	OTTHUMG00000188514			NR_103714							FAM27E2																		URS000075C6C7
HGNC:28655	FAM27E3	family with sequence similarity 27 member E3	non-coding RNA	RNA, long non-coding	Approved	9q21.11	09q21.11	MGC42630			family with sequence similarity 27, member E3			2006-06-30		2015-11-18	2016-09-30	100131997	ENSG00000274026	OTTHUMG00000188582			NR_103833		Q08E93	12477932				FAM27E3																		URS000075C54C
HGNC:44415	FAM27E4	family with sequence similarity 27 member E4	non-coding RNA	RNA, long non-coding	Approved	9q13	09q13			FAM27E4P	family with sequence similarity 27, member E4, pseudogene|family with sequence similarity 27, member E4			2012-10-05	2013-02-18	2015-11-18	2018-05-16	107987001	ENSG00000204805	OTTHUMG00000184179			XR_001746484																									URS00008BB6B4
HGNC:32410	FAM27E5	family with sequence similarity E5	non-coding RNA	RNA, long non-coding	Approved	17p11.2	17p11.2	MGC35151		FAM27L	family with sequence similarity 27-like			2005-12-20	2016-01-13	2016-01-13	2016-09-30	284123	ENSG00000178130	OTTHUMG00000166302	uc002gyz.6	BC031617	NR_028336																									URS000075CD4C
HGNC:19955	FAM30A	family with sequence similarity 30 member A	non-coding RNA	RNA, long non-coding	Approved	14q32.33	14q32.33	HSPC053		C14orf110|KIAA0125	chromosome 14 open reading frame 110|KIAA0125			2003-11-21	2016-07-19	2017-01-27	2017-01-27	9834	ENSG00000226777	OTTHUMG00000152318	uc032bne.1	AB019441	NR_026800		Q9NZY2	8590280					616623																	URS000075B927
HGNC:31023	FAM30B	family with sequence similarity 30 member B	non-coding RNA	RNA, long non-coding	Approved	15q11.1	15q11.1	HsT16028		KIAA0125P1	KIAA0125 pseudogene 1			2006-01-17	2016-07-19	2017-01-27	2017-01-27	105379202	ENSG00000277988	OTTHUMG00000187844		AC021585	XR_001751734														PGOHUM00000305908
HGNC:31024	FAM30C	family with sequence similarity 30 member C	non-coding RNA	RNA, long non-coding	Approved	15q11.2	15q11.2	HsT16041		KIAA0125P2	KIAA0125 pseudogene 2			2006-01-17	2016-07-19	2017-01-27	2017-01-27	654499	ENSG00000259698	OTTHUMG00000172241		AC021585	NR_145444														PGOHUM00000305909											URS0000ABD8C5
HGNC:23955	FAM41AY1	family with sequence similarity 41 member A, Y-linked 1	non-coding RNA	RNA, long non-coding	Approved	Yq11.222	Yq11.222			FAM41AY	family with sequence similarity 41, member A, Y-linked|family with sequence similarity 41, member A, Y-linked 1			2004-06-02	2009-07-20	2015-11-19	2016-10-05	340618	ENSG00000224989	OTTHUMG00000041970	uc065csq.1	BC042981	NR_028083			12477932																						URS000075D2EE
HGNC:37135	FAM41AY2	family with sequence similarity 41 member A, Y-linked 2	non-coding RNA	RNA, long non-coding	Approved	Yq11.222	Yq11.222				family with sequence similarity 41, member A, Y-linked 2			2009-07-20		2015-11-19	2016-09-30	100302526	ENSG00000226362	OTTHUMG00000041973	uc065ctf.1		NR_028084																									URS000075D2EE
HGNC:27635	FAM41C	family with sequence similarity 41 member C	non-coding RNA	RNA, long non-coding	Approved	1p36.33	01p36.33				family with sequence similarity 41, member C			2004-06-02	2011-08-31	2015-11-18	2016-09-30	284593	ENSG00000230368	OTTHUMG00000002469	uc001abt.5	BC047940	NR_027055			12477932																						URS000075CEA9
HGNC:49499	FAM53B-AS1	FAM53B antisense RNA 1	non-coding RNA	RNA, long non-coding	Approved	10q26.13	10q26.13							2013-12-20			2013-12-20	101927944	ENSG00000233334	OTTHUMG00000019216		BI457689|AA620732|AI470835	XR_246199																									URS00001595AA
HGNC:30444	FAM66A	family with sequence similarity 66 member A	non-coding RNA	RNA, long non-coding	Approved	8p23.1	08p23.1				family with sequence similarity 66, member A			2005-04-28		2015-11-18	2016-09-30	100133172	ENSG00000227888	OTTHUMG00000165458	uc064kjo.1		NR_026789																									URS000075E73C
HGNC:28890	FAM66B	family with sequence similarity 66 member B	non-coding RNA	RNA, long non-coding	Approved	8p23.1	08p23.1				family with sequence similarity 66, member B			2005-04-28		2015-11-18	2016-09-30	100128890	ENSG00000215374	OTTHUMG00000165383	uc011kwo.1		NR_027423																									URS0000BC4533
HGNC:21644	FAM66C	family with sequence similarity 66 member C	non-coding RNA	RNA, long non-coding	Approved	12p13.31	12p13.31				family with sequence similarity 66, member C			2005-04-28		2015-11-18	2016-09-30	440078	ENSG00000226711	OTTHUMG00000168638	uc058kvt.1		NR_026788																									URS000075D2E7
HGNC:24159	FAM66D	family with sequence similarity 66 member D	non-coding RNA	RNA, long non-coding	Approved	8p23.1	08p23.1				family with sequence similarity 66, member D			2005-04-28		2015-11-18	2016-09-30	100132923	ENSG00000255052	OTTHUMG00000165269	uc064kis.1		NR_027425																									URS000075BC0D
HGNC:18735	FAM66E	family with sequence similarity 66 member E	non-coding RNA	RNA, long non-coding	Approved	8p23.1	08p23.1				family with sequence similarity 66, member E			2005-04-28		2015-11-18	2016-09-30	100132103	ENSG00000225725	OTTHUMG00000165403	uc011kws.2		NR_027424		P0C841																							URS000075DA44
HGNC:32029	FAM74A1	family with sequence similarity 74 member A1	non-coding RNA	RNA, long non-coding	Approved	9p12	09p12			FAM74A5	family with sequence similarity 74, member A5|family with sequence similarity 74, member A1			2006-06-30		2015-11-18	2016-09-30	401507	ENSG00000215112	OTTHUMG00000067121	uc033crc.2		NR_026803		Q5RGS3					FAM74A1																		URS000048B537
HGNC:32031	FAM74A3	family with sequence similarity 74 member A3	non-coding RNA	RNA, long non-coding	Approved	9q21.11	09q21.11	OTTHUMG00000067149			family with sequence similarity 74, member A3			2006-06-30		2015-11-18	2016-09-30	728495	ENSG00000274355	OTTHUMG00000188258			NR_026801		Q4VXF1					FAM74A3																		URS000075DBA9
HGNC:32032	FAM74A4	family with sequence similarity 74 member A4	non-coding RNA	RNA, long non-coding	Approved	9q12	09q12	FLJ45202		FAM74A2	family with sequence similarity 74, member A4|family with sequence similarity 74 member A2|family with sequence similarity 74, member A2			2006-06-30		2015-11-18	2017-03-29	401508	ENSG00000274583	OTTHUMG00000188539			NR_026802		Q5TZK3																							URS000075AB2B
HGNC:34036	FAM74A6	family with sequence similarity 74 member A6	non-coding RNA	RNA, long non-coding	Approved	9q12	09q12				family with sequence similarity 74, member A6			2008-03-28		2015-11-18	2016-09-30	653123	ENSG00000274516	OTTHUMG00000188291	uc004abw.2		NG_009678.1		Q5TZK3
HGNC:34037	FAM74A7	family with sequence similarity 74 member A7	non-coding RNA	RNA, long non-coding	Approved	9p11.2-p11.1	09p11.2-p11.1				family with sequence similarity 74, member A7, pseudogene|family with sequence similarity 74, member A7			2008-03-28		2015-11-18	2018-02-13	100996582	ENSG00000277260	OTTHUMG00000187514	uc064tia.1		XR_078406		A6NL05																							URS0000771AF5
HGNC:48658	FAM83A-AS1	FAM83A antisense RNA 1	non-coding RNA	RNA, long non-coding	Approved	8q24.13	08q24.13	HCCC11						2013-06-03			2013-06-03	100131726	ENSG00000204949	OTTHUMG00000165086		AY211907	NR_024479																									URS000075ADF1
HGNC:16113	FAM83C-AS1	FAM83C antisense RNA 1	non-coding RNA	RNA, long non-coding	Approved	20q11.22	20q11.22	dJ614O4.3		C20orf120|NCRNA00154	chromosome 20 open reading frame 120|non-protein coding RNA 154|FAM83C antisense RNA 1 (non-protein coding)			2001-07-17	2011-08-11	2012-08-15	2012-10-12	140846	ENSG00000235214	OTTHUMG00000032327	uc032phx.2	AL121753	NR_109815																									URS000075BC43
HGNC:48720	FAM83H-AS1	FAM83H antisense RNA 1 (head to head)	non-coding RNA	RNA, long non-coding	Approved	8q24.3	08q24.3	onco-lncRNA-3				Long non-coding RNAs (published)	788	2013-06-07			2018-03-22	100128338					NR_033849			25864709|27895496|28198463																						URS000075A17B
HGNC:27233	FAM87A	family with sequence similarity 87 member A	non-coding RNA	RNA, long non-coding	Approved	8p23.3	08p23.3				family with sequence similarity 87, member A			2005-09-05		2015-11-18	2018-02-07	157693	ENSG00000182366	OTTHUMG00000165513	uc033azq.1	BC037297	NR_103537		P0C7U9	12477932																						URS000075D985
HGNC:32236	FAM87B	family with sequence similarity 87 member B	non-coding RNA	RNA, long non-coding	Approved	1p36.33	01p36.33	FLJ40008			family with sequence similarity 87, member B			2005-09-05		2015-11-18	2016-09-30	400728	ENSG00000177757	OTTHUMG00000002471	uc031tlt.2	AK097327	NR_103536							FAM87B																		URS000001AE36
HGNC:28069	FAM95A	family with sequence similarity 95 member A	non-coding RNA	RNA, long non-coding	Approved	2q11.1	02q11.1	DKFZp434H0923			family with sequence similarity 95, member A			2013-03-15		2015-11-18	2016-09-30	90499				AL137712	NR_038409																									URS000075A4AA
HGNC:32318	FAM95B1	family with sequence similarity 95 member B1	non-coding RNA	RNA, long non-coding	Approved	9p11.2	09p11.2	DKFZp686P0734			family with sequence similarity 95, member B1			2008-05-02		2015-11-18	2016-09-30	100133036	ENSG00000223839	OTTHUMG00000058623	uc004acg.4	AL833349	NR_026759																									URS0000759C7C
HGNC:45272	FAM95C	family with sequence similarity 95 member C	non-coding RNA	RNA, long non-coding	Approved	9p13.1	09p13.1				family with sequence similarity 95, member C			2013-03-15		2015-11-18	2016-09-30	100289137	ENSG00000283486	OTTHUMG00000186350	uc064tdx.1		NR_047651																									URS000075ABDD
HGNC:32368	FAM99A	family with sequence similarity 99 member A	non-coding RNA	RNA, long non-coding	Approved	11p15.5	11p15.5	FLJ42833			family with sequence similarity 99, member A|family with sequence similarity 99, member A (non-protein coding)|family with sequence similarity 99 member A (non-protein coding)			2005-10-27		2018-05-17	2018-05-17	387742	ENSG00000205866	OTTHUMG00000057555	uc009ycz.4	AK124823	NR_026643																									URS000075DAD5
HGNC:32369	FAM99B	family with sequence similarity 99 member B	non-coding RNA	RNA, long non-coding	Approved	11p15.5	11p15.5	DKFZp781M09150			family with sequence similarity 99, member B|family with sequence similarity 99, member B (non-protein coding)|family with sequence similarity 99 member B (non-protein coding)			2005-10-27		2018-05-17	2018-05-17	100132464	ENSG00000205865	OTTHUMG00000057552	uc010qxa.2	CR627417	NR_026642																									URS000075C1A3
HGNC:53752	FAM111A-DT	FAM111A divergent transcript	non-coding RNA	RNA, long non-coding	Approved	11q12.1	11q12.1							2017-09-28			2017-09-28	101927204	ENSG00000245571	OTTHUMG00000167435		BC028022	NR_110184			28942040																						URS000075DF86
HGNC:32334	FAM138A	family with sequence similarity 138 member A	non-coding RNA	RNA, long non-coding	Approved	1p36.33	01p36.33	F379			family with sequence similarity 138, member A			2007-08-14		2015-11-18	2016-09-30	645520	ENSG00000237613	OTTHUMG00000000960	uc001aak.4		NR_026818			11779631|15233989																						URS0000311D9A
HGNC:33582	FAM138B	family with sequence similarity 138 member B	non-coding RNA	RNA, long non-coding	Approved	2q14.1	02q14.1	F379			family with sequence similarity 138, member B			2007-08-14		2015-11-18	2016-10-05	654412	ENSG00000226516	OTTHUMG00000047820	uc002tjz.3		NR_026821			11779631|15233989																						URS00003FB2BC
HGNC:32333	FAM138C	family with sequence similarity 138 member C	non-coding RNA	RNA, long non-coding	Approved	9p24.3	09p24.3	F379			family with sequence similarity 138, member C			2007-08-14		2015-11-18	2016-09-30	654835	ENSG00000218839	OTTHUMG00000019422	uc003zfv.4		NR_026822			11779631|15233989																						URS0000759EE0
HGNC:33583	FAM138D	family with sequence similarity 138 member D	non-coding RNA	RNA, long non-coding	Approved	12p13.33	12p13.33	F379			family with sequence similarity 138, member D			2007-08-14		2015-11-18	2016-09-30	677784	ENSG00000249054	OTTHUMG00000167962	uc010scw.2		NR_026823			11779631|15233989																						URS000075BD80
HGNC:32335	FAM138E	family with sequence similarity 138 member E	non-coding RNA	RNA, long non-coding	Approved	15q26.3	15q26.3	F379			family with sequence similarity 138, member E			2007-08-14		2015-11-18	2016-09-30	100124412	ENSG00000248893	OTTHUMG00000172273	uc010bpi.4		NR_026819			11779631|15233989																						URS000075CB8E
HGNC:33581	FAM138F	family with sequence similarity 138 member F	non-coding RNA	RNA, long non-coding	Approved	19p13.3	19p13.3	F379			family with sequence similarity 138, member F			2007-08-14		2015-11-18	2016-09-30	641702	ENSG00000282591	OTTHUMG00000180467	uc284pkl.1		NR_026820			11779631|15233989																						URS0000311D9A
HGNC:41503	FAM155A-IT1	FAM155A intronic transcript 1	non-coding RNA	RNA, long non-coding	Approved	13q33.3	13q33.3				FAM155A intronic transcript 1 (non-protein coding)			2011-08-15		2015-02-25	2015-02-25	100874375	ENSG00000227248	OTTHUMG00000017327	uc001vqm.5		NR_046848																									URS000075E90E
HGNC:34079	FAM157A	family with sequence similarity 157 member A	non-coding RNA	RNA, long non-coding	Approved	3q29	03q29			GTF2IP18	family with sequence similarity 157, member A|general transcription factor IIi pseudogene 18|family with sequence similarity 157 member A|family with sequence similarity 157 member A (non-protein coding)			2008-12-08		2018-05-17	2018-05-17	728262	ENSG00000236438	OTTHUMG00000155433	uc062sqb.1		NR_146164		C9JC47					FAM157A																		URS0000ABD871
HGNC:34080	FAM157B	family with sequence similarity 157 member B	non-coding RNA	RNA, long non-coding	Approved	9q34.3	09q34.3				family with sequence similarity 157, member B|family with sequence similarity 157 member B|family with sequence similarity 157 member B (non-protein coding)			2008-12-08		2018-05-17	2018-05-17	100132403	ENSG00000233013	OTTHUMG00000021000	uc011mfe.2		NR_146178		P0CG42																							URS0000ABD89A
HGNC:34081	FAM157C	family with sequence similarity 157 member C	non-coding RNA	RNA, long non-coding	Approved	16q24.3	16q24.3				family with sequence similarity 157, member C|family with sequence similarity 157 member C|family with sequence similarity 157 member C (non-protein coding)			2008-12-08	2013-01-18	2018-05-17	2018-05-17	100996541	ENSG00000260528	OTTHUMG00000172848	uc002fqr.3		NR_126161		P0CG43																							URS00007E49F7
HGNC:53123	FAM160A1-DT	FAM160A1 divergent transcript	non-coding RNA	RNA, long non-coding	Approved	4q31.3	04q31.3	RP11-610P16.1						2017-08-03			2017-08-03	105377486	ENSG00000251611	OTTHUMG00000161670			XR_001741443			28187432																						URS00001329CB
HGNC:15548	FAM167A-AS1	FAM167A antisense RNA 1	non-coding RNA	RNA, long non-coding	Approved	8p23.1	08p23.1			C8orf12	chromosome 8 open reading frame 12			2001-04-25	2014-10-01	2014-10-01	2014-10-01	83656	ENSG00000184608	OTTHUMG00000165366		AJ301563	NR_026814		Q96KT0																							URS000075B221
HGNC:45006	FAM170B-AS1	FAM170B antisense RNA 1	non-coding RNA	RNA, long non-coding	Approved	10q11.23	10q11.23							2013-01-07			2013-01-07	100506733	ENSG00000234736	OTTHUMG00000018186	uc001jhi.2		NR_038973																									URS000075A8FF
HGNC:20133	FAM181A-AS1	FAM181A antisense RNA 1	non-coding RNA	RNA, long non-coding	Approved	14q32.12	14q32.12			C14orf86	chromosome 14 open reading frame 86|FAM181A antisense RNA 1 (non-protein coding)			2003-01-13	2011-12-07	2012-08-15	2012-10-12	283592	ENSG00000258584	OTTHUMG00000171296	uc001yby.2		NR_027004																									URS0000CCDFA7
HGNC:16222	FAM182A	family with sequence similarity 182 member A	non-coding RNA	RNA, long non-coding	Approved	20p11.1	20p11.1	bB329D4.1|C20orf91A		C20orf91	chromosome 20 open reading frame 91|family with sequence similarity 182, member A			2001-07-17	2008-08-05	2015-11-18	2017-12-01	284800	ENSG00000125804	OTTHUMG00000032144	uc010gdq.4	AL391119	NR_026713		Q5T1J6					FAM182A																		URS000075E27F
HGNC:34503	FAM182B	family with sequence similarity 182 member B	non-coding RNA	RNA, long non-coding	Approved	20p11.1	20p11.1				family with sequence similarity 182, member B			2008-08-05		2015-11-18	2017-12-01	728882	ENSG00000175170	OTTHUMG00000032136	uc002wve.4		NR_026714		Q5T319					FAM182B																		URS000075BB79
HGNC:18848	FAM197Y2	family with sequence similarity 197 Y-linked member 2	non-coding RNA	RNA, long non-coding	Approved	Yp11.2	Yp11.2			CYorf16|FAM197Y2P	chromosome Y open reading frame 16|family with sequence similarity 197, Y-linked, member 2, pseudogene|family with sequence similarity 197 Y-linked member 2, pseudogene			2002-07-22	2017-01-20	2017-01-20	2017-01-20	252946	ENSG00000234803	OTTHUMG00000041523		AF527835	NR_001553																									URS00001347C6
HGNC:37465	FAM197Y3	family with sequence similarity 197 Y-linked member 3	non-coding RNA	RNA, long non-coding	Approved	Yp11.2	Yp11.2				family with sequence similarity 197, Y-linked, member 3			2009-10-16		2015-11-19	2017-01-20	107987341	ENSG00000230066	OTTHUMG00000041521			NR_145461																									URS00003DFB8C
HGNC:37466	FAM197Y4	family with sequence similarity 197 Y-linked member 4	non-coding RNA	RNA, long non-coding	Approved	Yp11.2	Yp11.2			FAM197Y4P	family with sequence similarity 197, Y-linked, member 4, pseudogene|family with sequence similarity 197 Y-linked member 4, pseudogene			2009-10-16	2017-01-20	2017-01-20	2017-01-20	100289188	ENSG00000274196	OTTHUMG00000187486			NR_145470																									URS00001347C6
HGNC:37467	FAM197Y5	family with sequence similarity 197 Y-linked member 5	non-coding RNA	RNA, long non-coding	Approved	Yp11.2	Yp11.2			FAM197Y5P	family with sequence similarity 197, Y-linked, member 5, pseudogene|family with sequence similarity 197 Y-linked member 5, pseudogene			2009-10-16	2017-01-20	2017-01-20	2017-01-20	100289150	ENSG00000225516	OTTHUMG00000187485	uc004frv.2		NR_046300																									URS00001347C6
HGNC:37468	FAM197Y6	family with sequence similarity 197 Y-linked member 6	non-coding RNA	RNA, long non-coding	Approved	Yp11.2	Yp11.2				family with sequence similarity 197, Y-linked, member 6			2009-10-16		2015-11-19	2017-01-20	105379270	ENSG00000237802	OTTHUMG00000041534			NR_145469																									URS000044BB35
HGNC:37469	FAM197Y7	family with sequence similarity 197 Y-linked member 7	non-coding RNA	RNA, long non-coding	Approved	Yp11.2	Yp11.2			FAM197Y7P	family with sequence similarity 197, Y-linked, member 7, pseudogene|family with sequence similarity 197 Y-linked member 7, pseudogene			2009-10-16	2017-01-20	2017-01-20	2017-05-15	105379269	ENSG00000228383	OTTHUMG00000041532			NR_145460
HGNC:37470	FAM197Y8	family with sequence similarity 197 Y-linked member 8	non-coding RNA	RNA, long non-coding	Approved	Yp11.2	Yp11.2				family with sequence similarity 197, Y-linked, member 8			2009-10-16		2015-11-19	2017-01-20	105379268	ENSG00000225560	OTTHUMG00000187512			NR_145468																									URS00001347C6
HGNC:37477	FAM197Y9	family with sequence similarity 197 Y-linked member 9	non-coding RNA	RNA, long non-coding	Approved	Yp11.2	Yp11.2				family with sequence similarity 197, Y-linked, member 9			2009-10-22		2015-11-19	2017-01-20	100132932	ENSG00000234830	OTTHUMG00000040949			NR_145462																									URS0000ABD7F0
HGNC:53132	FAM198B-AS1	FAM198B antisense RNA 1	non-coding RNA	RNA, long non-coding	Approved	4q32.1	04q32.1							2017-08-03			2018-05-01	285505	ENSG00000248429	OTTHUMG00000161654			NR_147407			27941916																						URS00002D033D
HGNC:27239	FAM201A	family with sequence similarity 201 member A	non-coding RNA	RNA, long non-coding	Approved	9p13.1	09p13.1			C9orf122	chromosome 9 open reading frame 122|family with sequence similarity 201, member A			2004-04-15	2010-07-02	2015-11-18	2016-10-05	158228	ENSG00000204860	OTTHUMG00000019948	uc064tef.1	BC041970	NR_027294		Q5SY85	12477932				FAM201A																		URS000075AC74
HGNC:17505	FAM215A	family with sequence similarity 215 member A	non-coding RNA	RNA, long non-coding	Approved	17q21.31	17q21.31	APR-2|LINC00530	long intergenic non-protein coding RNA 530	C17orf88	chromosome 17 open reading frame 88|family with sequence similarity 215, member A (non-protein coding)|family with sequence similarity 215 member A (non-protein coding)			2007-07-19	2011-12-08	2018-05-17	2018-05-17	23591	ENSG00000267496	OTTHUMG00000181798	uc010wiq.3	AF143236	NR_026770		Q9Y5M1	10948432|27667152				FAM215A																		URS000075B909
HGNC:43639	FAM215B	family with sequence similarity 215 member B	non-coding RNA	RNA, long non-coding	Approved	17q21.31	17q21.31	ARL17A-IT1	ARL17A intronic transcript 1 (non-protein coding)		family with sequence similarity 215, member B (non-protein coding)|family with sequence similarity 215 member B (non-protein coding)			2011-12-08		2018-05-17	2018-05-17	644297	ENSG00000232300	OTTHUMG00000190258	uc060gld.1	BC044941	XR_002958109																									URS0000234DB3
HGNC:28223	FAM222A-AS1	FAM222A antisense RNA 1	non-coding RNA	RNA, long non-coding	Approved	12q24.11	12q24.11				FAM222A antisense RNA 1 (non-protein coding)			2012-04-27		2012-08-15	2012-10-12	84983	ENSG00000255650	OTTHUMG00000169261	uc031qjl.2		NR_026661			12477932																						URS000075B21F
HGNC:30612	FAM223A	family with sequence similarity 223 member A	non-coding RNA	RNA, long non-coding	Approved	Xq28	Xq28	SPCX		CXorf52|NCRNA00204|NCRNA00204A|LINC00204A	chromosome X open reading frame 52|non-protein coding RNA 204|non-protein coding RNA 204A|long intergenic non-protein coding RNA 204A|family with sequence similarity 223, member A (non-protein coding)|family with sequence similarity 223 member A (non-protein coding)			2004-12-03	2012-07-04	2018-05-17	2018-05-17	100132967	ENSG00000279245	OTTHUMG00000057425	uc065chs.1	AY168775	NR_027401		Q8IWN6																							URS000075CB6D
HGNC:34048	FAM223B	family with sequence similarity 223 member B	non-coding RNA	RNA, long non-coding	Approved	Xq28	Xq28			CXorf52B|NCRNA00204B|LINC00204B	chromosome X open reading frame 52B|non-protein coding RNA 204B|long intergenic non-protein coding RNA 204B|family with sequence similarity 223, member B (non-protein coding)|family with sequence similarity 223 member B (non-protein coding)			2008-04-02	2012-07-04	2018-05-17	2018-05-17	286967	ENSG00000272681	OTTHUMG00000188665	uc033fby.2		NR_027402		A6NKX1																							URS000075CB6D
HGNC:37736	FAM224A	family with sequence similarity 224 member A	non-coding RNA	RNA, long non-coding	Approved	Yq11.222	Yq11.222			NCRNA00230A|LINC00230A	non-protein coding RNA 230A|long intergenic non-protein coding RNA 230A|family with sequence similarity 224, member A (non-protein coding)|family with sequence similarity 224 member A (non-protein coding)			2010-02-10	2012-07-04	2018-05-17	2018-05-17	401630	ENSG00000233522	OTTHUMG00000041969	uc065ctb.1	AK026667	NR_002161																									URS0000759CFB
HGNC:37737	FAM224B	family with sequence similarity 224 member B	non-coding RNA	RNA, long non-coding	Approved	Yq11.222	Yq11.222			NCRNA00230B|LINC00230B	non-protein coding RNA 230B|long intergenic non-protein coding RNA 230B|family with sequence similarity 224, member B (non-protein coding)|family with sequence similarity 224 member B (non-protein coding)			2010-02-10	2012-07-04	2018-05-17	2018-05-17	401629	ENSG00000230663	OTTHUMG00000036416	uc065csr.1	AI819212	NR_002160																									URS000075F000
HGNC:27855	FAM225A	family with sequence similarity 225 member A	non-coding RNA	RNA, long non-coding	Approved	9q32	09q32	DKFZp686A0127		C9orf109|NCRNA00256A|LINC00256A	chromosome 9 open reading frame 109|non-protein coding RNA 256A|long intergenic non-protein coding RNA 256A|family with sequence similarity 225, member A (non-protein coding)|family with sequence similarity 225 member A (non-protein coding)			2004-08-25	2012-07-04	2018-05-17	2018-05-17	286333	ENSG00000231528	OTTHUMG00000020516	uc064vdd.1	AL832752	NR_024366																									URS000075BD7B
HGNC:21865	FAM225B	family with sequence similarity 225 member B	non-coding RNA	RNA, long non-coding	Approved	9q32	09q32			C9orf110|NCRNA00256B|LINC00256B	chromosome 9 open reading frame 110|non-protein coding RNA 256B|long intergenic non-protein coding RNA 256B|family with sequence similarity 225, member B (non-protein coding)|family with sequence similarity 225 member B (non-protein coding)			2004-08-25	2012-07-04	2018-05-17	2018-05-17	100128385	ENSG00000225684	OTTHUMG00000020515	uc064vdc.1	BX647840	NR_024376																									URS000075B874
HGNC:28544	FAM226A	family with sequence similarity 226 member A	non-coding RNA	RNA, long non-coding	Approved	Xq13.1	Xq13.1	MGC34827		CXorf50|NCRNA00246|NCRNA00246A|LINC00246A	chromosome X open reading frame 50|non-protein coding RNA 246|non-protein coding RNA 246A|long intergenic non-protein coding RNA 246A|family with sequence similarity 226, member A (non-protein coding)|family with sequence similarity 226 member A (non-protein coding)			2004-12-03	2012-07-04	2018-05-17	2018-05-17	203429				BC041962	NR_026595			12477932																						URS000075D90C
HGNC:31964	FAM226B	family with sequence similarity 226 member B	non-coding RNA	RNA, long non-coding	Approved	Xq13.1	Xq13.1			CXorf50B|NCRNA00246B|LINC00246B	chromosome X open reading frame 50B|non-protein coding RNA 246B|long intergenic non-protein coding RNA 246B|family with sequence similarity 226, member B (non-protein coding)|family with sequence similarity 226 member B (non-protein coding)			2007-08-03	2012-07-04	2018-05-17	2018-05-17	653687	ENSG00000269911			BC025725	NR_026594			16382448																						URS0000759EE9
HGNC:45045	FAM230A	family with sequence similarity 230 member A	non-coding RNA	RNA, long non-coding	Approved	22q11.21	22q11.21	DGCR15			family with sequence similarity 230, member A			2013-01-21		2015-11-18	2018-04-24	653203	ENSG00000277870	OTTHUMG00000189114	uc062bir.1	JX456222	NR_136560
HGNC:32943	FAM230B	family with sequence similarity 230 member B	non-coding RNA	RNA, long non-coding	Approved	22q11.21	22q11.21	FLJ46366			family with sequence similarity 230, member B|family with sequence similarity 230, member B (non-protein coding)|family with sequence similarity 230 member B (non-protein coding)			2013-01-21		2018-05-17	2018-05-17	642633	ENSG00000215498	OTTHUMG00000150782	uc062bxy.1	BC039313|AK128837	NR_108107																									URS000075B2DD
HGNC:17776	FAM238A	family with sequence similarity 238 member A	non-coding RNA	RNA, long non-coding	Approved	10p12.1	10p12.1	bA128B16.2		C10orf50|NCRNA00264|LINC00264	chromosome 10 open reading frame 50|non-protein coding RNA 264|long intergenic non-protein coding RNA 264|family with sequence similarity 238 member A (non-protein coding)			2004-05-27	2017-02-17	2018-05-17	2018-05-17	645528	ENSG00000233261	OTTHUMG00000017839	uc001ist.4		NR_026793																									URS000075BC29
HGNC:44917	FAM238B	family with sequence similarity 238 member B	non-coding RNA	RNA, long non-coding	Approved	10p12.1	10p12.1			LINC00202-2	long intergenic non-protein coding RNA 202-2|family with sequence similarity 238 member B (non-protein coding)			2012-12-18	2017-02-17	2018-05-17	2018-05-17	731789	ENSG00000231976	OTTHUMG00000017842	uc057sir.1		NR_026794																									URS000075E8A8
HGNC:24672	FAM238C	family with sequence similarity 238 member C	non-coding RNA	RNA, long non-coding	Approved	10p12.1	10p12.1	bB27G4.1		C10orf51|NCRNA00202|LINC00202|LINC00202-1	chromosome 10 open reading frame 51|non-protein coding RNA 202|long intergenic non-protein coding RNA 202|long intergenic non-protein coding RNA 202-1|family with sequence similarity 238 member C (non-protein coding)			2004-05-27	2017-02-17	2018-05-17	2018-05-17	387644	ENSG00000283709	OTTHUMG00000017849	uc001itf.2	AK097405	NR_026795																									URS0000759E7E
HGNC:53414	FAM239A	family with sequence similarity 239 member A	non-coding RNA	RNA, long non-coding	Approved	Xp22.33	Xp22.33				family with sequence similarity 239 member A (non-protein coding)			2017-03-29		2018-05-17	2018-05-17	101930105	ENSG00000234449	OTTHUMG00000067411			NR_146580																									URS00001B74FC
HGNC:53415	FAM239B	family with sequence similarity 239 member B	non-coding RNA	RNA, long non-coding	Approved	Xp22.33	Xp22.33				family with sequence similarity 239 member B (non-protein coding)			2017-03-29		2018-05-17	2018-05-17	729162	ENSG00000205663	OTTHUMG00000067421			NR_146578																									URS000014F119
HGNC:53416	FAM239C	family with sequence similarity 239 member C	non-coding RNA	RNA, long non-coding	Approved	Xp22.33	Xp22.33				family with sequence similarity 239 member C (non-protein coding)			2017-03-29		2018-05-17	2018-05-17	107987330	ENSG00000205662	OTTHUMG00000067420			XR_001755780																									URS00000F4C56
HGNC:51597	FAM242A	family with sequence similarity 242 member A	non-coding RNA	RNA, long non-coding	Approved	20q11.1	20q11.1	TCONS_00028363		LINC01598	long intergenic non-protein coding RNA 1598			2015-03-12	2018-05-02	2018-05-02	2018-05-02	105372587	ENSG00000231934	OTTHUMG00000032154		BX100171|AA470003|AW342060	XR_942229																									URS00008E39DF
HGNC:53872	FAM242B	family with sequence similarity 242 member B	non-coding RNA	RNA, long non-coding	Approved	20q11.1	20q11.1							2018-05-02			2018-05-02	105379478					NR_135136
HGNC:53873	FAM242C	family with sequence similarity 242 member C	non-coding RNA	RNA, long non-coding	Approved	12q13.13	12q13.13							2018-05-02			2018-05-02	112488744	ENSG00000250432	OTTHUMG00000160026
HGNC:53874	FAM242D	family with sequence similarity 242 member D	non-coding RNA	RNA, long non-coding	Approved	9q13	09q13							2018-05-02			2018-05-02	112488742	ENSG00000231248	OTTHUMG00000067216
HGNC:53875	FAM242E	family with sequence similarity 242 member E	non-coding RNA	RNA, long non-coding	Approved	9q13	09q13							2018-05-02			2018-05-14	105379438	ENSG00000229697	OTTHUMG00000013242			XR_950645
HGNC:53876	FAM242F	family with sequence similarity 242 member F	non-coding RNA	RNA, long non-coding	Approved	9p11.2	09p11.2							2018-05-02			2018-05-14	105376064	ENSG00000275239	OTTHUMG00000189107			NR_135136
HGNC:43915	FANK1-AS1	FANK1 antisense RNA 1	non-coding RNA	RNA, long non-coding	Approved	10q26.2	10q26.2				FANK1 antisense RNA 1 (non-protein coding)			2012-05-03		2012-08-15	2012-10-12	101410540	ENSG00000233409	OTTHUMG00000019239	uc057wsz.1	AW080472	NR_102707																									URS000075D273
HGNC:41485	FAR1-IT1	FAR1 intronic transcript 1	non-coding RNA	RNA, long non-coding	Approved	11p15.3	11p15.3				FAR1 intronic transcript 1 (non-protein coding)			2011-05-19		2015-02-25	2016-10-05	106478978	ENSG00000254791	OTTHUMG00000165788	uc057zhc.1																											URS00001DC634
HGNC:40229	FARP1-AS1	FARP1 antisense RNA 1	non-coding RNA	RNA, long non-coding	Approved	13q32.2	13q32.2				FARP1 antisense RNA 1 (non-protein coding)			2011-05-18		2012-08-15	2014-11-19	100874080	ENSG00000231194	OTTHUMG00000017247	uc058xxv.1																											URS00000F7CF7
HGNC:50479	FARSA-AS1	FARSA antisense RNA 1	non-coding RNA	RNA, long non-coding	Approved	19p13.13	19p13.13							2014-05-06			2016-10-05	106144598	ENSG00000266975	OTTHUMG00000180573		AW881480	NR_149078																									URS000053A37E
HGNC:37128	FAS-AS1	FAS antisense RNA 1	non-coding RNA	RNA, long non-coding	Approved	10q23.31	10q23.31	SAF		FASAS|FAS-AS	FAS antisense RNA (non-protein coding)|FAS antisense RNA 1 (non-protein coding)	Long non-coding RNAs (published)	788	2009-07-16	2010-11-25	2012-08-15	2018-05-02	100302740			uc058vuu.1		NR_028371			15829500|24811343|27141526																			saf			URS0000759F33
HGNC:27557	FBXL19-AS1	FBXL19 antisense RNA 1	non-coding RNA	RNA, long non-coding	Approved	16p11.2	16p11.2	MGC125469|MGC125470|MGC125472		NCRNA00095	non-protein coding RNA 95|FBXL19 antisense RNA 1 (non-protein coding)|FBXL19 antisense RNA 1|FBXL19 antisense RNA 1 (head to head)	Long non-coding RNAs (published)	788	2008-09-03	2011-03-30	2018-03-22	2018-03-22	283932	ENSG00000260852	OTTHUMG00000176767	uc002dzy.4	AK090544	NR_024348		Q494R0	28479250																						URS00002206F5
HGNC:51147	FBXO3-DT	FBXO3 divergent transcript	non-coding RNA	RNA, long non-coding	Approved	11p13	11p13			FBXO3-AS1	FBXO3 antisense RNA 1 (head to head)			2014-07-30	2018-03-23	2018-03-23	2018-03-23	101928440	ENSG00000254508	OTTHUMG00000166272			NR_120550																									URS000057EDD1
HGNC:41489	FBXO36-IT1	FBXO36 intronic transcript 1	non-coding RNA	RNA, long non-coding	Approved	2q36.3	02q36.3				FBXO36 intronic transcript 1 (non-protein coding)			2011-05-19		2015-02-25	2015-02-25	100874344	ENSG00000231534	OTTHUMG00000153612	uc061thr.1																											URS000008741D
HGNC:52397	FBXW7-AS1	FBXW7 antisense RNA 1	non-coding RNA	RNA, long non-coding	Approved	4q31.3	04q31.3	DEAR|DEspR	dual-endothelin1/VEGFsp receptor|dual endothelin-1(VEGFsp)/angiotensin II receptor					2016-10-13			2016-10-13	102191832	ENSG00000270751	OTTHUMG00000185247			NR_104273																									URS0000CCDF96
HGNC:43894	FENDRR	FOXF1 adjacent non-coding developmental regulatory RNA	non-coding RNA	RNA, long non-coding	Approved	16q24.1	16q24.1	lincFOXF1|onco-lncRNA-21		FOXF1-AS1	FOXF1 antisense RNA 1 (head to head)	Long non-coding RNAs (published)	788	2012-04-25	2013-02-07	2013-02-07	2015-07-29	400550	ENSG00000268388	OTTHUMG00000183870	uc021tmg.2	AK091834	NR_033925			24381249|23369715|19571010|23034409	MGI:1916040	RGD:9685086			614975																	URS0000759D4A
HGNC:26652	FER1L6-AS1	FER1L6 antisense RNA 1	non-coding RNA	RNA, long non-coding	Approved	8q24.13	08q24.13	FLJ35721		C8orf54	chromosome 8 open reading frame 54|FER1L6 antisense RNA 1 (non-protein coding)			2005-08-16	2011-06-29	2012-08-15	2012-10-12	439941	ENSG00000181171	OTTHUMG00000165001	uc003yqx.1		NR_040044		Q8NA97																							URS00002383B7
HGNC:26534	FER1L6-AS2	FER1L6 antisense RNA 2	non-coding RNA	RNA, long non-coding	Approved	8q24.13	08q24.13	FLJ32770		C8orf78	chromosome 8 open reading frame 78|FER1L6 antisense RNA 2 (non-protein coding)			2006-02-14	2012-04-18	2012-08-15	2012-10-12	157376	ENSG00000253868	OTTHUMG00000165000	uc003yqy.3	AK057332	NR_103547		Q96M78																							URS0000759E35
HGNC:41001	FEZF1-AS1	FEZF1 antisense RNA 1	non-coding RNA	RNA, long non-coding	Approved	7q31.32	07q31.32				FEZF1 antisense RNA 1 (non-protein coding)	Long non-coding RNAs (published)	788	2012-06-30		2012-08-15	2018-06-07	154860	ENSG00000230316	OTTHUMG00000157095	uc010lko.2	AK057037	NR_036484			26848625|28209170|29864963																						URS00004DA37A
HGNC:40410	FGD5-AS1	FGD5 antisense RNA 1	non-coding RNA	RNA, long non-coding	Approved	3p25.1	03p25.1				FGD5 antisense RNA 1 (non-protein coding)			2011-10-20		2012-08-15	2014-11-19	100505641	ENSG00000225733	OTTHUMG00000155555	uc062hao.1	BC033386	NR_046251																									URS000075E0BE
HGNC:49382	FGF10-AS1	FGF10 antisense RNA 1	non-coding RNA	RNA, long non-coding	Approved	5p12	05p12	RP11-473L15.2						2013-10-22			2013-10-23	101927075	ENSG00000248464	OTTHUMG00000162233		BC042062	NR_108034			24147006																						URS000075E1B4
HGNC:40234	FGF12-AS1	FGF12 antisense RNA 1	non-coding RNA	RNA, long non-coding	Approved	3q28	03q28				FGF12 antisense RNA 1 (non-protein coding)			2011-07-28		2012-08-15	2014-11-19	100873986	ENSG00000231383	OTTHUMG00000156141	uc062rll.1		NR_046596																									URS00001AA524
HGNC:40235	FGF12-AS2	FGF12 antisense RNA 2	non-coding RNA	RNA, long non-coding	Approved	3q28	03q28				FGF12 antisense RNA 2 (non-protein coding)			2011-07-28		2012-08-15	2014-11-19	100873987	ENSG00000230126	OTTHUMG00000156143	uc062rlm.1		NR_046598																									URS0000313F54
HGNC:40236	FGF12-AS3	FGF12 antisense RNA 3	non-coding RNA	RNA, long non-coding	Approved	3q28	03q28				FGF12 antisense RNA 3 (non-protein coding)			2011-07-28		2012-08-15	2014-11-19	100873988	ENSG00000226709	OTTHUMG00000156142	uc062rln.1																											URS0000159AB3
HGNC:44264	FGF13-AS1	FGF13 antisense RNA 1	non-coding RNA	RNA, long non-coding	Approved	Xq26.3	Xq26.3				FGF13 antisense RNA 1 (non-protein coding)			2012-08-01		2012-08-15	2012-10-12	100129662	ENSG00000226031	OTTHUMG00000137416	uc065bjd.1	BC023610	NR_038405																									URS000075E212
HGNC:40237	FGF14-AS1	FGF14 antisense RNA 1	non-coding RNA	RNA, long non-coding	Approved	13q33.1	13q33.1				FGF14 antisense RNA 1 (non-protein coding)			2011-05-18		2012-08-15	2014-11-19	100874081	ENSG00000234445	OTTHUMG00000017302	uc058ybu.1	AI217925	NR_125912																									URS00007E3644
HGNC:44368	FGF14-AS2	FGF14 antisense RNA 2	non-coding RNA	RNA, long non-coding	Approved	13q33.1	13q33.1					Long non-coding RNAs (published)	788	2012-09-12			2016-12-01	283481	ENSG00000272143	OTTHUMG00000185723	uc058ybv.1	BC033993|BM674599|BX096285	NR_036487			26820525																						URS000075E86F
HGNC:42774	FGF14-IT1	FGF14 intronic transcript 1	non-coding RNA	RNA, long non-coding	Approved	13q33.1	13q33.1				FGF14 intronic transcript 1 (non-protein coding)			2011-08-18		2015-02-25	2015-02-25	283480	ENSG00000243319	OTTHUMG00000017301	uc001vph.3		NR_036486																									URS000075D011
HGNC:53755	FILNC1	FOXO induced long non-coding RNA 1	non-coding RNA	RNA, long non-coding	Approved	6q24.1	06q24.1		FoxO-induced long non-coding RNA 1			Long non-coding RNAs (published)	788	2017-10-06			2017-10-06	100132735	ENSG00000231426	OTTHUMG00000015697			NR_038399			28978906																						URS00008B354E
HGNC:49627	FIRRE	firre intergenic repeating RNA element	non-coding RNA	RNA, long non-coding	Approved	Xq26.2	Xq26.2	LINC01200	functional intergenic repeating RNA element		firre intergenic RNA	Long non-coding RNAs (published)	788	2014-01-24		2014-04-11	2014-04-11	286467	ENSG00000213468	OTTHUMG00000022417		AK097911	NR_026975			24463464	MGI:2147989				300999																	URS00002F3F76
HGNC:27913	FLG-AS1	FLG antisense RNA 1	non-coding RNA	RNA, long non-coding	Approved	1q21.3	01q21.3				FLG antisense RNA 1 (non-protein coding)			2012-03-07		2012-08-15	2014-11-19	339400	ENSG00000237975	OTTHUMG00000012203	uc057kzw.1	BC041408|AK056431	NR_103778			12477932																						URS000075D18A
HGNC:53589	FLICR	FOXP3 regulating long intergenic non-coding RNA	non-coding RNA	RNA, long non-coding	Approved	Xp11.23	Xp11.23					Long non-coding RNAs (published)	788	2017-06-16			2017-06-16	110437700					NR_147988			28396406																						URS0000BC43DA
HGNC:40239	FLNB-AS1	FLNB antisense RNA 1	non-coding RNA	RNA, long non-coding	Approved	3p14.3	03p14.3				FLNB antisense RNA 1 (non-protein coding)			2011-07-28		2012-08-15	2016-11-07	105377105	ENSG00000244161	OTTHUMG00000159156	uc003djn.5		NR_135534																									URS0000A76CB1
HGNC:53474	FLNC-AS1	FLNC antisense RNA 1	non-coding RNA	RNA, long non-coding	Approved	7q32.1	07q32.1							2017-04-28			2017-04-28	110806300	ENSG00000242902	OTTHUMG00000158366			NR_149055			28391028																						URS00002149EF
HGNC:39077	FLVCR1-DT	FLVCR1 divergent transcript	non-coding RNA	RNA, long non-coding	Approved	1q32.3	01q32.3	LQK1		NCRNA00292|FLVCR1-AS1	non-protein coding RNA 292|FLVCR1 antisense RNA 1 (non-protein coding)|FLVCR1 antisense RNA 1|FLVCR1 antisense RNA 1 (head to head)			2010-10-05	2018-03-23	2018-03-23	2018-06-20	642946	ENSG00000198468	OTTHUMG00000036923	uc057pgy.1		NR_027285		Q8TAF5	11943475|29574975					610864																	URS000075BC20
HGNC:39081	FMR1-AS1	FMR1 antisense RNA 1	non-coding RNA	RNA, long non-coding	Approved	Xq27.3	Xq27.3	ASFMR1|FMR4	antisense fragile X mental retardation protein	FMR1AS|FMR1-AS	FMR1 antisense RNA (non-protein coding)|FMR1 antisense RNA 1 (non-protein coding)|FMR1 antisense RNA 1 (head to head)	Long non-coding RNAs (published)	788	2010-10-05	2010-11-25	2018-03-23	2018-03-23	100126270	ENSG00000268066	OTTHUMG00000182466	uc065blh.1		NR_024499			17921506|18213394					300805																	URS00008121A2
HGNC:41333	FMR1-IT1	FMR1 intronic transcript 1	non-coding RNA	RNA, long non-coding	Approved	Xq27.3	Xq27.3				FMR1 intronic transcript 1 (non-protein coding)			2011-05-19		2015-02-25	2015-02-25	106478973	ENSG00000236337	OTTHUMG00000046184	uc065bma.1																											URS00004D6662
HGNC:41460	FNDC1-IT1	FNDC1 intronic transcript 1	non-coding RNA	RNA, long non-coding	Approved	6q25.3	06q25.3				FNDC1 intronic transcript 1 (non-protein coding)			2011-05-19		2015-02-25	2015-02-25	100874312	ENSG00000235086	OTTHUMG00000015929	uc063sou.1																											URS0000426024
HGNC:49789	FOCAD-AS1	FOCAD antisense RNA 1	non-coding RNA	RNA, long non-coding	Approved	9p21.3	09p21.3							2014-02-14			2014-02-14	101929548	ENSG00000227071	OTTHUMG00000019649		AI288976|AW363020	NR_121601																									URS000075B1AB
HGNC:50665	FOXC2-AS1	FOXC2 antisense RNA 1	non-coding RNA	RNA, long non-coding	Approved	16q24.1	16q24.1	ODRUL	osteosarcoma doxorubicin-resistance related upregulated lncRNA					2014-06-05			2017-08-09	103752587	ENSG00000260944	OTTHUMG00000176481		AW271272	NR_125795			26408180|28750740																						URS000050E6E3
HGNC:50650	FOXCUT	FOXC1 upstream transcript	non-coding RNA	RNA, long non-coding	Approved	6p25.3	06p25.3	TCONS_00011636	FOXC1 promoter upstream transcript	LINC01379	long intergenic non-protein coding RNA 1379|FOXC1 upstream transcript (non-protein coding)	Long non-coding RNAs (published)	788	2014-06-01	2014-06-09	2018-05-16	2018-05-16	101927703	ENSG00000280916	OTTHUMG00000189532		AW002296	NR_125804			24889262|25031703					615976														foxcut			URS00007E4B8E
HGNC:50658	FOXD1-AS1	FOXD1 antisense RNA 1	non-coding RNA	RNA, long non-coding	Approved	5q13.2	05q13.2	TCONS_00009423						2014-06-04			2014-06-04	106144539	ENSG00000247993	OTTHUMG00000160932		AA769738																										URS00000B5795
HGNC:44256	FOXD2-AS1	FOXD2 adjacent opposite strand RNA 1	non-coding RNA	RNA, long non-coding	Approved	1p33	01p33	MGC12982			FOXD2 antisense RNA 1 (non-protein coding)|FOXD2 antisense RNA 1|FOXD2 antisense RNA 1 (head to head)	Long non-coding RNAs (published)	788	2012-07-25		2017-09-21	2017-09-21	84793	ENSG00000237424	OTTHUMG00000007949	uc001crl.4	BC006113	NR_026878			28132805|28925486																						URS000075AEF0
HGNC:40241	FOXD3-AS1	FOXD3 antisense RNA 1	non-coding RNA	RNA, long non-coding	Approved	1p31.3	01p31.3	pasFOXD3	FOXD3 promoter-associated antisense long non-coding RNA		FOXD3 antisense RNA 1 (head to head)	Long non-coding RNAs (published)	788	2014-06-04		2018-03-23	2018-03-23	100996301	ENSG00000230798	OTTHUMG00000009138		KJ493778	NR_121634			27829996|28655711																						URS000075AAAF
HGNC:50663	FOXG1-AS1	FOXG1 antisense RNA 1	non-coding RNA	RNA, long non-coding	Approved	14q12	14q12	FOXG1-AS			FOXG1 antisense RNA 1 (head to head)			2014-06-04		2018-03-23	2018-03-23	103695363	ENSG00000257126	OTTHUMG00000170343		DA239559	NR_125758			24007600																						URS00007E450A
HGNC:44290	FOXN3-AS1	FOXN3 antisense RNA 1	non-coding RNA	RNA, long non-coding	Approved	14q32.11	14q32.11				FOXN3 antisense RNA 1 (non-protein coding)			2012-08-08		2012-08-15	2012-10-12	400236	ENSG00000258920	OTTHUMG00000170973	uc001xxq.3	BC067103	NR_036500																									URS000075E2C1
HGNC:30119	FOXN3-AS2	FOXN3 antisense RNA 2	non-coding RNA	RNA, long non-coding	Approved	14q32.11	14q32.11	PRO1768			FOXN3 antisense RNA 2 (non-protein coding)			2012-08-08		2012-08-15	2012-10-12	29018	ENSG00000259073	OTTHUMG00000170974	uc001xxr.4		NR_024620																									URS000054F308
HGNC:41942	FOXP1-AS1	FOXP1 antisense RNA 1	non-coding RNA	RNA, long non-coding	Approved	3p13	03p13				FOXP1 antisense RNA 1 (non-protein coding)			2011-05-19		2012-08-15	2016-06-10	104502416	ENSG00000244203	OTTHUMG00000158800	uc003dot.4		NR_126463																									URS00007E4596
HGNC:41335	FOXP1-IT1	FOXP1 intronic transcript 1	non-coding RNA	RNA, long non-coding	Approved	3p13	03p13				FOXP1 intronic transcript 1 (non-protein coding)			2011-05-19		2015-02-25	2015-02-25	100506815	ENSG00000242094	OTTHUMG00000158796	uc003dou.4																											URS000056D451
HGNC:50332	FOXP4-AS1	FOXP4 antisense RNA 1	non-coding RNA	RNA, long non-coding	Approved	6p21.1	06p21.1					Long non-coding RNAs (published)	788	2014-04-15			2016-12-09	101060264	ENSG00000234753	OTTHUMG00000014680			NR_126415			27790757																						URS00007E36F3
HGNC:39964	FREM2-AS1	FREM2 antisense RNA 1	non-coding RNA	RNA, long non-coding	Approved	13q13.3	13q13.3				FREM2 antisense RNA 1 (non-protein coding)			2011-04-18		2012-08-15	2014-11-19	100874073	ENSG00000225350	OTTHUMG00000016760	uc058wnm.1		NR_146963																									URS00000B8358
HGNC:51590	FRG1-DT	FRG1 divergent transcript	non-coding RNA	RNA, long non-coding	Approved	4q35.2	04q35.2							2017-08-03			2017-08-03	728339	ENSG00000245685	OTTHUMG00000160585			NR_149038																									URS0000154745
HGNC:51844	FRGCA	FOXM1-regulated, gastric cancer associated	non-coding RNA	RNA, long non-coding	Approved	21q22.3	21q22.3	LncRNA-AP001631.9						2015-08-26			2015-08-26	106481742	ENSG00000236663	OTTHUMG00000086845			NR_133677			26261500																						URS000058EF33
HGNC:20129	FRMD6-AS1	FRMD6 antisense RNA 1	non-coding RNA	RNA, long non-coding	Approved	14q22.1	14q22.1			C14orf82	chromosome 14 open reading frame 82|FRMD6 antisense RNA 1 (non-protein coding)			2002-12-18	2011-12-07	2012-08-15	2016-10-05	145438	ENSG00000273888	OTTHUMG00000186832	uc021rtc.2		NR_037676		P0C7T7																							URS000075DA22
HGNC:43637	FRMD6-AS2	FRMD6 antisense RNA 2	non-coding RNA	RNA, long non-coding	Approved	14q22.1	14q22.1				FRMD6 antisense RNA 2 (non-protein coding)			2011-12-07		2012-08-15	2012-10-12	100874185	ENSG00000258537	OTTHUMG00000171076	uc031qon.1		NR_047477																									URS000075B3AA
HGNC:41239	FRMPD3-AS1	FRMPD3 antisense RNA 1	non-coding RNA	RNA, long non-coding	Approved	Xq22.3	Xq22.3				FRMPD3 antisense RNA 1 (non-protein coding)			2011-08-10		2012-08-15	2014-11-19	100874122	ENSG00000227610	OTTHUMG00000022164	uc033eqi.2		NR_046750																									URS0000256EE6
HGNC:41222	FRMPD4-AS1	FRMPD4 antisense RNA 1	non-coding RNA	RNA, long non-coding	Approved	Xp22.2	Xp22.2				FRMPD4 antisense RNA 1 (non-protein coding)			2011-08-10		2012-08-15	2014-11-19	100874121	ENSG00000223487	OTTHUMG00000021135	uc064xzq.1																											URS0000447606
HGNC:39725	FRY-AS1	FRY antisense RNA 1	non-coding RNA	RNA, long non-coding	Approved	13q13.1	13q13.1				FRY antisense RNA 1 (non-protein coding)			2011-03-24		2012-08-15	2014-11-19	100507099	ENSG00000237637	OTTHUMG00000016692	uc001utw.5	BC035084	NR_103839																									URS000075D28F
HGNC:40978	FSIP2-AS1	FSIP2 antisense RNA 1	non-coding RNA	RNA, long non-coding	Approved	2q32.1	02q32.1							2014-07-29			2016-11-07	107985781	ENSG00000231646	OTTHUMG00000155450			NR_144453																									URS000029B901
HGNC:40243	FTCD-AS1	FTCD antisense RNA 1	non-coding RNA	RNA, long non-coding	Approved	21q22.3	21q22.3				FTCD antisense RNA 1 (non-protein coding)			2011-11-18		2012-08-15	2014-11-19	100861507	ENSG00000237338	OTTHUMG00000090486	uc062ayk.1	AA905381|AI217733	NM_001350598																									URS00002564A7
HGNC:43758	FTO-IT1	FTO intronic transcript 1	non-coding RNA	RNA, long non-coding	Approved	16q12.2	16q12.2				FTO intronic transcript 1 (non-protein coding)			2012-02-22		2015-02-25	2016-11-11	100505692			uc032eac.2	CA450585	NR_103838																									URS0000759999
HGNC:37190	FTX	FTX transcript, XIST regulator	non-coding RNA	RNA, long non-coding	Approved	Xq13.2	Xq13.2	LINC00182|FLJ33139	five prime to XIST	NCRNA00182|MIR374AHG	non-protein coding RNA 182|mir-374a-545 cluster host gene (non-protein coding)|FTX transcript, XIST regulator (non-protein coding)	Long non-coding RNAs (published)	788	2009-08-18	2011-04-21	2018-05-16	2018-05-16	100302692	ENSG00000230590	OTTHUMG00000021850	uc064zzg.1	AK057701	NR_028379			12045143|21254562|21118898	MGI:1926128	RGD:1564124			300936														Ftx			URS000043C800
HGNC:44294	FUT8-AS1	FUT8 antisense RNA 1	non-coding RNA	RNA, long non-coding	Approved	14q23.3	14q23.3				FUT8 antisense RNA 1 (non-protein coding)			2012-08-08		2012-08-15	2012-10-12	645431	ENSG00000276116	OTTHUMG00000186893	uc059cmm.1	AK094893|BX098734|BX161387	NR_024334																									URS000075D496
HGNC:48632	FZD10-DT	FZD10 divergent transcript	non-coding RNA	RNA, long non-coding	Approved	12q24.33	12q24.33	FLJ31485		FZD10-AS1	FZD10 antisense RNA 1 (head to head)			2013-05-30	2018-03-22	2018-03-22	2018-03-22	440119	ENSG00000250208	OTTHUMG00000168379		AK123838	NR_033834																									URS000075C477
HGNC:53463	G2E3-AS1	G2E3 antisense RNA 1	non-coding RNA	RNA, long non-coding	Approved	14q12	14q12	CAT1647						2017-04-27			2017-04-27	105370431	ENSG00000257636	OTTHUMG00000170510			NR_151720			28415801																						URS00003202E4
HGNC:44157	GABPB1-AS1	GABPB1 antisense RNA 1	non-coding RNA	RNA, long non-coding	Approved	15q21.2	15q21.2				GABPB1 antisense RNA 1 (non-protein coding)			2012-06-30		2012-08-15	2014-01-15	100129387	ENSG00000244879	OTTHUMG00000172396	uc001zyi.4		NR_024490			24036268																						URS000075E186
HGNC:25469	GABPB1-IT1	GABPB1 intronic transcript	non-coding RNA	RNA, long non-coding	Approved	15q21.2	15q21.2	FLJ10038						2017-04-19			2017-04-19	55056	ENSG00000285410				NR_026891			12477932																						URS000075E02F
HGNC:40249	GABRG3-AS1	GABRG3 antisense RNA 1	non-coding RNA	RNA, long non-coding	Approved	15q12	15q12							2014-11-21			2014-11-21	101928869	ENSG00000228740	OTTHUMG00000056664		DB073112|BU567553	NR_120343																									URS000075C3A9
HGNC:48336	GACAT1	gastric cancer associated transcript 1	non-coding RNA	RNA, long non-coding	Approved	2q12.3	02q12.3	LINC00876|AC096655.1-002	long intergenic non-protein coding RNA 876		gastric cancer associated transcript 1 (non-protein coding)	Long non-coding RNAs (published)	788	2013-05-05		2018-05-16	2018-05-16	104326057	ENSG00000232991	OTTHUMG00000153313		DB096621	NR_126369			23645148|24833871																			gacat1			URS00007E3549
HGNC:50516	GACAT2	gastric cancer associated transcript 2	non-coding RNA	RNA, long non-coding	Approved	18p11.22	18p11.22	HMlincRNA717		MTCL1-AS1	MTCL1 antisense RNA 1|gastric cancer associated transcript 2 (non-protein coding)	Long non-coding RNAs (published)	788	2014-05-14	2014-06-26	2018-05-16	2018-05-16	100287082	ENSG00000265962	OTTHUMG00000178955		BM709340	NR_120598			24833871|24063685|24961350|25077925					616131																	URS000075C3BF
HGNC:50847	GACAT3	gastric cancer associated transcript 3	non-coding RNA	RNA, long non-coding	Approved	2p24.3	02p24.3	lncRNA-AC130710		LINC01458	long intergenic non-protein coding RNA 1458|gastric cancer associated transcript 3 (non-protein coding)	Long non-coding RNAs (published)	788	2014-06-25	2014-07-01	2018-05-16	2018-05-16	104797537	ENSG00000236289	OTTHUMG00000151744		BX375330|BX107472	NR_126559			24969565|25077925					616132																	URS00007E409E
HGNC:51308	GAPLINC	gastric adenocarcinoma associated, positive CD44 regulator, long intergenic non-coding RNA	non-coding RNA	RNA, long non-coding	Approved	18p11.31	18p11.31	TCONS_00026238|lncRNA-uc002kmd.1|RP11-838N2.4	gastric adenocarcinoma predictive long intergenic noncoding RNA	LINC01540	long intergenic non-protein coding RNA 1540	Long non-coding RNAs (published)	788	2014-09-26	2015-02-12	2015-02-12	2018-06-08	100505592	ENSG00000266835	OTTHUMG00000178331		BM782281|AJ707365	NR_110429			25277524|27729869|26974151																						URS000075DC77
HGNC:52261	GAS1RR	GAS1 adjacent regulatory RNA	non-coding RNA	RNA, long non-coding	Approved	9q21.33	09q21.33	LncRNA-Hh				Long non-coding RNAs (published)	788	2015-11-05			2015-11-05	100506834	ENSG00000226237	OTTHUMG00000020143			NR_049794			26418365																						URS000075D128
HGNC:16355	GAS5	growth arrest specific 5	non-coding RNA	RNA, long non-coding	Approved	1q25.1	01q25.1	SNHG2|NCRNA00030	small nucleolar RNA host gene (non-protein coding) 2|non-protein coding RNA 30		growth arrest specific 5 (non-protein coding)	Long non-coding RNAs (published)	788	2001-08-02		2018-05-16	2018-05-16	60674	ENSG00000234741	OTTHUMG00000037216	uc057nkb.1	BC038733	NR_002578			9819378|23726844	MGI:95659	RGD:621549			608280														GAS5			URS0000CCE0E6
HGNC:44119	GAS5-AS1	GAS5 antisense RNA 1	non-coding RNA	RNA, long non-coding	Approved	1q25.1	01q25.1				GAS5 antisense RNA 1 (non-protein coding)			2012-06-23		2012-08-15	2017-12-20	100506046	ENSG00000270084	OTTHUMG00000184089	uc021pfa.1	AF088026	NR_037605			29249416																						URS000075DC2A
HGNC:39826	GAS6-AS1	GAS6 antisense RNA 1	non-coding RNA	RNA, long non-coding	Approved	13q34	13q34				GAS6 antisense RNA 1 (non-protein coding)			2011-03-30		2012-08-15	2014-11-18	650669	ENSG00000233695	OTTHUMG00000017396	uc031qno.3		NR_044995			23979857																						URS000075CA64
HGNC:43694	GAS6-DT	GAS6 divergent transcript	non-coding RNA	RNA, long non-coding	Approved	13q34	13q34	FLJ44054		GAS6-AS2	GAS6 antisense RNA 2 (head to head)			2012-09-10	2018-03-22	2018-03-22	2018-03-22	100506394	ENSG00000272695	OTTHUMG00000186446	uc021rmw.2	AK126042	NR_044993																									URS00004352C9
HGNC:1197	GAS8-AS1	GAS8 antisense RNA 1	non-coding RNA	RNA, long non-coding	Approved	16q24.3	16q24.3			C16orf3	chromosome 16 open reading frame 3	Long non-coding RNAs (published)	788	1998-08-06	2014-10-01	2014-10-01	2017-08-09	750	ENSG00000221819	OTTHUMG00000172804		AF050080	NR_122031		O95177	9790751|26941397|28781594					605179					463825												URS000075E6C7
HGNC:53461	GASAL1	growth arrest associated lncRNA 1	non-coding RNA	RNA, long non-coding	Approved	8q22.3	08q22.3	GASL1	growth-arrest associated lncRNA 1			Long non-coding RNAs (published)	788	2017-07-27			2017-07-27	401472	ENSG00000253669	OTTHUMG00000164736			NR_149020			28423601																						URS000026B4DE
HGNC:51108	GATA2-AS1	GATA2 antisense RNA 1	non-coding RNA	RNA, long non-coding	Approved	3q21.3	03q21.3							2014-07-29			2014-07-29	101927167	ENSG00000244300	OTTHUMG00000159693			NR_125398																									URS00007E3383
HGNC:33786	GATA3-AS1	GATA3 antisense RNA 1	non-coding RNA	RNA, long non-coding	Approved	10p14	10p14							2012-12-04			2016-11-24	399717	ENSG00000197308	OTTHUMG00000156966	uc001ijx.1	BC036297|AK128810	NR_104327			23870669																			gata3-as1			URS000075AB9F
HGNC:48840	GATA6-AS1	GATA6 antisense RNA 1 (head to head)	non-coding RNA	RNA, long non-coding	Approved	18q11.2	18q11.2	locus5689|BM742401	locus 5689					2013-06-14			2017-07-14	100128893	ENSG00000266010	OTTHUMG00000179440		BM742401	NR_102763			23846333|23382218|27689399																						URS00002AE1E3
HGNC:53880	GAU1	GALNT8 antisense upstream 1	non-coding RNA	RNA, long non-coding	Approved	12p13.32	12p13.32	GALNT8-DT	GALNT8 divergent transcript					2018-05-17			2018-05-17	101929549	ENSG00000255474				NR_110112			29741668
HGNC:52281	GCASPC	gall bladder cancer associated suppressor of pyruvate carboxylase lncRNA	non-coding RNA	RNA, long non-coding	Approved	6q25.3	06q25.3	TCONS_00011605|RP1-56L9.7-001|lnc-SOD2-1				Long non-coding RNAs (published)	788	2016-08-04			2017-03-22	112441427	ENSG00000224073	OTTHUMG00000015939						27450454
HGNC:28126	GCC2-AS1	GCC2 antisense RNA 1	non-coding RNA	RNA, long non-coding	Approved	2q12.3	02q12.3							2015-03-11			2015-03-11	644903	ENSG00000214184	OTTHUMG00000153224		BC004487	NR_135290																									URS0000A76E29
HGNC:41244	GCSAML-AS1	GCSAML antisense RNA 1	non-coding RNA	RNA, long non-coding	Approved	1q44	01q44							2012-08-23			2018-02-07	148824	ENSG00000284824	OTTHUMG00000040649	uc057ram.1		NR_027309																									URS000075A3EE
HGNC:43592	GDNF-AS1	GDNF antisense RNA 1	non-coding RNA	RNA, long non-coding	Approved	5p13.2	05p13.2	GDNFOS	GDNF opposite strand		GDNF antisense RNA 1 (non-protein coding)|GDNF antisense RNA 1|GDNF antisense RNA 1 (head to head)			2011-11-16		2018-03-22	2018-03-22	100861519	ENSG00000248587	OTTHUMG00000162110	uc021xxo.2	DA359107	NR_103441			22081608																			gdnf-as1			URS0000ABD86A
HGNC:53773	GEMIN7-AS1	GEMIN7 antisense RNA 1	non-coding RNA	RNA, long non-coding	Approved	19q13.32	19q13.32							2017-11-03			2017-11-03	105372419	ENSG00000267348	OTTHUMG00000181770			NR_134887																									URS0000A76ADA
HGNC:40956	GFOD1-AS1	GFOD1 antisense RNA 1	non-coding RNA	RNA, long non-coding	Approved	6p23	06p23				GFOD1 antisense RNA 1 (non-protein coding)			2011-06-30		2012-08-15	2014-11-19	100874025	ENSG00000237786	OTTHUMG00000014274	uc063lym.1																											URS00004770BD
HGNC:49425	GHET1	gastric carcinoma proliferation enhancing transcript 1	non-coding RNA	RNA, long non-coding	Approved	7q36.1	07q36.1	lncRNA-GHET1	gastric carcinoma high expressed transcript 1			Long non-coding RNAs (published)	788	2014-01-07			2016-11-24	102723099	ENSG00000281189	OTTHUMG00000189524		AK123072|BC037977	NR_130107			24397586																			ghet1			URS00007E3B8C
HGNC:33885	GHRLOS	ghrelin opposite strand/antisense RNA	non-coding RNA	RNA, long non-coding	Approved	3p25.3	03p25.3	NCRNA00068|GHRL-AS1	non-protein coding RNA 68|GHRL antisense RNA 1 (non-protein coding)		ghrelin opposite strand RNA (non-protein coding)|ghrelin opposite strand/antisense RNA (non-protein coding)	Long non-coding RNAs (published)	788	2007-11-20	2011-11-14	2012-08-15	2014-10-03	100126793	ENSG00000240288	OTTHUMG00000155359	uc062grr.1	EF549568	NR_004431			17727735|18954468																						URS000075D280
HGNC:40255	GK-AS1	GK antisense RNA 1	non-coding RNA	RNA, long non-coding	Approved	Xp21.2	Xp21.2				GK antisense RNA 1 (non-protein coding)			2011-08-10		2012-08-15	2014-11-19	100873902	ENSG00000243055	OTTHUMG00000159434	uc064yll.1																											URS00003476AB
HGNC:41339	GK-IT1	GK intronic transcript 1	non-coding RNA	RNA, long non-coding	Approved	Xp21.2	Xp21.2				GK intronic transcript 1 (non-protein coding)			2011-08-10		2015-02-25	2015-02-25	106480740	ENSG00000229331	OTTHUMG00000021324	uc064ylh.1																											URS00001DEBB7
HGNC:48823	GLIDR	glioblastoma down-regulated RNA	non-coding RNA	RNA, long non-coding	Approved	9p12	09p12	MGC21881|TCONS_00015562		LINC01172	long intergenic non-protein coding RNA 1172			2014-01-13	2014-01-20	2014-01-20	2017-03-03	389741	ENSG00000278175	OTTHUMG00000189744		AK092305	NR_015363			23726844|28211799																						URS00007E3B59
HGNC:51381	GLIS2-AS1	GLIS2 antisense RNA 1	non-coding RNA	RNA, long non-coding	Approved	16p13.3	16p13.3							2014-10-23			2014-10-23	101926896	ENSG00000262686	OTTHUMG00000177619		BX104227|AI694962	NR_110901																									URS000075C229
HGNC:28260	GLIS3-AS1	GLIS3 antisense RNA 1	non-coding RNA	RNA, long non-coding	Approved	9p24.2	09p24.2	MGC16153		C9orf70	chromosome 9 open reading frame 70|GLIS3 antisense RNA 1 (non-protein coding)			2004-01-05	2011-08-31	2012-08-15	2018-03-23	84850	ENSG00000237009	OTTHUMG00000019461	uc003zia.4	BC007366	NR_026663			28874676																						URS000052412A
HGNC:41043	GLYCTK-AS1	GLYCTK antisense RNA 1	non-coding RNA	RNA, long non-coding	Approved	3p21.1	03p21.1				GLYCTK antisense RNA 1 (non-protein coding)			2011-07-28		2012-08-15	2014-11-19	100874110	ENSG00000242797	OTTHUMG00000158379	uc062klb.1		NR_046719																									URS000075D10B
HGNC:48993	GMDS-DT	GMDS divergent transcript	non-coding RNA	RNA, long non-coding	Approved	6p25.3-p25.2	06p25.3-p25.2			GMDS-AS1	GMDS antisense RNA 1 (head to head)			2013-07-25	2018-03-22	2018-03-22	2018-03-22	100508120	ENSG00000250903	OTTHUMG00000014120			NR_046229																									URS000075E18B
HGNC:50451	GNA14-AS1	GNA14 antisense RNA 1	non-coding RNA	RNA, long non-coding	Approved	9q21.2	09q21.2							2014-04-30			2014-04-30	101927422	ENSG00000231373	OTTHUMG00000020056		BI830360	NR_121184																									URS000075D555
HGNC:24872	GNAS-AS1	GNAS antisense RNA 1	non-coding RNA	RNA, long non-coding	Approved	20q13.32	20q13.32	SANG|NESP-AS|NESPAS|GNAS1AS|NCRNA00075	GNAS antisense|non-protein coding RNA 75	GNASAS|GNAS-AS	GNAS antisense RNA (non-protein coding)|GNAS antisense RNA 1 (non-protein coding)	Long non-coding RNAs (published)	788	2008-06-20	2010-11-25	2012-08-15	2018-06-26	149775	ENSG00000235590	OTTHUMG00000060481	uc002xzs.3	AJ251759	NR_002785			10749992			LRG_1051|http://www.lrg-sequence.org/LRG/LRG_1051		610540														nespas			URS000075E859
HGNC:43938	GNG12-AS1	GNG12 antisense RNA 1	non-coding RNA	RNA, long non-coding	Approved	1p31.3	01p31.3				GNG12 antisense RNA 1 (non-protein coding)	Long non-coding RNAs (published)	788	2012-05-10		2012-08-15	2016-12-01	100289178	ENSG00000232284	OTTHUMG00000009150	uc001deb.3		NR_040077			23871723|26832224					615406																	URS0000759D5C
HGNC:52897	GPC3-AS1	GPC3 antisense RNA 1	non-coding RNA	RNA, long non-coding	Approved	Xq26.2	Xq26.2					Long non-coding RNAs (published)	788	2017-08-04			2017-08-04	110806308				AF085935	NR_148713			27573079																						URS0000BC45AA
HGNC:39886	GPC5-AS1	GPC5 antisense RNA 1	non-coding RNA	RNA, long non-coding	Approved	13q31.3	13q31.3				GPC5 antisense RNA 1 (non-protein coding)			2011-04-08		2012-08-15	2014-11-18	100873969	ENSG00000235984	OTTHUMG00000017199	uc031qmv.1		NR_046520																									URS000075DA3D
HGNC:39887	GPC5-AS2	GPC5 antisense RNA 2	non-coding RNA	RNA, long non-coding	Approved	13q31.3	13q31.3				GPC5 antisense RNA 2 (non-protein coding)			2011-04-08		2012-08-15	2014-11-19	100873970	ENSG00000232885	OTTHUMG00000017197	uc058xtd.1		NR_120382																									URS000075DAF4
HGNC:41340	GPC5-IT1	GPC5 intronic transcript 1	non-coding RNA	RNA, long non-coding	Approved	13q31.3	13q31.3				GPC5 intronic transcript 1 (non-protein coding)			2011-05-04		2015-02-25	2015-02-25	100874293	ENSG00000236240	OTTHUMG00000017198	uc058xte.1																											URS00001AC899
HGNC:39909	GPC6-AS1	GPC6 antisense RNA 1	non-coding RNA	RNA, long non-coding	Approved	13q31.3	13q31.3				GPC6 antisense RNA 1 (non-protein coding)			2011-04-11		2012-08-15	2014-11-19	100873972	ENSG00000236520	OTTHUMG00000017204	uc032amh.1		NR_046535																									URS000043DDA7
HGNC:39910	GPC6-AS2	GPC6 antisense RNA 2	non-coding RNA	RNA, long non-coding	Approved	13q31.3	13q31.3				GPC6 antisense RNA 2 (non-protein coding)			2011-04-11		2012-08-15	2014-11-19	100873973	ENSG00000224394	OTTHUMG00000017203	uc058xti.1		NR_046536																									URS000075A270
HGNC:48602	GPR1-AS	GPR1 antisense RNA	non-coding RNA	RNA, long non-coding	Approved	2q33.3	02q33.3	GPR1AS	G protein-coupled receptor 1 antisense RNA	GPR1-AS1	GPR1 antisense RNA 1	Long non-coding RNAs (published)	788	2013-05-24	2013-08-21	2013-08-21	2018-06-26	101669764		OTTHUMG00000189431		AB774455	NR_104359			23764515			LRG_1105|http://www.lrg-sequence.org/LRG/LRG_1105		617636																	URS000075B457
HGNC:40259	GPR50-AS1	GPR50 antisense RNA 1	non-coding RNA	RNA, long non-coding	Approved	Xq28	Xq28				GPR50 antisense RNA 1 (non-protein coding)			2011-07-29		2012-08-15	2014-11-19	100128688	ENSG00000234696	OTTHUMG00000024165	uc065bpq.1		NR_135300																									URS0000A76A9D
HGNC:44163	GPR158-AS1	GPR158 antisense RNA 1	non-coding RNA	RNA, long non-coding	Approved	10p12.1	10p12.1				GPR158 antisense RNA 1 (non-protein coding)			2012-06-30		2012-08-15	2012-10-12	100128811	ENSG00000233642	OTTHUMG00000017830	uc010qde.2	AK094758	NR_027333																									URS00000853F4
HGNC:53599	GPRC5D-AS1	GPRC5D and HEBP1 antisense RNA 1	non-coding RNA	RNA, long non-coding	Approved	12p13.1	12p13.1	RP11-392P7.6						2017-06-16			2017-06-23	100506314	ENSG00000247498	OTTHUMG00000168719			NR_038920			28612367																						URS000075B988
HGNC:32680	GRASP-AS1	GRASP antisense RNA 1	non-coding RNA	RNA, long non-coding	Approved	12q13.13	12q13.13			GRASPOS	GRP1-associated scaffold protein opposite strand			2006-03-31	2017-11-30	2017-11-30	2017-11-30	692159				BC028005	NR_146770																									URS0000BC446D
HGNC:44131	GRID1-AS1	GRID1 antisense RNA 1	non-coding RNA	RNA, long non-coding	Approved	10q23.1	10q23.1				GRID1 antisense RNA 1 (non-protein coding)			2012-06-23		2012-08-15	2012-10-12	100507470	ENSG00000234942	OTTHUMG00000184154	uc001kdk.3	AK097655	NR_038986																									URS0000759C23
HGNC:16458	GRIK1-AS1	GRIK1 antisense RNA 1	non-coding RNA	RNA, long non-coding	Approved	21q21.3	21q21.3			C21orf9|NCRNA00110|GRIK1AS|GRIK1-AS	chromosome 21 open reading frame 9|non-protein coding RNA 110|GRIK1 antisense RNA (non-protein coding)|GRIK1 antisense RNA 1 (non-protein coding)			2001-08-24	2010-11-25	2012-08-15	2016-10-05	642976	ENSG00000174680	OTTHUMG00000081875	uc011acu.3	AF107258	NR_027021																									URS000075B565
HGNC:1282	GRIK1-AS2	GRIK1 antisense RNA 2	non-coding RNA	RNA, long non-coding	Approved	21q22.11	21q22.11			C21orf41|NCRNA00258	chromosome 21 open reading frame 41|non-protein coding RNA 258|GRIK1 antisense RNA 2 (non-protein coding)			2000-05-23	2011-08-11	2012-08-15	2015-01-29	100379661				AY081145	NR_033368							GRIK1-AS2																		URS000075D82C
HGNC:49478	GRK5-IT1	GRK5 intronic transcript 1	non-coding RNA	RNA, long non-coding	Approved	10q26.11	10q26.11				GRK5 intronic transcript 1 (non-protein coding)			2013-12-20		2015-02-25	2015-02-25	101927868	ENSG00000228485	OTTHUMG00000019145			XR_246196																									URS000050B7FE
HGNC:40265	GRM5-AS1	GRM5 antisense RNA 1	non-coding RNA	RNA, long non-coding	Approved	11q14.2	11q14.2				GRM5 antisense RNA 1 (non-protein coding)			2011-11-18		2012-08-15	2014-11-19	100873989	ENSG00000255082	OTTHUMG00000167293	uc031qdb.1		NR_049724																									URS000058215F
HGNC:40267	GRM7-AS1	GRM7 antisense RNA 1	non-coding RNA	RNA, long non-coding	Approved	3p26.1	03p26.1				GRM7 antisense RNA 1 (non-protein coding)			2011-07-28		2012-08-15	2014-11-19	100873937	ENSG00000236202	OTTHUMG00000154932	uc062ggc.1		NR_046606																									URS000032738A
HGNC:40266	GRM7-AS2	GRM7 antisense RNA 2	non-coding RNA	RNA, long non-coding	Approved	3p26.1	03p26.1				GRM7 antisense RNA 2 (non-protein coding)			2011-07-28		2012-08-15	2014-11-19	105376946	ENSG00000237665	OTTHUMG00000154931	uc062gfx.1		NR_131906																									URS00008E39DE
HGNC:42444	GRM7-AS3	GRM7 antisense RNA 3	non-coding RNA	RNA, long non-coding	Approved	3p26.1	03p26.1				GRM7 antisense RNA 3 (non-protein coding)			2011-07-28		2012-08-15	2014-11-19	101927347	ENSG00000226258	OTTHUMG00000154912	uc032rcs.2		NR_110123																									URS000075A0C6
HGNC:48999	GRPEL2-AS1	GRPEL2 antisense RNA 1	non-coding RNA	RNA, long non-coding	Approved	5q32	05q32	RP11-394O4.4						2013-07-30		2015-08-07	2015-08-07	106144529	ENSG00000253618	OTTHUMG00000165071		AI857303	NR_132366																									URS0000098CAD
HGNC:39917	GRTP1-AS1	GRTP1 antisense RNA 1	non-coding RNA	RNA, long non-coding	Approved	13q34	13q34				GRTP1 antisense RNA 1 (non-protein coding)			2011-04-11		2012-08-15	2014-11-19	100874068	ENSG00000225083	OTTHUMG00000017382	uc058ymx.1		NR_046541																									URS000075D94B
HGNC:48645	GSEC	G-quadruplex forming sequence containing lncRNA	non-coding RNA	RNA, long non-coding	Approved	11q24.2	11q24.2	DCPS-AS1|FLJ39051		ST3GAL4-AS1	ST3GAL4 antisense RNA 1 (head to head)	Long non-coding RNAs (published)	788	2013-05-31	2017-02-16	2017-02-16	2017-02-16	399972	ENSG00000280832	OTTHUMG00000189590			NR_033839			27797375																						URS000075BEA1
HGNC:23372	GSN-AS1	GSN antisense RNA 1	non-coding RNA	RNA, long non-coding	Approved	9q33.2	09q33.2	MOST2		C9orf31	chromosome 9 open reading frame 31|GSN antisense RNA 1 (non-protein coding)			2005-11-22	2012-03-13	2012-08-15	2016-10-05	57000	ENSG00000235865	OTTHUMG00000020586	uc033dha.1	AF220263	NR_103560		Q9NRJ2																							URS000075B06F
HGNC:40269	GTF3C2-AS1	GTF3C2 antisense RNA 1	non-coding RNA	RNA, long non-coding	Approved	2p23.3	02p23.3							2014-04-30			2014-11-18	100505624	ENSG00000234945	OTTHUMG00000151913			NR_038427																									URS000075AFB3
HGNC:27163	GTSE1-DT	GTSE1 divergent transcript	non-coding RNA	RNA, long non-coding	Approved	22q13.31	22q13.31			GTSE1-AS1	GTSE1 antisense RNA 1 (head to head)			2013-05-17	2018-03-22	2018-03-22	2018-03-22	150384	ENSG00000277232	OTTHUMG00000189497		BC015721	NR_024009																									URS000075E261
HGNC:40270	GYG2-AS1	GYG2 antisense RNA 1	non-coding RNA	RNA, long non-coding	Approved	Xp22.33	Xp22.33				GYG2 antisense RNA 1 (non-protein coding)			2011-07-29		2012-08-15	2014-11-19	100873938	ENSG00000235483	OTTHUMG00000021074	uc064xvg.1																											URS00004C0035
HGNC:27953	H1FX-AS1	H1FX antisense RNA 1	non-coding RNA	RNA, long non-coding	Approved	3q21.3	03q21.3	FLJ34151		C3orf47	chromosome 3 open reading frame 47|H1FX antisense RNA 1 (non-protein coding)			2006-01-16	2011-08-16	2012-08-15	2012-10-12	339942	ENSG00000206417	OTTHUMG00000159459	uc062nqu.1	AK091470	NR_026991		Q4G0G2	14702039																						URS0000759AE5
HGNC:4713	H19	H19, imprinted maternally expressed transcript	non-coding RNA	RNA, long non-coding	Approved	11p15.5	11p15.5	D11S813E|ASM|ASM1|NCRNA00008|LINC00008	non-protein coding RNA 8|long intergenic non-protein coding RNA 8		H19, imprinted maternally expressed untranslated mRNA|H19, imprinted maternally expressed transcript (non-protein coding)	Long non-coding RNAs (published)	788	1999-04-15		2018-05-16	2018-06-26	283120	ENSG00000130600	OTTHUMG00000012477	uc057xvv.1	AF087017	NR_002196			2595451|1688465			LRG_1030|http://www.lrg-sequence.org/LRG/LRG_1030	H19	103280					123340									H19			URS0000812128
HGNC:43755	HAGLR	HOXD antisense growth-associated long non-coding RNA	non-coding RNA	RNA, long non-coding	Approved	2q31.1	02q31.1	Mdgt		HOXD-AS1	HOXD cluster antisense RNA 1 (non-protein coding)|HOXD cluster antisense RNA 1	Long non-coding RNAs (published)	788	2012-02-18	2014-05-20	2014-05-20	2014-07-18	401022	ENSG00000224189	OTTHUMG00000154172		BC030713	NR_033979			24381249|24555823																						URS000075C93D
HGNC:50646	HAGLROS	HAGLR opposite strand lncRNA	non-coding RNA	RNA, long non-coding	Approved	2q31.1	02q31.1				HAGLR opposite strand (non-protein coding)			2014-06-12		2018-05-16	2018-05-16	102800310	ENSG00000226363	OTTHUMG00000154176		BE798911|AA780126	NR_110457																									URS000075CA0B
HGNC:48872	HAND2-AS1	HAND2 antisense RNA 1	non-coding RNA	RNA, long non-coding	Approved	4q34.1	04q34.1	DEIN|NBLA00301|FLJ11539	neuroblastoma transcript 301|differentially expressed in neuroblastoma		HAND2 antisense RNA 1 (head to head)	Long non-coding RNAs (published)	788	2013-07-11		2018-03-22	2018-03-22	79804	ENSG00000237125	OTTHUMG00000160783			NR_136192			18171985|19348682|28194035					617240																	URS0000A76676
HGNC:41342	HAO2-IT1	HAO2 intronic transcript 1	non-coding RNA	RNA, long non-coding	Approved	1p12	01p12				HAO2 intronic transcript 1 (non-protein coding)			2011-05-19		2015-02-25	2015-02-25	100874270	ENSG00000230921	OTTHUMG00000012520	uc031unr.2		NR_046780																									URS00005B433E
HGNC:33117	HAR1A	highly accelerated region 1A	non-coding RNA	RNA, long non-coding	Approved	20q13.33	20q13.33	HAR1F|NCRNA00064|LINC00064	human accelerated region 1, forward|non-protein coding RNA 64|long intergenic non-protein coding RNA 64		highly accelerated region 1A (non-protein-coding RNA)|highly accelerated region 1A (non-protein coding)	Long non-coding RNAs (published)	788	2006-10-03		2018-05-16	2018-05-16	768096	ENSG00000225978	OTTHUMG00000140136	uc002yef.2	DQ860409|BC035016|BC047717	NR_003244			16915236					610556														HAR1A			URS0000CCE0EA
HGNC:33118	HAR1B	highly accelerated region 1B	non-coding RNA	RNA, long non-coding	Approved	20q13.33	20q13.33	HAR1R|NCRNA00065|LINC00065	human accelerated region 1, reverse|non-protein coding RNA 65|long intergenic non-protein coding RNA 65		highly accelerated region 1B (non-protein-coding RNA)|highly accelerated region 1B (non-protein coding)	Long non-coding RNAs (published)	788	2006-10-03		2018-05-16	2018-05-16	768097	ENSG00000231133	OTTHUMG00000140135	uc031run.1	DQ860410|DQ860411	NR_003245			16915236					610557														HAR1B			URS000015EEC8
HGNC:34340	HAS2-AS1	HAS2 antisense RNA 1	non-coding RNA	RNA, long non-coding	Approved	8q24.13	08q24.13	HASNT|NCRNA00077	non-protein coding RNA 77	HAS2AS|HAS2-AS	hyaluronan synthase 2 antisense|HAS2 antisense RNA (non-protein coding)|HAS2 antisense RNA 1 (non-protein coding)	Long non-coding RNAs (published)	788	2008-06-20	2010-11-25	2012-08-15	2017-05-11	594842	ENSG00000248690	OTTHUMG00000164965	uc022baf.2	AY941178	NR_002835			28485478					614353																	URS000075CDC2
HGNC:48612	HCCAT5	hepatocellular carcinoma associated transcript 5	non-coding RNA	RNA, long non-coding	Approved	16q22.3	16q22.3	HTA|FJ222407	hepatoma associated gene		hepatocellular carcinoma associated transcript 5 (non-protein coding)			2013-05-21		2018-05-16	2018-05-16	283902	ENSG00000260880	OTTHUMG00000172964			NR_027756			20130911|23314567					615613																	URS000075E6F4
HGNC:40273	HCFC1-AS1	HCFC1 antisense RNA 1	non-coding RNA	RNA, long non-coding	Approved	Xq28	Xq28				HCFC1 antisense RNA 1 (non-protein coding)			2011-07-29		2012-08-15	2014-11-19	100873990	ENSG00000235802	OTTHUMG00000024223	uc065cad.1		NR_046608																									URS000075CBA0
HGNC:21241	HCG4	HLA complex group 4	non-coding RNA	RNA, long non-coding	Approved	6p22.1	06p22.1	HCGIV-10|HCGIV.9		HCG4P10	HLA complex group 4|HLA complex group 4 pseudogene 10|HLA complex group 4 (non-protein coding)			2003-05-29		2018-05-16	2018-05-16	54435	ENSG00000176998	OTTHUMG00000035423		AF036977	NR_002139																									URS000075DFE6
HGNC:22919	HCG4B	HLA complex group 4B	non-coding RNA	RNA, long non-coding	Approved	6p22.1	06p22.1	HCGIV-6|HCGIV.5|HCGIV-06|bCX67J3.3|Em:AB023056.16|bPG309N1.1|bQB90C11.3	HCGIV-6 pseudogene	HCG4P6	HLA complex group 4 pseudogene 6|HLA complex group 4B (non-protein coding)			2003-09-01	2011-04-14	2018-05-16	2018-05-16	80868	ENSG00000227262	OTTHUMG00000031188		X81005	NR_001317			10557312																						URS000075A446
HGNC:21243	HCG9	HLA complex group 9	non-coding RNA	RNA, long non-coding	Approved	6p22.1	06p22.1	PERB11|HCGIX|HCGIX4|HCGIX-4			HLA complex group 9|HLA complex group 9 (non-protein coding)			2003-05-29		2018-05-16	2018-05-16	10255	ENSG00000204625	OTTHUMG00000031119	uc003rth.4	AB088085	NR_028032			10727083|10557312				HCG9	615797																	URS000075AD1B
HGNC:17707	HCG11	HLA complex group 11	non-coding RNA	RNA, long non-coding	Approved	6p22.2	06p22.2	bK14H9.3|FLJ14049|FLJ30357			HLA complex group 11|HLA complex group 11 (non-protein coding)	Long non-coding RNAs (published)	788	2004-11-25		2018-05-16	2018-05-16	493812	ENSG00000228223	OTTHUMG00000014456	uc011dkp.5	AK024111	NR_026790			27522256|28677801																						URS000075DE27
HGNC:18323	HCG14	HLA complex group 14	non-coding RNA	RNA, long non-coding	Approved	6p22.1	06p22.1	dJ111M5.4			HLA complex group 14|HLA complex group 14 (non-protein coding)			2004-06-15		2018-05-16	2018-06-20	414760	ENSG00000224157	OTTHUMG00000031281	uc032wps.2		NR_104117			29601440																						URS000075B70A
HGNC:18361	HCG15	HLA complex group 15	non-coding RNA	RNA, long non-coding	Approved	6p21	06p21	dJ25J6.6|dJ25J6.7		HCG16	HLA complex group 15|HLA complex group 16 (non-protein coding)|HLA complex group 16|HLA complex group 15 (non-protein coding)			2004-06-15		2018-05-16	2018-05-16	414761	ENSG00000227214	OTTHUMG00000031267	uc063tbz.1		NR_135289																									URS0000ABD815
HGNC:31339	HCG17	HLA complex group 17	non-coding RNA	RNA, long non-coding	Approved	6p22.1	06p22.1	NCRNA00046|LINC00046	non-protein coding RNA 46|long intergenic non-protein coding RNA 46		HLA complex group 17 (non-protein coding)			2004-06-15		2018-05-16	2018-05-16	414778	ENSG00000270604	OTTHUMG00000031114	uc063tfb.1	AB023055	NR_052012																									URS000075E4A9
HGNC:31337	HCG18	HLA complex group 18	non-coding RNA	RNA, long non-coding	Approved	6p22.1	06p22.1	FLJ31598|FLJ25550|Em:AB014087.1			HLA complex group 18|HLA complex group 18 (non-protein coding)			2004-06-15		2018-05-16	2018-05-16	414777	ENSG00000231074	OTTHUMG00000031138	uc031svu.2	AK056160	NR_024052																									URS000075CE1F
HGNC:31334	HCG20	HLA complex group 20	non-coding RNA	RNA, long non-coding	Approved	6p21	06p21	AB023051.1|NCRNA00149	non-protein coding RNA 149		HLA complex group 20 (non-protein coding)			2004-06-15		2018-05-16	2018-05-16	105375013	ENSG00000228022	OTTHUMG00000031193	uc063ypc.1		NR_138037																									URS00000BE107
HGNC:31335	HCG21	HLA complex group 21	non-coding RNA	RNA, long non-coding	Approved	6p21	06p21	AB023048.2|NCRNA00150	non-protein coding RNA 150		HLA complex group 21 (non-protein coding)			2004-06-15		2018-05-16	2018-05-16	102723346	ENSG00000233529	OTTHUMG00000031182	uc063tzw.1		NR_138040																									URS00005CE63A
HGNC:19713	HCG23	HLA complex group 23	non-coding RNA	RNA, long non-coding	Approved	6p21.32	06p21.32	dJ1077I5.3			HLA complex group 23|HLA complex group 23 (non-protein coding)			2004-06-15		2018-05-17	2018-05-17	414764	ENSG00000228962	OTTHUMG00000031217	uc021zxr.2		NR_044996																									URS000075B48F
HGNC:23500	HCG24	HLA complex group 24	non-coding RNA	RNA, long non-coding	Approved	6p21	06p21	dJ1033B10.15			HLA complex group 24|HLA complex group 24 (non-protein coding)			2004-06-15		2018-05-16	2018-05-16	414768	ENSG00000230313	OTTHUMG00000031166	uc063vze.1		NR_138084																									URS00002F2433
HGNC:20196	HCG25	HLA complex group 25	non-coding RNA	RNA, long non-coding	Approved	6p21.32	06p21.32	dJ1033B10.16			HLA complex group 25|HLA complex group 25 (non-protein coding)			2004-06-15		2018-05-16	2018-05-16	414765	ENSG00000232940	OTTHUMG00000031170	uc021zmm.2		NR_044997																									URS000075D944
HGNC:29671	HCG26	HLA complex group 26	non-coding RNA	RNA, long non-coding	Approved	6p21.3	06p21.3	bPG181B23.4|bCX205D4.4|NCRNA00191	non-protein coding RNA 191		HLA complex group 26|HLA complex group 26 (non-protein coding)			2004-06-15		2018-05-16	2018-05-16	352961				AB088105	NR_002812																									URS000075B50E
HGNC:27366	HCG27	HLA complex group 27	non-coding RNA	RNA, long non-coding	Approved	6p21.33	06p21.33	bPG299F13.9|bCX101P6.9|bQB115I13.2|FLJ40123			HLA complex group 27|HLA complex group 27 (non-protein coding)			2004-06-15		2018-05-16	2018-05-16	253018	ENSG00000206344	OTTHUMG00000031248	uc011dni.5	AK097442	NR_026791			12477932																						URS000075C87D
HGNC:21659	HCP5	HLA complex P5	non-coding RNA	RNA, long non-coding	Approved	6p21.33	06p21.33	D6S2650E|P5-1			HLA complex P5|HLA complex P5 (non-protein coding)			2003-07-07		2018-05-16	2018-05-16	10866	ENSG00000206337	OTTHUMG00000031282	uc003ntl.4	D88650	NR_040662		Q6MZN7	8462994|10199916				HCP5	604676																	URS000075AF59
HGNC:30984	HCP5B	HLA complex P5B	non-coding RNA	RNA, long non-coding	Approved	6p21.3	06p21.3	P5-10|P5.9		HCP5P10	HLA complex P5 pseudogene 10|HLA complex P5B (non-protein coding)			2003-12-16	2011-08-11	2018-05-16	2018-05-16	352990		OTTHUMG00000189541	uc032wpz.1	BC035828	NR_031762
HGNC:43590	HDAC2-AS2	HDAC2 and HS3ST5 antisense RNA 2	non-coding RNA	RNA, long non-coding	Approved	6q21-q22.1	06q21-q22.1	ENST00000421891						2017-02-16		2017-02-16	2018-02-13	101927768	ENSG00000228624	OTTHUMG00000164691			NR_125845			27816668																						URS00007E3953
HGNC:40868	HDAC11-AS1	HDAC11 antisense RNA 1	non-coding RNA	RNA, long non-coding	Approved	3p25.1	03p25.1				HDAC11 antisense RNA 1 (non-protein coding)			2011-07-28		2012-08-15	2014-11-19	100874101	ENSG00000244502	OTTHUMG00000155438	uc062gwz.1		NR_046690																									URS000075E905
HGNC:1842	HDHD5-AS1	HDHD5 antisense RNA 1	non-coding RNA	RNA, long non-coding	Approved	22q11.1	22q11.1	NCRNA00017	non-protein coding RNA 17	CECR4|CECR5-AS1	cat eye syndrome chromosome region, candidate 4|cat eye syndrome chromosome region, candidate 4 (non-protein coding)|CECR5 antisense RNA 1 (non-protein coding)|CECR5 antisense RNA 1			2000-01-31	2017-03-01	2017-03-01	2017-03-01	100130717	ENSG00000185837	OTTHUMG00000150096	uc002zmi.5	AF307448	NR_024483			11381032																						URS000075A859
HGNC:48679	HECTD2-AS1	HECTD2 antisense RNA 1	non-coding RNA	RNA, long non-coding	Approved	10q23.32	10q23.32							2014-08-01			2014-08-01	100188947					NR_024467																									URS000075B789
HGNC:41465	HECW1-IT1	HECW1 intronic transcript 1	non-coding RNA	RNA, long non-coding	Approved	7p14.1	07p14.1				HECW1 intronic transcript 1 (non-protein coding)			2011-05-19		2015-02-25	2017-06-09	100127950	ENSG00000181211	OTTHUMG00000155204	uc003tif.1		NR_135295																									URS000060D97F
HGNC:45049	HEIH	hepatocellular carcinoma up-regulated EZH2-associated long non-coding RNA	non-coding RNA	RNA, long non-coding	Approved	5q35.3	05q35.3	LINC-HEIH|lncRNA-HEIH|LINC00848|HCCAT2	long intergenic non-protein coding RNA 848|highly expressed in hepatocellular carcinoma long non-coding RNA|hepatocellular carcinoma associated transcript 2 (non-protein coding)			Long non-coding RNAs (published)	788	2013-03-22		2013-05-23	2016-11-24	100859930	ENSG00000278970	OTTHUMG00000162271	uc003mmj.4	BC019622	NR_045680			21769904|23359273																			lncrna-heih			URS000075C8CD
HGNC:43984	HELLPAR	HELLP associated long non-coding RNA	non-coding RNA	RNA, long non-coding	Approved	12q23.2	12q23.2	LINC-HELLP	long intergenic non-protein coding RNA associated with HELLP syndrome					2012-11-05		2012-11-08	2016-11-24	101101692	ENSG00000281344	OTTHUMG00000189570	uc058skb.1	JX088243				23093777					614985					325025									lnchellp			URS000019E0CD
HGNC:25810	HEXA-AS1	HEXA antisense RNA 1	non-coding RNA	RNA, long non-coding	Approved	15q23	15q23	FLJ13315		C15orf34	chromosome 15 open reading frame 34|HEXA antisense RNA 1 (non-protein coding)			2005-10-20	2012-05-30	2012-08-15	2012-10-12	80072	ENSG00000260339	OTTHUMG00000177184	uc010ukp.1		NR_027262		Q9H8Q6	12477932																						URS000075D23D
HGNC:43650	HEXDC-IT1	HEXDC intronic transcript 1	non-coding RNA	RNA, long non-coding	Approved	17q25.3	17q25.3				HEXDC intronic transcript 1 (non-protein coding)			2011-12-19		2015-02-25	2017-10-26	100505970	ENSG00000279066	OTTHUMG00000178837	uc060lzv.1	AK129961																										URS0000811702
HGNC:42439	HHATL-AS1	HHATL antisense RNA 1	non-coding RNA	RNA, long non-coding	Approved	3p22.1	03p22.1				HHATL antisense RNA 1 (non-protein coding)			2011-07-27		2012-08-15	2014-11-18	100874044	ENSG00000230970	OTTHUMG00000156258	uc062irl.1		NR_146957																									URS00008119B6
HGNC:44182	HHIP-AS1	HHIP antisense RNA 1	non-coding RNA	RNA, long non-coding	Approved	4q31.21	04q31.21				HHIP antisense RNA 1 (non-protein coding)			2012-06-30		2012-08-15	2012-10-12	646576	ENSG00000248890	OTTHUMG00000161429	uc062zxw.1	BC039450	NR_037595																									URS000075C3F9
HGNC:51181	HID1-AS1	HID1 antisense RNA 1	non-coding RNA	RNA, long non-coding	Approved	17q25.1	17q25.1							2014-08-01			2014-08-01	102723641	ENSG00000263586	OTTHUMG00000179217			NR_110878																									URS000075B87B
HGNC:43014	HIF1A-AS1	HIF1A antisense RNA 1	non-coding RNA	RNA, long non-coding	Approved	14q23.2	14q23.2	5'aHIF-1A			HIF1A antisense RNA 1 (non-protein coding)	Long non-coding RNAs (published)	788	2011-09-16		2012-08-15	2016-11-11	100750246	ENSG00000258777	OTTHUMG00000171134	uc032bdp.1	CN270307	NR_047116			21897117|24875884					614528																	URS0000382715
HGNC:43015	HIF1A-AS2	HIF1A antisense RNA 2	non-coding RNA	RNA, long non-coding	Approved	14q23.2	14q23.2	3'aHIF-1A|aHIF			HIF1A antisense RNA 2 (non-protein coding)	Long non-coding RNAs (published)	788	2011-09-16		2012-08-15	2017-07-05	100750247	ENSG00000258667	OTTHUMG00000171135	uc059cgn.1		NR_045406			21897117|27018306					614529																	URS000075BB37
HGNC:50576	HIPK1-AS1	HIPK1 antisense RNA 1	non-coding RNA	RNA, long non-coding	Approved	1p13.2	01p13.2							2014-05-21			2017-08-30	101928846	ENSG00000235527	OTTHUMG00000011982			NR_110725			28839111																						URS000075BAF8
HGNC:39762	HLA-DQB1-AS1	HLA-DQB1 antisense RNA 1	non-coding RNA	RNA, long non-coding	Approved	6p21.32	06p21.32				HLA-DQB1 antisense RNA 1 (non-protein coding)			2011-04-21		2012-08-15	2012-10-12	106480429	ENSG00000223534	OTTHUMG00000140101	uc063nri.1		NR_133907																									URS0000412E4B
HGNC:26645	HLA-F-AS1	HLA-F antisense RNA 1	non-coding RNA	RNA, long non-coding	Approved	6p22.1	06p22.1				HLA-F antisense RNA 1 (non-protein coding)			2011-04-21		2012-08-15	2013-06-03	285830	ENSG00000214922	OTTHUMG00000185970	uc003rsi.4	AK092748	NR_026972																									URS000075D2CA
HGNC:41343	HLCS-IT1	HLCS intronic transcript 1	non-coding RNA	RNA, long non-coding	Approved	21q22.13	21q22.13				HLCS intronic transcript 1 (non-protein coding)			2011-05-19		2015-02-25	2015-02-25	100874294	ENSG00000237646	OTTHUMG00000086640	uc061zyy.1																											URS00005E7179
HGNC:40554	HLTF-AS1	HLTF antisense RNA 1	non-coding RNA	RNA, long non-coding	Approved	3q24	03q24				HLTF antisense RNA 1 (non-protein coding)			2011-07-28		2012-08-15	2014-11-19	100873945	ENSG00000239718	OTTHUMG00000159531	uc031sbw.1		NR_046648																									URS00002A9F40
HGNC:42509	HLX-AS1	HLX antisense RNA 1	non-coding RNA	RNA, long non-coding	Approved	1q41	01q41							2011-08-03	2014-01-17	2014-01-17	2014-11-19	100873924	ENSG00000257551	OTTHUMG00000170038		DA373928	NR_046901																									URS00004C2BF8
HGNC:41940	HM13-AS1	HM13 antisense RNA 1	non-coding RNA	RNA, long non-coding	Approved	20q11.21	20q11.21				HM13 antisense RNA 1 (non-protein coding)			2011-05-19		2012-08-15	2014-11-19	100874042	ENSG00000230613	OTTHUMG00000032176	uc031rsr.1		NR_046853																									URS0000A76D45
HGNC:41424	HM13-IT1	HM13 intronic transcript 1	non-coding RNA	RNA, long non-coding	Approved	20q11.21	20q11.21				HM13 intronic transcript 1 (non-protein coding)			2011-05-19		2015-02-25	2015-02-25	106480432	ENSG00000235313	OTTHUMG00000046194	uc061wce.1																											URS0000365F36
HGNC:43632	HMBOX1-IT1	HMBOX1 intronic transcript 1	non-coding RNA	RNA, long non-coding	Approved	8p12	08p12				HMBOX1 intronic transcript 1 (non-protein coding)			2011-12-06		2015-02-25	2015-02-25	106481795	ENSG00000259196	OTTHUMG00000132209	uc064lqf.1																											URS0000619EAD
HGNC:48984	HMGN3-AS1	HMGN3 antisense RNA 1	non-coding RNA	RNA, long non-coding	Approved	6q14.1	06q14.1							2013-07-24			2013-07-24	100288198	ENSG00000270362	OTTHUMG00000185118			NR_040671																									URS000075B2F6
HGNC:49149	HMMR-AS1	HMMR antisense RNA 1	non-coding RNA	RNA, long non-coding	Approved	5q34	05q34					Long non-coding RNAs (published)	788	2014-03-26			2018-06-20	101927813	ENSG00000251018	OTTHUMG00000163557		BU852496	NR_109892			27920576|29574252																						URS000075C0A7
HGNC:26785	HNF1A-AS1	HNF1A antisense RNA 1	non-coding RNA	RNA, long non-coding	Approved	12q24.31	12q24.31	FLJ38690|HAS1		C12orf27|NCRNA00262	chromosome 12 open reading frame 27|non-protein coding RNA 262|HNF1A antisense RNA 1 (non-protein coding)	Long non-coding RNAs (published)	788	2006-01-06	2011-04-28	2012-08-15	2017-09-28	283460	ENSG00000241388	OTTHUMG00000185474	uc058uek.1	AK096009	NR_024345			24000294|25863539|28943452																						URS000075C27F
HGNC:49505	HNF4A-AS1	HNF4A antisense RNA 1	non-coding RNA	RNA, long non-coding	Approved	20q13.12	20q13.12	uc002xlx						2014-01-02			2014-01-02	101927219	ENSG00000229005	OTTHUMG00000032525		AF143870	NR_109949			24344320																						URS000075BF53
HGNC:53775	HOMER3-AS1	HOMER3 antisense RNA 1	non-coding RNA	RNA, long non-coding	Approved	19p13.11	19p13.11							2017-11-03			2017-11-03	102724360	ENSG00000269019	OTTHUMG00000182996			NR_134912																									URS0000A77656
HGNC:50729	HORMAD2-AS1	HORMAD2 and MTMR3 antisense RNA 1	non-coding RNA	RNA, long non-coding	Approved	22q12.2	22q12.2	MTMR3-AS1|NONHSAG033653			HORMAD2 antisense RNA 1			2014-06-13		2017-06-01	2017-06-01	101929664	ENSG00000227117	OTTHUMG00000151289			NR_110541			25144376																						URS000075BBDC
HGNC:33510	HOTAIR	HOX transcript antisense RNA	non-coding RNA	RNA, long non-coding	Approved	12q13.13	12q13.13	HOXC-AS4|HOXC11-AS1|NCRNA00072	HOXC cluster antisense RNA 4 (non-protein coding)|non-protein coding RNA 72		HOX transcript antisense RNA (non-protein coding)	Long non-coding RNAs (published)	788	2008-06-04		2012-08-15	2016-12-01	100124700	ENSG00000228630	OTTHUMG00000152934	uc009zne.5	DQ926657	NR_003716			17604720|17604716	MGI:3826586				611400														HOTAIR			URS000075C808
HGNC:37117	HOTAIRM1	HOXA transcript antisense RNA, myeloid-specific 1	non-coding RNA	RNA, long non-coding	Approved	7p15.2	07p15.2	HOXA-AS1|NCRNA00179|HOXA1-AS1	HOXA cluster antisense RNA 1 (non-protein coding)|non-protein coding RNA 179		hox transcript antisense RNA, myeloid-specific 1 (non-protein coding)|HOXA transcript antisense RNA, myeloid-specific 1 (non-protein coding)	Long non-coding RNAs (published)	788	2009-06-23		2012-08-15	2014-10-22	100506311	ENSG00000233429	OTTHUMG00000158089	uc003syg.4		NR_038366			19144990		RGD:7716070																	HOTAIRM1			URS000075CF47
HGNC:37461	HOTTIP	HOXA distal transcript antisense RNA	non-coding RNA	RNA, long non-coding	Approved	7p15.2	07p15.2	HOXA-AS6|RP1-170O19.3|HOXA13-AS1	HOXA cluster antisense RNA 6 (non-protein coding)|HOXA transcript at the distal tip|HOXA13 antisense RNA 1 (non-protein coding)	NCRNA00213	non-protein coding RNA 213|HOXA distal transcript antisense RNA (non-protein coding)	Long non-coding RNAs (published)	788	2009-10-16	2011-04-21	2012-08-15	2014-11-19	100316868	ENSG00000243766	OTTHUMG00000063751	uc064chw.1	GU724873	NR_037843			21483457|21423168|24381249	MGI:3642509				614060														HOTTIP			URS000075E1E7
HGNC:43745	HOXA-AS2	HOXA cluster antisense RNA 2	non-coding RNA	RNA, long non-coding	Approved	7p15.2	07p15.2	HOXA3as			HOXA cluster antisense RNA 2 (non-protein coding)	Long non-coding RNAs (published)	788	2012-02-18		2012-08-15	2014-10-22	285943	ENSG00000253552	OTTHUMG00000063274	uc064cfs.1	BC035889	NR_122069			23649634					616068														HOXA3as			URS000075A2B6
HGNC:43748	HOXA-AS3	HOXA cluster antisense RNA 3	non-coding RNA	RNA, long non-coding	Approved	7p15.2	07p15.2	HOXA6as			HOXA cluster antisense RNA 3 (non-protein coding)	Long non-coding RNAs (published)	788	2012-02-18		2012-08-15	2017-09-21	100133311	ENSG00000254369	OTTHUMG00000158092	uc064cgo.1	AK091933	NR_038831			28881797	MGI:1919878																		HOXA6as			URS000075BCB2
HGNC:40281	HOXA10-AS	HOXA10 antisense RNA	non-coding RNA	RNA, long non-coding	Approved	7p15.2	07p15.2			HOXA-AS4	HOXA cluster antisense RNA 4 (non-protein coding)|HOXA cluster antisense RNA 4			2012-02-18	2014-01-09	2014-01-09	2014-11-19	100874323	ENSG00000253187	OTTHUMG00000158203		AW195063|BM549446	NR_046609																									URS000049D760
HGNC:24957	HOXA11-AS	HOXA11 antisense RNA	non-coding RNA	RNA, long non-coding	Approved	7p15.2	07p15.2	HOXA11-AS1|HOXA11S|HOXA-AS5|NCRNA00076	non-protein coding RNA 76|HOXA cluster antisense RNA 5 (non-protein coding)|HOXA11 antisense RNA 1 (non-protein coding)	HOXA11AS	homeobox A11 antisense|HOXA11 antisense RNA (non-protein coding)	Long non-coding RNAs (published)	788	2008-06-20	2012-03-14	2012-08-15	2014-11-18	221883	ENSG00000240990	OTTHUMG00000158205	uc064chh.1		NR_002795			9745033|12050232		RGD:1564419			607530														Hoxa11as			URS00007333DC
HGNC:43744	HOXB-AS1	HOXB cluster antisense RNA 1	non-coding RNA	RNA, long non-coding	Approved	17q21.32	17q21.32				HOXB cluster antisense RNA 1 (non-protein coding)			2012-02-18		2012-08-15	2018-06-15	100874362	ENSG00000230148	OTTHUMG00000132491	uc031rdb.2	BF875734|BE676309|AI292043	NR_102279			29716997																						URS000075DCF5
HGNC:40284	HOXB-AS2	HOXB cluster antisense RNA 2	non-coding RNA	RNA, long non-coding	Approved	17q21.32	17q21.32				HOXB cluster antisense RNA 2 (non-protein coding)			2012-02-18		2012-08-15	2014-11-19	100874350	ENSG00000239552	OTTHUMG00000159921	uc060gvu.1	DA447098|BF999536																										URS00005D043E
HGNC:40283	HOXB-AS3	HOXB cluster antisense RNA 3	non-coding RNA	RNA, long non-coding	Approved	17q21.32	17q21.32				HOXB cluster antisense RNA 3 (non-protein coding)			2012-02-18	2012-02-22	2012-08-15	2014-11-19	404266	ENSG00000233101	OTTHUMG00000159919	uc060gvo.1	BC010732	NR_033201																									URS000075E8D0
HGNC:40285	HOXB-AS4	HOXB cluster antisense RNA 4	non-coding RNA	RNA, long non-coding	Approved	17q21.32	17q21.32				HOXB cluster antisense RNA 4 (non-protein coding)			2012-02-18		2012-08-15	2014-11-19	100874351	ENSG00000242207	OTTHUMG00000159902	uc060gwm.1	DB109357|AI940041																										URS0000572018
HGNC:43749	HOXC-AS1	HOXC cluster antisense RNA 1	non-coding RNA	RNA, long non-coding	Approved	12q13.13	12q13.13				HOXC cluster antisense RNA 1 (non-protein coding)	Long non-coding RNAs (published)	788	2012-02-18		2012-08-15	2017-03-10	100874363	ENSG00000250451	OTTHUMG00000160024	uc031zck.1	BU619815|CA429707	NR_047504			27574949																						URS000048B8CE
HGNC:43750	HOXC-AS2	HOXC cluster antisense RNA 2	non-coding RNA	RNA, long non-coding	Approved	12q13.13	12q13.13				HOXC cluster antisense RNA 2 (non-protein coding)			2012-02-18		2012-08-15	2012-10-12	100874364	ENSG00000250133	OTTHUMG00000160030	uc031zcj.1	AI935658|BF195843	NR_047505																									URS00000F783F
HGNC:43751	HOXC-AS3	HOXC cluster antisense RNA 3	non-coding RNA	RNA, long non-coding	Approved	12q13.13	12q13.13				HOXC cluster antisense RNA 3 (non-protein coding)			2012-02-18		2012-08-15	2012-10-12	100874365	ENSG00000251151	OTTHUMG00000160025	uc058ott.1	BC035260	NR_047506																									URS0000207271
HGNC:43753	HOXC13-AS	HOXC13 antisense RNA	non-coding RNA	RNA, long non-coding	Approved	12q13.13	12q13.13			HOXC-AS5	HOXC cluster antisense RNA 5 (non-protein coding)|HOXC cluster antisense RNA 5			2012-02-18	2014-01-09	2014-01-09	2014-01-09	100874366	ENSG00000249641	OTTHUMG00000160009		CN364530	NR_047507																									URS00003A116B
HGNC:43756	HOXD-AS2	HOXD cluster antisense RNA 2	non-coding RNA	RNA, long non-coding	Approved	2q31.1	02q31.1				HOXD cluster antisense RNA 2 (non-protein coding)			2012-02-18		2012-08-15	2012-10-12	100506783	ENSG00000237380	OTTHUMG00000154174	uc061pyc.1	BC034000	NR_038435																									URS000075C24F
HGNC:47041	HPN-AS1	HPN antisense RNA 1	non-coding RNA	RNA, long non-coding	Approved	19q13.11-q13.12	19q13.11-q13.12							2013-04-21			2018-02-13	100128675	ENSG00000227392	OTTHUMG00000182475	uc010xsi.3		NR_024561																									URS000075C3F8
HGNC:16071	HPYR1	Helicobacter pylori responsive 1	non-coding RNA	RNA, long non-coding	Approved	8q24.22	08q24.22	HPRG1|NCRNA00027|LINC00027	non-protein coding RNA 27|long intergenic non-protein coding RNA 27		Helicobacter pylori responsive 1|Helicobacter pylori responsive 1 (non-protein coding)			2001-07-16		2018-05-16	2018-05-16	93668	ENSG00000253521	OTTHUMG00000164645	uc011liz.1	AF200341	NR_026684			11598072																						URS0000615ADA
HGNC:41474	HS1BP3-IT1	HS1BP3 intronic transcript 1	non-coding RNA	RNA, long non-coding	Approved	2p24.1	02p24.1				HS1BP3 intronic transcript 1 (non-protein coding)			2011-05-19		2015-02-25	2015-02-25	100874343	ENSG00000231948	OTTHUMG00000151789	uc032nge.1		NR_046836																									URS000058881B
HGNC:40870	HS6ST2-AS1	HS6ST2 antisense RNA 1	non-coding RNA	RNA, long non-coding	Approved	Xq26.2	Xq26.2				HS6ST2 antisense RNA 1 (non-protein coding)			2011-08-10		2012-08-15	2014-11-19	100874102	ENSG00000235849	OTTHUMG00000022427	uc031tkk.2		NR_046691																									URS00003F1EF2
HGNC:53136	HSD17B3-AS1	HSD17B3 antisense RNA 1	non-coding RNA	RNA, long non-coding	Approved	9q22.32	09q22.32	ENST00000448857						2017-02-16			2017-02-16	105376162	ENSG00000232283	OTTHUMG00000020294			NR_146524			27816668																						URS00002F4A4E
HGNC:40289	HTR2A-AS1	HTR2A antisense RNA 1	non-coding RNA	RNA, long non-coding	Approved	13q14.2	13q14.2				HTR2A antisense RNA 1 (non-protein coding)			2011-05-18		2012-08-15	2014-11-19	100874082	ENSG00000224517	OTTHUMG00000016880	uc032aen.2		NR_046612																									URS000075C02A
HGNC:41032	HTR3E-AS1	HTR3E antisense RNA 1	non-coding RNA	RNA, long non-coding	Approved	3q27.1	03q27.1				HTR3E antisense RNA 1 (non-protein coding)			2011-07-28		2012-08-15	2014-11-19	106478970	ENSG00000238020	OTTHUMG00000156861	uc062qqn.1		NR_133658																									URS0000317D0A
HGNC:48956	HTR5A-AS1	HTR5A antisense RNA 1	non-coding RNA	RNA, long non-coding	Approved	7q36.2	07q36.2			HTR5AOS	HTR5A opposite strand			2013-07-23	2014-10-03	2014-10-03	2014-10-03	100128264	ENSG00000220575	OTTHUMG00000151326		BC031272|BC045795	NR_038945																									URS000075D18F
HGNC:37118	HTT-AS	HTT antisense RNA	non-coding RNA	RNA, long non-coding	Approved	4p16.3	04p16.3	HTTAS		HTT-AS1	HTT antisense RNA 1 (non-protein coding)|HTT antisense RNA 1|HTT antisense RNA (head to head)			2011-06-30	2013-08-27	2018-03-22	2018-03-22	100750326	ENSG00000251075	OTTHUMG00000159915			NR_045414			21672921|23756188																						URS000075A54B
HGNC:34232	HULC	hepatocellular carcinoma up-regulated long non-coding RNA	non-coding RNA	RNA, long non-coding	Approved	6p24.3	06p24.3	NCRNA00078|LINC00078|HCCAT1	non-protein coding RNA 78|long intergenic non-protein coding RNA 78|hepatocellular carcinoma associated transcript 1 (non-protein coding)		highly up-regulated in liver cancer long non-coding RNA	Long non-coding RNAs (published)	788	2008-06-05		2013-05-22	2016-11-30	728655	ENSG00000251164	OTTHUMG00000160417	uc032wkv.2		NR_004855			17241883|23728852					612210														HULC			URS00005E1511
HGNC:40631	HUNK-AS1	HUNK antisense RNA 1	non-coding RNA	RNA, long non-coding	Approved	21q22.11	21q22.11	TCONS_00028914						2013-08-08			2014-11-18	106144524	ENSG00000237138	OTTHUMG00000085305		CD689785																										URS00003BA014
HGNC:41173	HYI-AS1	HYI antisense RNA 1	non-coding RNA	RNA, long non-coding	Approved	1p34.2	01p34.2				HYI antisense RNA 1 (non-protein coding)			2011-12-05		2012-08-15	2014-11-19	100873923	ENSG00000229348	OTTHUMG00000007503	uc057foc.1																											URS00000101E5
HGNC:5326	HYMAI	hydatidiform mole associated and imprinted	non-coding RNA	RNA, long non-coding	Approved	6q24.2	06q24.2	NCRNA00020	non-protein coding RNA 20		hydatidiform mole associated and imprinted (non-protein coding)	Long non-coding RNAs (published)	788	2000-06-15		2018-05-16	2018-06-26	57061	ENSG00000283122	OTTHUMG00000189750	uc063sag.1	AF241534	NR_002768			10936046			LRG_1035|http://www.lrg-sequence.org/LRG/LRG_1035		606546					159723												URS00008E3A01
HGNC:32062	IBA57-DT	IBA57 divergent transcript	non-coding RNA	RNA, long non-coding	Approved	1q42.13	01q42.13	FLJ32878		C1orf148|IBA57-AS1	chromosome 1 open reading frame 148|IBA57 antisense RNA 1 (head to head)			2005-07-12	2018-03-22	2018-03-22	2018-03-22	574432	ENSG00000203684	OTTHUMG00000039768		AK057440	NR_103540		B1ANH7																							URS000075D948
HGNC:51103	ID2-AS1	ID2 antisense RNA 1	non-coding RNA	RNA, long non-coding	Approved	2p25.1	02p25.1				ID2 antisense RNA 1 (head to head)			2014-07-29		2018-03-23	2018-03-23	100506299	ENSG00000235092	OTTHUMG00000151625			NR_110153																									URS000075DDF2
HGNC:40292	IDH1-AS1	IDH1 antisense RNA 1	non-coding RNA	RNA, long non-coding	Approved	2q34	02q34				IDH1 antisense RNA 1 (non-protein coding)			2012-02-24		2012-08-15	2014-11-19	100507475	ENSG00000231908	OTTHUMG00000154707	uc061rwz.1	AI492612|BE465811	NR_046452																									URS000075BD60
HGNC:53154	IDH2-DT	IDH2 divergent transcript	non-coding RNA	RNA, long non-coding	Approved	15q26.1	15q26.1							2017-08-03			2017-08-03	105370966	ENSG00000259685	OTTHUMG00000172203			NR_149130																									URS0000785098
HGNC:30885	IDI2-AS1	IDI2 antisense RNA 1	non-coding RNA	RNA, long non-coding	Approved	10p15.3	10p15.3	HT009|Em:AC022536.4		C10orf110|IDI2-AS	chromosome 10 open reading frame 110|IDI2 antisense RNA (non-protein coding)|IDI2 antisense RNA 1 (non-protein coding)			2004-04-20	2010-11-25	2012-08-15	2014-11-19	55853	ENSG00000232656	OTTHUMG00000017535	uc001ify.4	AF220183	NR_024628		Q9NZ38	24036268					615391																	URS000075B80F
HGNC:53629	IER3-AS1	IER3 antisense RNA 1	non-coding RNA	RNA, long non-coding	Approved	6p21.33	06p21.33							2017-08-03			2017-08-03	105379695	ENSG00000272273	OTTHUMG00000185725			NR_149095																									URS00002771E6
HGNC:43910	IFNG-AS1	IFNG antisense RNA 1	non-coding RNA	RNA, long non-coding	Approved	12q15	12q15	Tmevpg1|LincR-Ifng-3'AS|NEST	Theiler's murine encephalomyelitis virus persistence candidate gene 1		IFNG antisense RNA 1 (non-protein coding)	Long non-coding RNAs (published)	788	2012-05-02		2012-08-15	2015-04-30	100885789	ENSG00000255733	OTTHUMG00000169108	uc058qot.1	AK124066|BF510189	NR_104124			11735227|24056746	MGI:1934663																		ifng-as1			URS000075CD08
HGNC:49806	IFT74-AS1	IFT74 antisense RNA 1	non-coding RNA	RNA, long non-coding	Approved	9p21.2	09p21.2							2014-03-06			2014-03-06	101929602	ENSG00000234676	OTTHUMG00000019709		AA960898|AI214381	NR_121605																									URS000075CA25
HGNC:40295	IGBP1-AS1	IGBP1 antisense RNA 1	non-coding RNA	RNA, long non-coding	Approved	Xq13.1	Xq13.1				IGBP1 antisense RNA 1 (non-protein coding)			2011-08-10		2012-08-15	2014-11-19	100873991	ENSG00000203588	OTTHUMG00000021766	uc064zsd.1																											URS00001B39D3
HGNC:40294	IGBP1-AS2	IGBP1 antisense RNA 2	non-coding RNA	RNA, long non-coding	Approved	Xq13.1	Xq13.1				IGBP1 antisense RNA 2 (non-protein coding)			2011-08-10		2012-08-15	2014-11-19	106478965	ENSG00000220925	OTTHUMG00000021762	uc064zsc.1																											URS0000549372
HGNC:14062	IGF2-AS	IGF2 antisense RNA	non-coding RNA	RNA, long non-coding	Approved	11p15.5	11p15.5	PEG8|IGF2-AS1	insulin-like growth factor 2 antisense 1 (non-protein coding)|IGF2 antisense RNA 1 (non-protein coding)	IGF2AS	insulin-like growth factor 2, antisense|IGF2 antisense RNA (non-protein coding)	Long non-coding RNAs (published)	788	2000-11-28	2012-04-04	2012-08-15	2014-11-19	51214	ENSG00000099869	OTTHUMG00000009557	uc001lvk.3	AB030733	NM_016412		Q6U949	10731720					610146														IGF2AS			URS00007815C3
HGNC:32674	IGF2BP2-AS1	IGF2BP2 antisense RNA 1	non-coding RNA	RNA, long non-coding	Approved	3q27.2	03q27.2	FLJ32900		C3orf65	chromosome 3 open reading frame 65			2006-03-30	2014-10-01	2014-10-01	2014-11-19	646600	ENSG00000163915	OTTHUMG00000156643		AK057462	NR_027317		Q96M15																							URS00007C5419
HGNC:40296	IGFBP7-AS1	IGFBP7 antisense RNA 1	non-coding RNA	RNA, long non-coding	Approved	4q12	04q12							2013-09-17			2014-11-19	255130	ENSG00000245067	OTTHUMG00000161143			NR_034081																									URS000075ED46
HGNC:52559	IGFL2-AS1	IGFL2 antisense RNA 1	non-coding RNA	RNA, long non-coding	Approved	19q13.32	19q13.32							2016-11-08			2016-11-08	645553	ENSG00000268621	OTTHUMG00000182496			NR_135234																									URS0000A76D1B
HGNC:40777	IGSF11-AS1	IGSF11 antisense RNA 1	non-coding RNA	RNA, long non-coding	Approved	3q13.32	03q13.32				IGSF11 antisense RNA 1 (non-protein coding)			2011-07-28		2012-08-15	2014-11-19	100506765	ENSG00000239877	OTTHUMG00000159386	uc003eca.5		NR_046230																									URS000075E47D
HGNC:41190	IGSF21-AS1	IGSF21 antisense RNA 1	non-coding RNA	RNA, long non-coding	Approved	1p36.13	01p36.13							2017-10-25			2017-10-25	105376814	ENSG00000230035	OTTHUMG00000002434			XR_001737915																									URS0000255CBB
HGNC:53898	IL1R1-AS1	IL1R1 antisense RNA 1	non-coding RNA	RNA, long non-coding	Approved	2q12.1	02q12.1	AC007271.3						2018-05-16			2018-05-16	112577460	ENSG00000226925							29763905
HGNC:53716	IL6R-AS1	IL6R antisense RNA 1	non-coding RNA	RNA, long non-coding	Approved	1q21.3	01q21.3	RP11-350G8.5						2017-08-30			2017-08-30	101928101	ENSG00000228013	OTTHUMG00000036070			NR_147855			28839111																						URS0000452D59
HGNC:44303	IL10RB-DT	IL10RB divergent transcript	non-coding RNA	RNA, long non-coding	Approved	21q22.11	21q22.11	IFNAR2-AS1	IFNAR2 antisense RNA 1	IL10RB-AS1	IL10RB antisense RNA 1 (head to head)			2013-05-17	2018-03-23	2018-03-23	2018-03-23	100288432	ENSG00000223799	OTTHUMG00000065125			NR_038974																									URS000075CF5F
HGNC:49094	IL12A-AS1	IL12A antisense RNA 1	non-coding RNA	RNA, long non-coding	Approved	3q25.33	03q25.33							2013-09-02			2013-09-02	101928376	ENSG00000244040	OTTHUMG00000158951		AK097161	NR_108088													449090												URS0000521E93
HGNC:40298	IL20RB-AS1	IL20RB antisense RNA 1	non-coding RNA	RNA, long non-coding	Approved	3q22.3	03q22.3				IL20RB antisense RNA 1 (non-protein coding)			2011-07-28		2012-08-15	2014-11-19	107986136	ENSG00000249407	OTTHUMG00000163091	uc062oel.1		XR_001740928																									URS000021FBC3
HGNC:40299	IL21-AS1	IL21 antisense RNA 1	non-coding RNA	RNA, long non-coding	Approved	4q27	04q27				IL21 antisense RNA 1 (non-protein coding)			2012-08-09		2012-08-15	2014-11-19	100996941	ENSG00000227145	OTTHUMG00000150127	uc003iet.4	BC045668	NR_104126																									URS00003DF5B4
HGNC:27551	IL21R-AS1	IL21R antisense RNA 1	non-coding RNA	RNA, long non-coding	Approved	16p12.1	16p12.1				IL21R antisense RNA 1 (non-protein coding)			2012-06-22		2012-08-15	2017-02-01	283888	ENSG00000259954	OTTHUMG00000176806	uc002dot.4	AK093371	NR_037158			26857419																						URS000075B66C
HGNC:27115	ILF3-DT	ILF3 divergent tranacript	non-coding RNA	RNA, long non-coding	Approved	19p13.2	19p13.2			ILF3-AS1	ILF3 antisense RNA 1 (non-protein coding)|ILF3 antisense RNA 1|ILF3 antisense RNA 1 (head to head)			2012-08-10	2018-03-23	2018-03-23	2018-03-23	147727	ENSG00000267100	OTTHUMG00000180586	uc002mpj.4	BC007593|BC044911|DB002247	NR_024333			12477932																						URS000075B993
HGNC:6060	INE1	inactivation escape 1	non-coding RNA	RNA, long non-coding	Approved	Xp11.3	Xp11.3	NCRNA00010	non-protein coding RNA 10		inactivation escape 1 (non-protein coding)			1999-07-07		2018-05-16	2018-05-16	8552	ENSG00000224975	OTTHUMG00000046428	uc004dhl.4	Y10696	NR_024616		O15225	9244435			Mental Retardation database|http://grenada.lumc.nl/LOVD2/MR/home.php?select_db=INE1	INE1	300164																	URS000075C6CE
HGNC:6061	INE2	inactivation escape 2	non-coding RNA	RNA, long non-coding	Approved	Xp22.2	Xp22.2	NCRNA00011	non-protein coding RNA 11		inactivation escape 2 (non-protein coding)			1999-07-07		2018-05-16	2018-05-16	8551	ENSG00000281371	OTTHUMG00000189580	uc004cxf.1	Y10697	NR_002725			9244435					300165																	URS000075E0D3
HGNC:40303	INHBA-AS1	INHBA antisense RNA 1	non-coding RNA	RNA, long non-coding	Approved	7p14.1	07p14.1				INHBA antisense RNA 1 (non-protein coding)			2012-05-02		2012-08-15	2017-04-26	285954	ENSG00000224116	OTTHUMG00000155114	uc003tht.5		NR_027118			28423525																						URS0000CCDF9A
HGNC:49446	INKA2-AS1	INKA2 antisense RNA 1	non-coding RNA	RNA, long non-coding	Approved	1p13.2	01p13.2			FAM212B-AS1	FAM212B antisense RNA 1			2013-12-03	2018-04-20	2018-04-20	2018-04-20	100506343	ENSG00000227811	OTTHUMG00000011954			NR_038951																									URS000001A4F7
HGNC:53138	INO80-AS1	INO80 antisense RNA 1	non-coding RNA	RNA, long non-coding	Approved	15q15.1	15q15.1	ENST00000560178						2017-02-16			2017-02-16	109729177	ENSG00000259521	OTTHUMG00000172515						27816668																						URS0000377D68
HGNC:51422	INSYN1-AS1	INSYN1 antisense RNA 1	non-coding RNA	RNA, long non-coding	Approved	15q24.1	15q24.1	TCONS_00023459		C15orf59-AS1	C15orf59 antisense RNA 1			2014-11-21	2018-06-01	2018-06-01	2018-06-01	101929221	ENSG00000260469	OTTHUMG00000172684			NR_120352																									URS000075BAB7
HGNC:42691	INTS6-AS1	INTS6 antisense RNA 1	non-coding RNA	RNA, long non-coding	Approved	13q14.3	13q14.3				INTS6 antisense RNA 1 (non-protein coding)			2012-01-30		2012-08-15	2014-11-19	100507398	ENSG00000236778	OTTHUMG00000016944	uc058xef.1	AA397528	NR_103812																									URS000075B759
HGNC:41180	INTS6L-AS1	INTS6L antisense RNA 1	non-coding RNA	RNA, long non-coding	Approved	Xq26.3	Xq26.3			DDX26B-AS1	DDX26B antisense RNA 1 (non-protein coding)|DDX26B antisense RNA 1			2011-08-10	2016-01-07	2016-01-07	2016-01-07	100874118	ENSG00000225235	OTTHUMG00000022483	uc033ewb.1		NR_046740																									URS00005E9938
HGNC:53139	INTS9-AS1	INTS9 antisense RNA 1	non-coding RNA	RNA, long non-coding	Approved	8p21.1	08p21.1	ENST00000520055						2017-02-16			2017-02-16	109729178	ENSG00000254034	OTTHUMG00000164031						27816668																						URS0000477623
HGNC:40892	IPO9-AS1	IPO9 antisense RNA 1	non-coding RNA	RNA, long non-coding	Approved	1q32.1	01q32.1				IPO9 antisense RNA 1 (non-protein coding)			2012-02-24		2012-08-15	2014-11-19	100873949	ENSG00000231871	OTTHUMG00000035809	uc031vjy.2	BI916758	NR_046696																									URS000075CC49
HGNC:6109	IPW	imprinted in Prader-Willi syndrome	non-coding RNA	RNA, long non-coding	Approved	15q11.2	15q11.2	NCRNA00002	non-protein coding RNA 2		imprinted in Prader-Willi syndrome (non-protein coding)	Long non-coding RNAs (published)	788	1994-12-13		2018-05-16	2018-05-16	3653				U12897	NR_023915			7849716|9601023					601491														ipw			URS000075A2F5
HGNC:41137	IQCA1-AS1	IQCA1 antisense RNA 1	non-coding RNA	RNA, long non-coding	Approved	2q37	02q37							2014-05-12			2014-11-19	107080627	ENSG00000232893	OTTHUMG00000153059		BF509914																										URS00005A444A
HGNC:41297	IQCF5-AS1	IQCF5 antisense RNA 1	non-coding RNA	RNA, long non-coding	Approved	3p21.2	03p21.2				IQCF5 antisense RNA 1 (non-protein coding)			2011-07-28		2012-08-15	2014-11-19	101928999	ENSG00000235455	OTTHUMG00000156912	uc032rnu.1		NR_109984																									URS00000B4D1D
HGNC:44104	IQCH-AS1	IQCH antisense RNA 1	non-coding RNA	RNA, long non-coding	Approved	15q23	15q23				IQCH antisense RNA 1 (non-protein coding)			2012-06-22		2012-08-15	2012-10-12	100506686	ENSG00000259673	OTTHUMG00000172247	uc059kpr.1		NR_040051																									URS000075AF75
HGNC:41303	IQCJ-SCHIP1-AS1	IQCJ-SCHIP1 readthrough antisense RNA 1	non-coding RNA	RNA, long non-coding	Approved	3q25.33	03q25.33				IQCJ-SCHIP1 readthrough antisense RNA 1 (non-protein coding)			2011-09-16		2012-08-15	2014-11-19	100874433	ENSG00000241211	OTTHUMG00000158933	uc062pmg.1		NR_121669																									URS0000759A8B
HGNC:50365	IRAIN	IGF1R antisense imprinted non-protein coding RNA	non-coding RNA	RNA, long non-coding	Approved	15q26.3	15q26.3	IGF1R-AS	IGF1R antisense RNA			Long non-coding RNAs (published)	788	2014-08-07			2018-06-26	104472848					NR_126453			25092925|27644252			LRG_1064|http://www.lrg-sequence.org/LRG/LRG_1064																			URS00007E3F3D
HGNC:44313	ISM1-AS1	ISM1 antisense RNA 1	non-coding RNA	RNA, long non-coding	Approved	20p12.1	20p12.1				ISM1 antisense RNA 1 (non-protein coding)			2012-08-09		2012-08-15	2012-10-12	100505536	ENSG00000226263	OTTHUMG00000031900	uc002wof.3	BC038745|BX092222|DB453950	NR_040043																									URS000075AFFD
HGNC:48962	ISPD-AS1	ISPD antisense RNA 1	non-coding RNA	RNA, long non-coding	Approved	7p21.2	07p21.2							2013-07-23			2013-07-23	100506025	ENSG00000229688	OTTHUMG00000152466			NR_038946																									URS00007599CA
HGNC:41188	ISX-AS1	ISX antisense RNA 1	non-coding RNA	RNA, long non-coding	Approved	22q12.3	22q12.3							2014-06-05			2014-11-18	101926957	ENSG00000227895	OTTHUMG00000150934			NR_138042																									URS00001F9510
HGNC:40659	ITCH-AS1	ITCH antisense RNA 1	non-coding RNA	RNA, long non-coding	Approved	20q11.22	20q11.22				ITCH antisense RNA 1 (non-protein coding)			2011-05-19		2012-08-15	2014-11-19	106480737	ENSG00000236388	OTTHUMG00000032298	uc061wis.1																											URS000058F37B
HGNC:41397	ITCH-IT1	ITCH intronic transcript 1	non-coding RNA	RNA, long non-coding	Approved	20q11.22	20q11.22				ITCH intronic transcript 1 (non-protein coding)			2011-05-19		2015-02-25	2015-02-25	100874302	ENSG00000231795	OTTHUMG00000046196	uc061wiu.1																											URS00005756BD
HGNC:51383	ITFG1-AS1	ITFG1 antisense RNA 1	non-coding RNA	RNA, long non-coding	Approved	16q12.1	16q12.1							2014-10-23			2014-10-23	101927102	ENSG00000260281	OTTHUMG00000175527		BE551587|BI462694|AW303619	NR_110903																									URS000075C84C
HGNC:53128	ITFG2-AS1	ITFG2 antisense RNA 1	non-coding RNA	RNA, long non-coding	Approved	12p13.33	12p13.33					Long non-coding RNAs (published)	788	2017-02-16			2017-02-16	283440	ENSG00000258325	OTTHUMG00000169389			NR_146317			27646849																						URS0000789094
HGNC:49668	ITGA9-AS1	ITGA9 antisense RNA 1	non-coding RNA	RNA, long non-coding	Approved	3p22.2	03p22.2							2014-02-03			2014-02-27	101928153	ENSG00000235257	OTTHUMG00000155924		BC040563	NR_110531																									URS000075C4ED
HGNC:53718	ITGB1-DT	ITGB1 divergent transcript	non-coding RNA	RNA, long non-coding	Approved	10p11.22	10p11.22							2017-09-01			2017-09-01	101929475	ENSG00000229656	OTTHUMG00000017934			XR_001747416																									URS000032F309
HGNC:44304	ITGB2-AS1	ITGB2 antisense RNA 1	non-coding RNA	RNA, long non-coding	Approved	21q22.3	21q22.3				ITGB2 antisense RNA 1 (non-protein coding)			2012-08-08		2012-08-15	2012-10-12	100505746	ENSG00000227039	OTTHUMG00000090253	uc021wjv.2	BC040064|BC051807	NR_038311																									URS000075A18C
HGNC:40309	ITGB5-AS1	ITGB5 antisense RNA 1	non-coding RNA	RNA, long non-coding	Approved	3q21.2	03q21.2				ITGB5 antisense RNA 1 (non-protein coding)			2011-07-28		2012-08-15	2014-11-19	100873992	ENSG00000244286	OTTHUMG00000159559	uc062nfr.1																											URS000011D57F
HGNC:40310	ITIH4-AS1	ITIH4 antisense RNA 1	non-coding RNA	RNA, long non-coding	Approved	3p21.1	03p21.1				ITIH4 antisense RNA 1 (non-protein coding)			2011-07-28		2012-08-15	2014-11-18	100873993	ENSG00000239799	OTTHUMG00000158983	uc062kqt.1		NR_046615																									URS00000CF7F0
HGNC:20132	ITPK1-AS1	ITPK1 antisense RNA 1	non-coding RNA	RNA, long non-coding	Approved	14q32.12	14q32.12			C14orf85|NCRNA00203|ITPK1AS|ITPK1-AS	chromosome 14 open reading frame 85|non-protein coding RNA 203|ITPK1 antisense RNA (non-protein coding)|ITPK1 antisense RNA 1 (non-protein coding)			2003-01-13	2010-11-25	2012-08-15	2012-10-12	319085	ENSG00000258730	OTTHUMG00000171263	uc001ybi.4	AK024887	NR_002808																									URS00001ACE64
HGNC:40312	ITPKB-AS1	ITPKB antisense RNA 1	non-coding RNA	RNA, long non-coding	Approved	1q42.12	01q42.12				ITPKB antisense RNA 1 (non-protein coding)			2011-05-19		2012-08-15	2014-11-19	100873994	ENSG00000228548	OTTHUMG00000041340	uc057pyy.1																											URS00002FF0BC
HGNC:41349	ITPKB-IT1	ITPKB intronic transcript 1	non-coding RNA	RNA, long non-coding	Approved	1q42.12	01q42.12				ITPKB intronic transcript 1 (non-protein coding)			2011-05-19		2015-02-25	2015-02-25	100506443	ENSG00000228382	OTTHUMG00000037587	uc031vpw.2		NR_103784																									URS000075BD1A
HGNC:44470	ITPR1-DT	ITPR1 divergent transcript	non-coding RNA	RNA, long non-coding	Approved	3p26.1	03p26.1			ITPR1-AS1	ITPR1 antisense RNA 1 (head to head)			2012-11-01	2018-03-23	2018-03-23	2018-03-23	100996539	ENSG00000231249	OTTHUMG00000154994	uc032rcf.2	BU629368	NR_108075																									URS000075B0B9
HGNC:48601	JADRR	JADE1 adjacent regulatory RNA	non-coding RNA	RNA, long non-coding	Approved	4q28.2	04q28.2	lncRNA-JADE		LINC00915	long intergenic non-protein coding RNA 915	Long non-coding RNAs (published)	788	2013-05-24	2013-10-11	2013-10-11	2017-10-26	101669763	ENSG00000280711	OTTHUMG00000189573		KC469579				24097061																			jadrr			URS0000211BC8
HGNC:27203	JAKMIP2-AS1	JAKMIP2 antisense RNA 1	non-coding RNA	RNA, long non-coding	Approved	5q32	05q32				JAKMIP2 antisense RNA 1 (non-protein coding)			2012-06-23		2012-08-15	2012-10-12	153469	ENSG00000280780	OTTHUMG00000189513	uc003lop.2	AK027578	NR_038902																									URS000075C839
HGNC:40314	JARID2-AS1	JARID2 antisense RNA 1	non-coding RNA	RNA, long non-coding	Approved	6p22.3	06p22.3				JARID2 antisense RNA 1 (non-protein coding)			2011-12-05		2012-08-15	2014-11-19	100506681	ENSG00000235488	OTTHUMG00000014292	uc003nbk.4	AW340306|AW665239	NR_120502																									URS000075B301
HGNC:41218	JAZF1-AS1	JAZF1 antisense RNA 1	non-coding RNA	RNA, long non-coding	Approved	7p15.1	07p15.1				JAZF1 antisense RNA 1 (non-protein coding)			2011-12-05		2012-08-15	2014-11-19	100128081	ENSG00000234336	OTTHUMG00000152771	uc064cjd.1		NR_034097																									URS0000759A51
HGNC:28222	JMJD1C-AS1	JMJD1C antisense RNA 1	non-coding RNA	RNA, long non-coding	Approved	10q21.3	10q21.3							2013-02-07			2013-02-07	84989	ENSG00000272767	OTTHUMG00000186280	uc010qir.3	AK314171	NR_027182			12477932																						URS0000142677
HGNC:37191	JPX	JPX transcript, XIST activator	non-coding RNA	RNA, long non-coding	Approved	Xq13.2	Xq13.2	ENOX|LINC00183|DCBALD06	just proximal to XIST|expressed neighbor of XIST	NCRNA00183	non-protein coding RNA 183|JPX transcript, XIST activator (non-protein coding)	Long non-coding RNAs (published)	788	2009-08-18	2011-04-21	2018-05-16	2018-05-16	554203	ENSG00000225470	OTTHUMG00000021840	uc004ebp.4	AV714079	NR_024582			21029862|21254562	MGI:2180008	RGD:7726681			300832														Jpx			URS000075CF99
HGNC:43670	JRKL-AS1	JRKL antisense RNA 1	non-coding RNA	RNA, long non-coding	Approved	11q21	11q21				JRKL antisense RNA 1 (non-protein coding)			2012-01-30		2012-08-15	2012-10-12	100874053	ENSG00000255679	OTTHUMG00000167708	uc058gss.1	AL706355|BE972282	NR_047481																									URS000075B615
HGNC:43740	KANSL1-AS1	KANSL1 antisense RNA 1	non-coding RNA	RNA, long non-coding	Approved	17q21.31	17q21.31				KANSL1 antisense RNA 1 (non-protein coding)			2012-02-20		2012-08-15	2012-10-12	644246	ENSG00000214401	OTTHUMG00000178028	uc002ike.4		NR_034172																									URS000075ED2D
HGNC:53610	KAZN-AS1	KAZN antisense RNA 1	non-coding RNA	RNA, long non-coding	Approved	1p36.21	01p36.21	ENST00000447908						2017-07-05			2017-07-05	105376762	ENSG00000234593	OTTHUMG00000002044			NR_149058			26975198																						URS00009C60FC
HGNC:49147	KBTBD11-OT1	KBTBD11 overlapping transcript 1	non-coding RNA	RNA, long non-coding	Approved	8p23.3	08p23.3				KBTBD11 overlapping transcript 1 (non-protein coding)			2013-09-19		2014-06-02	2014-06-02	104266957	ENSG00000253696	OTTHUMG00000163627		BX104191	NR_126346																									URS00007E35B5
HGNC:40316	KCNAB1-AS1	KCNAB1 antisense RNA 1	non-coding RNA	RNA, long non-coding	Approved	3q25.31	03q25.31				KCNAB1 antisense RNA 1 (non-protein coding)			2011-07-25		2012-08-15	2014-11-19	100874084	ENSG00000242370	OTTHUMG00000158616	uc031scd.1		NR_046618																									URS00008E39BA
HGNC:40315	KCNAB1-AS2	KCNAB1 antisense RNA 2	non-coding RNA	RNA, long non-coding	Approved	3q25.31	03q25.31				KCNAB1 antisense RNA 2 (non-protein coding)			2011-07-25		2012-08-15	2014-11-19	100874083	ENSG00000240596	OTTHUMG00000158548	uc031scc.1		NR_046617																									URS000043C135
HGNC:40317	KCND3-AS1	KCND3 antisense RNA 1	non-coding RNA	RNA, long non-coding	Approved	1p13.2	01p13.2				KCND3 antisense RNA 1 (non-protein coding)			2011-05-19		2012-08-15	2014-11-19	100873995	ENSG00000237556	OTTHUMG00000011993	uc057jjx.1		NR_046619																									URS00008121BD
HGNC:41350	KCND3-IT1	KCND3 intronic transcript 1	non-coding RNA	RNA, long non-coding	Approved	1p13.2	01p13.2				KCND3 intronic transcript 1 (non-protein coding)			2011-05-19		2015-02-25	2015-02-25	100874295	ENSG00000232558	OTTHUMG00000011990	uc031ulu.1		NR_046783																									URS0000185D44
HGNC:41351	KCNH1-IT1	KCNH1 intronic transcript 1	non-coding RNA	RNA, long non-coding	Approved	1q32.2	01q32.2				KCNH1 intronic transcript 1 (non-protein coding)			2011-05-23		2015-02-25	2015-02-25	100874296	ENSG00000234233	OTTHUMG00000046162	uc057pdd.1		NR_046784																									URS000018AFD4
HGNC:48680	KCNIP2-AS1	KCNIP2 antisense RNA 1	non-coding RNA	RNA, long non-coding	Approved	10q24.32	10q24.32							2013-06-06			2013-06-06	100289509	ENSG00000226009	OTTHUMG00000018936			NR_045118																									URS000075ABA8
HGNC:29895	KCNIP4-IT1	KCNIP4 intronic transcript 1	non-coding RNA	RNA, long non-coding	Approved	4p15.2	04p15.2	UM9-5	non coding transcript UM9(5)	NCRNA00099	non-protein coding RNA 99|KCNIP4 intronic transcript 1 (non-protein coding)	Long non-coding RNAs (published)	788	2008-09-04	2011-08-11	2015-02-25	2016-10-11	359822	ENSG00000280650	OTTHUMG00000189553	uc003gqj.1	BK000166	NR_002813			12515386																			um9-5			URS000075DEA0
HGNC:43720	KCNJ2-AS1	KCNJ2 antisense RNA 1	non-coding RNA	RNA, long non-coding	Approved	17q24.3	17q24.3	FLJ36644			KCNJ2 antisense RNA 1 (non-protein coding)|KCNJ2 antisense RNA 1|KCNJ2 antisense RNA 1 (head to head)			2012-02-03		2018-03-23	2018-03-23	400617	ENSG00000267365	OTTHUMG00000180350	uc021uci.1	AK093963	NR_036534																									URS00001E66EF
HGNC:41352	KCNJ6-AS1	KCNJ6 antisense RNA 1	non-coding RNA	RNA, long non-coding	Approved	21q22.13	21q22.13			KCNJ6-IT1	KCNJ6 intronic transcript 1 (non-protein coding)			2011-05-23	2014-02-10	2014-02-10	2014-11-19	105372799	ENSG00000233213	OTTHUMG00000086669			XR_937707																									URS000060C736
HGNC:49901	KCNK15-AS1	KCNK15 and WISP2 antisense RNA 1	non-coding RNA	RNA, long non-coding	Approved	20q13.12	20q13.12	RP11-445H22.4			KCNK15 antisense RNA 1 (head to head)			2014-03-20		2018-03-23	2018-04-09	106144538	ENSG00000244558	OTTHUMG00000032545		BF195580	NR_132377			25430712																						URS00008E399E
HGNC:51213	KCNMA1-AS1	KCNMA1 antisense RNA 1	non-coding RNA	RNA, long non-coding	Approved	10q22.3	10q22.3							2014-08-07			2014-08-07	101929328	ENSG00000236467	OTTHUMG00000018534		BX092192	NR_120655																									URS0000759FA9
HGNC:51214	KCNMA1-AS2	KCNMA1 antisense RNA 2	non-coding RNA	RNA, long non-coding	Approved	10q22.3	10q22.3							2014-08-07			2014-08-07	101929310	ENSG00000225497	OTTHUMG00000018537			NR_120654																									URS000075A948
HGNC:51215	KCNMA1-AS3	KCNMA1 antisense RNA 3	non-coding RNA	RNA, long non-coding	Approved	10q22.3	10q22.3							2014-08-07			2014-08-07	101929286	ENSG00000225652	OTTHUMG00000018539		AA453582|AW510993	NR_126365																									URS00007E4AA2
HGNC:51409	KCNMB2-AS1	KCNMB2 antisense RNA 1	non-coding RNA	RNA, long non-coding	Approved	3q26.32	03q26.32	RP11-385J1.2						2014-11-20			2015-02-09	104797538	ENSG00000237978	OTTHUMG00000157289		BG977814|BG206373|DA735220	NR_126560			25394782																						URS00007E41B7
HGNC:42790	KCNQ1-AS1	KCNQ1 antisense RNA 1	non-coding RNA	RNA, long non-coding	Approved	11p15.4	11p15.4				KCNQ1 antisense RNA 1 (non-protein coding)			2011-08-19		2012-08-15	2014-11-19	338653	ENSG00000229414	OTTHUMG00000011704	uc057xys.1	AJ251642	NR_130721																									URS00007E3B28
HGNC:13335	KCNQ1DN	KCNQ1 downstream neighbor	non-coding RNA	RNA, long non-coding	Approved	11p15.4	11p15.4	BWRT|HSA404617			KCNQ1 downstream neighbor|KCNQ1 downstream neighbor (non-protein coding)			2004-06-07		2018-05-16	2018-05-16	55539	ENSG00000237941	OTTHUMG00000009942	uc009ydq.4	AB039920	NR_024627		Q9H478	11056398|11063728|22067257					610980																	URS000075B205
HGNC:6295	KCNQ1OT1	KCNQ1 opposite strand/antisense transcript 1	non-coding RNA	RNA, long non-coding	Approved	11p15.5	11p15.5	KvDMR1|KCNQ1-AS2|KvLQT1-AS|LIT1|NCRNA00012	non-protein coding RNA 12|KCNQ1 antisense RNA 2 (non-protein coding)|KCNQ1 overlapping transcript 1 (non-protein coding)		KCNQ1 opposite strand/antisense transcript 1 (non-protein coding)	Long non-coding RNAs (published)	788	1999-08-05		2018-05-16	2018-06-26	10984	ENSG00000269821	OTTHUMG00000171022	uc001lwp.4		NR_002728			10220444|12772698	MGI:1926855		LRG_1052|http://www.lrg-sequence.org/LRG/LRG_1052		604115					138711									Kcnq1ot1			URS0000759CF4
HGNC:40323	KCNQ5-AS1	KCNQ5 antisense RNA 1	non-coding RNA	RNA, long non-coding	Approved	6q13	06q13				KCNQ5 antisense RNA 1 (non-protein coding)			2011-05-23		2012-08-15	2014-11-19	100873997	ENSG00000229154	OTTHUMG00000015018	uc031spb.1		NR_046621																									URS00003639DF
HGNC:41354	KCNQ5-IT1	KCNQ5 intronic transcript 1	non-coding RNA	RNA, long non-coding	Approved	6q13	06q13				KCNQ5 intronic transcript 1 (non-protein coding)			2011-05-23		2015-02-25	2015-02-25	100507381	ENSG00000233844	OTTHUMG00000015014	uc063pnj.1		NR_120503																									URS000075E8EE
HGNC:48674	KCTD21-AS1	KCTD21 antisense RNA 1	non-coding RNA	RNA, long non-coding	Approved	11q14.1	11q14.1							2013-06-06			2013-06-06	100289388	ENSG00000246174	OTTHUMG00000166595			NR_102280																									URS0000759DB2
HGNC:40528	KDM4A-AS1	KDM4A antisense RNA 1	non-coding RNA	RNA, long non-coding	Approved	1p34.2-p34.1	01p34.2-p34.1				KDM4A antisense RNA 1 (non-protein coding)			2012-06-22		2012-08-15	2018-02-13	100132774	ENSG00000236200	OTTHUMG00000007557	uc001cjy.6	BC073819	NR_033827																									URS000075DBBD
HGNC:41384	KDM5C-IT1	KDM5C intronic transcript 1	non-coding RNA	RNA, long non-coding	Approved	Xp11.22	Xp11.22				KDM5C intronic transcript 1 (non-protein coding)			2011-05-23		2015-02-25	2015-02-25	100874299	ENSG00000235262	OTTHUMG00000021604	uc064zkj.1																											URS000040786B
HGNC:48959	KDM7A-DT	KDM7A divergent transcript	non-coding RNA	RNA, long non-coding	Approved	7q34	07q34			JHDM1D-AS1	JHDM1D antisense RNA 1 (head to head)			2013-07-23	2018-03-23	2018-03-23	2018-03-23	100134229	ENSG00000260231	OTTHUMG00000173155			NR_024451																									URS000075DD76
HGNC:22191	KIAA0087	KIAA0087 lncRNA	non-coding RNA	RNA, long non-coding	Approved	7p15.2	07p15.2				KIAA0087			2007-07-23		2016-12-21	2016-12-21	9808	ENSG00000122548	OTTHUMG00000023321	uc003sya.3	BC128257	NR_022006		Q14695	27748922																						URS000075EF0D
HGNC:50644	KIAA1614-AS1	KIAA1614 antisense RNA 1	non-coding RNA	RNA, long non-coding	Approved	1q25.3	01q25.3	RP11-46A10.4						2014-06-03			2014-06-17	103344928	ENSG00000232586	OTTHUMG00000035173		AK026359	NR_145481			24886442																						URS00003AFC3B
HGNC:26822	KIF9-AS1	KIF9 antisense RNA 1	non-coding RNA	RNA, long non-coding	Approved	3p21.31	03p21.31	FLJ39534						2012-11-19			2014-11-19	285352	ENSG00000227398	OTTHUMG00000156533	uc003cqw.3		NR_033373																									URS000075A14F
HGNC:20953	KIF25-AS1	KIF25 antisense RNA 1	non-coding RNA	RNA, long non-coding	Approved	6q27	06q27	HGC6.1.1		C6orf54|NCRNA00300	chromosome 6 open reading frame 54|non-protein coding RNA 300|KIF25 antisense RNA 1 (non-protein coding)			2003-04-24	2011-08-10	2012-08-15	2014-11-19	100505879	ENSG00000229921	OTTHUMG00000016036	uc003qwi.5	AB016899	NR_103750		Q9Y6Z4	10382971																						URS000075C928
HGNC:41098	KIF26B-AS1	KIF26B antisense RNA 1	non-coding RNA	RNA, long non-coding	Approved	1q44	01q44	RP11-62I21.1						2017-09-28	2017-09-28	2017-09-28	2017-09-28	111216275	ENSG00000232192	OTTHUMG00000040077			NR_151721			28942040																						URS00001C6FA9
HGNC:41412	KIRREL1-IT1	KIRREL1 intronic transcript 1	non-coding RNA	RNA, long non-coding	Approved	1q23.1	01q23.1			KIRREL-IT1	KIRREL intronic transcript 1 (non-protein coding)|KIRREL intronic transcript 1			2011-05-23	2017-06-08	2017-06-08	2017-06-08	100505785	ENSG00000226520	OTTHUMG00000035615	uc057mff.1		NR_145471																									URS000041FDA7
HGNC:42655	KIRREL3-AS1	KIRREL3 antisense RNA 1	non-coding RNA	RNA, long non-coding	Approved	11q24.2	11q24.2				KIRREL3 antisense RNA 1 (non-protein coding)			2011-08-11		2012-08-15	2014-11-19	100874250	ENSG00000257271	OTTHUMG00000169624	uc058izx.1																											URS0000536617
HGNC:42656	KIRREL3-AS2	KIRREL3 antisense RNA 2	non-coding RNA	RNA, long non-coding	Approved	11q24.2	11q24.2				KIRREL3 antisense RNA 2 (non-protein coding)			2011-08-11		2012-08-15	2014-11-19	100874251	ENSG00000254960	OTTHUMG00000165803	uc001qee.3		NR_046986																									URS000075C7CB
HGNC:26855	KIRREL3-AS3	KIRREL3 antisense RNA 3	non-coding RNA	RNA, long non-coding	Approved	11q24.2	11q24.2	FLJ40224		PRR10|NCRNA00288	proline rich 10|non-protein coding RNA 288|KIRREL3 antisense RNA 3 (non-protein coding)			2005-10-03	2011-08-11	2012-08-15	2012-10-12	283165	ENSG00000218109	OTTHUMG00000165805	uc001qef.1	AK097543	NR_040078		Q8N7Y1																							URS000039166A
HGNC:51231	KIZ-AS1	KIZ antisense RNA 1	non-coding RNA	RNA, long non-coding	Approved	20p11.23	20p11.23							2014-08-08			2014-08-08	101929591	ENSG00000232712	OTTHUMG00000032018		BC034426	NR_109956																									URS000075ECA2
HGNC:25796	KLF3-AS1	KLF3 antisense RNA 1	non-coding RNA	RNA, long non-coding	Approved	4p14	04p14	FLJ13197						2014-03-20			2014-03-20	79667	ENSG00000231160	OTTHUMG00000160386			NR_026804																									URS00001229EA
HGNC:41355	KLF7-IT1	KLF7 intronic transcript 1	non-coding RNA	RNA, long non-coding	Approved	2q33.3	02q33.3				KLF7 intronic transcript 1 (non-protein coding)			2011-05-23		2015-02-25	2015-02-25	100874272	ENSG00000237892	OTTHUMG00000154726	uc061rum.1																											URS000033DA52
HGNC:40850	KLHL6-AS1	KLHL6 antisense RNA 1	non-coding RNA	RNA, long non-coding	Approved	3q27.1	03q27.1				KLHL6 antisense RNA 1 (non-protein coding)			2011-07-28		2012-08-15	2014-11-19	100874019	ENSG00000242522	OTTHUMG00000158438	uc062qov.1		NR_046687																									URS0000759990
HGNC:43431	KLHL7-DT	KLHL7 divergent transcript	non-coding RNA	RNA, long non-coding	Approved	7p15.3	07p15.3	PLATAK	placental transcript antisense to KLHL7	KLHL7-AS1	KLHL7 antisense RNA 1 (non-protein coding)|KLHL7 antisense RNA 1|KLHL7 antisense RNA 1 (head to head)			2011-10-21	2018-03-23	2018-03-23	2018-03-23	100775104	ENSG00000230658	OTTHUMG00000152580	uc003svo.1	AK054880	NR_046220																									URS00003C5D0A
HGNC:31018	KLHL30-AS1	KLHL30 antisense RNA 1	non-coding RNA	RNA, long non-coding	Approved	2q37.3	02q37.3			C2orf19	chromosome 2 open reading frame 19|KLHL30 antisense RNA 1 (non-protein coding)			2004-01-19	2011-12-07	2012-08-15	2016-11-10	394261	ENSG00000279484	OTTHUMG00000152904	uc061udl.1	BC031945			Q8NEE0																							URS00008B2D03
HGNC:40845	KMT2E-AS1	KMT2E antisense RNA 1	non-coding RNA	RNA, long non-coding	Approved	7q22.3	07q22.3	LOC100216545			KMT2E antisense RNA 1 (head to head)			2013-07-23		2018-03-23	2018-03-23	100216545	ENSG00000239569	OTTHUMG00000157280			NR_024586																									URS000075E1F2
HGNC:42942	KRBOX1-AS1	KRBOX1 antisense RNA 1	non-coding RNA	RNA, long non-coding	Approved	3p22.1	03p22.1	FLJ32776			KRBOX1 antisense RNA 1 (non-protein coding)			2011-09-07		2012-08-15	2012-10-12	100506275	ENSG00000206552	OTTHUMG00000156447	uc062ist.1	AK057338	XR_110049																									URS00001A8130
HGNC:52643	KRT7-AS	KRT7 antisense RNA 1	non-coding RNA	RNA, long non-coding	Approved	12q13.13	12q13.13					Long non-coding RNAs (published)	788	2016-11-18			2016-11-18	109729127	ENSG00000257671	OTTHUMG00000169581			NR_146274			26876208																						URS00001D8B51
HGNC:49607	KRT73-AS1	KRT73 antisense RNA 1	non-coding RNA	RNA, long non-coding	Approved	12q13.13	12q13.13							2014-01-24			2014-01-24	100127967	ENSG00000257495	OTTHUMG00000169745		AK128146	NR_126005																									URS00001668D8
HGNC:27877	KRTAP5-AS1	KRTAP5-1/KRTAP5-2 antisense RNA 1	non-coding RNA	RNA, long non-coding	Approved	11p15.5	11p15.5							2013-05-31			2018-06-20	338651	ENSG00000233930	OTTHUMG00000165546			NR_021489			28819095																						URS000075AE79
HGNC:19842	KTN1-AS1	KTN1 antisense RNA 1	non-coding RNA	RNA, long non-coding	Approved	14q22.3	14q22.3	MYCLo-3		C14orf33	chromosome 14 open reading frame 33|KTN1 antisense RNA 1 (non-protein coding)			2002-11-27	2011-12-07	2012-08-15	2016-07-13	100129075	ENSG00000186615	OTTHUMG00000171057	uc001xbz.3		NR_027123		Q86SY8	25663692				KTN1-AS1																		URS000075BA48
HGNC:51320	L3MBTL4-AS1	L3MBTL4 antisense RNA 1	non-coding RNA	RNA, long non-coding	Approved	18p11.31	18p11.31							2014-10-02			2014-10-02	101927150	ENSG00000264707	OTTHUMG00000178852		BC040631	NR_110765																									URS000075CEE6
HGNC:27841	LACTB2-AS1	LACTB2 antisense RNA 1	non-coding RNA	RNA, long non-coding	Approved	8q13.3	08q13.3							2015-03-05			2015-03-05	286190	ENSG00000246366	OTTHUMG00000164429			NR_038881																									URS000075D2DF
HGNC:40334	LAMA5-AS1	LAMA5 antisense RNA 1	non-coding RNA	RNA, long non-coding	Approved	20q13.33	20q13.33							2014-06-13			2014-11-19	101928158	ENSG00000228812	OTTHUMG00000032911			NR_109922																									URS000075ED30
HGNC:52645	LAMC1-AS1	LAMC1 antisense RNA 1	non-coding RNA	RNA, long non-coding	Approved	1q25.3	01q25.3	lnc-LAMC2-1:1						2017-08-03			2017-08-03	110841583	ENSG00000224468	OTTHUMG00000046152			NR_149048			26905585																						URS000052F285
HGNC:40754	LAMP5-AS1	LAMP5 antisense RNA 1	non-coding RNA	RNA, long non-coding	Approved	20p12.2	20p12.2							2014-02-01			2014-11-19	101929329	ENSG00000225988	OTTHUMG00000031850			NR_109957			24488769																						URS0000058C9D
HGNC:40823	LAMTOR5-AS1	LAMTOR5 antisense RNA 1	non-coding RNA	RNA, long non-coding	Approved	1p13.3	01p13.3							2012-09-24			2014-11-19	101410535	ENSG00000224699	OTTHUMG00000019824	uc057jep.1	HY022359|BE547292|BG718030	NR_102697																									URS000075B6D8
HGNC:50727	LANCL1-AS1	LANCL1 antisense RNA 1	non-coding RNA	RNA, long non-coding	Approved	2q34	02q34	LANCLOT	LANCL1 opposite transcript					2014-06-12			2014-06-12	102724820	ENSG00000234281	OTTHUMG00000154735		AA447268	NR_110604																									URS0000759A9C
HGNC:40336	LARGE-AS1	LARGE antisense RNA 1	non-coding RNA	RNA, long non-coding	Approved	22q12.3	22q12.3							2013-05-17			2014-11-19	100506195	ENSG00000224973	OTTHUMG00000150916			NR_038949																									URS000075A914
HGNC:41357	LARGE-IT1	LARGE intronic transcript 1	non-coding RNA	RNA, long non-coding	Approved	22q12.3	22q12.3				LARGE intronic transcript 1 (non-protein coding)			2011-09-22		2015-02-25	2015-02-25	100874331	ENSG00000232081	OTTHUMG00000150915	uc062dpd.1																											URS0000384946
HGNC:40796	LARS2-AS1	LARS2 antisense RNA 1	non-coding RNA	RNA, long non-coding	Approved	3p21.31	03p21.31				LARS2 antisense RNA 1 (non-protein coding)			2011-07-28		2012-08-15	2014-11-19	100885795	ENSG00000232455	OTTHUMG00000156654	uc031rzd.2		NR_048543																									URS000075AC11
HGNC:39912	LATS2-AS1	LATS2 antisense RNA 1	non-coding RNA	RNA, long non-coding	Approved	13q12.11	13q12.11				LATS2 antisense RNA 1 (non-protein coding)			2011-04-11		2012-08-15	2014-11-19	100874066	ENSG00000233851	OTTHUMG00000016527	uc058vus.1																											URS00001DE026
HGNC:48678	LBX1-AS1	LBX1 antisense RNA 1	non-coding RNA	RNA, long non-coding	Approved	10q24.32	10q24.32	FLJ41350			LBX1 antisense RNA 1 (head to head)			2013-06-06		2018-03-23	2018-03-23	399806	ENSG00000227128	OTTHUMG00000170500		AK096698|AK123344|AK294034	NR_029380																									URS000075A252
HGNC:25136	LBX2-AS1	LBX2 antisense RNA 1	non-coding RNA	RNA, long non-coding	Approved	2p13.1	02p13.1				LBX2 antisense RNA 1 (non-protein coding)			2012-06-23		2012-08-15	2014-06-09	151534	ENSG00000257702	OTTHUMG00000170509	uc061kxm.1	AK125271|AK096725	NR_024606			24905231																						URS0000CCE0BA
HGNC:25837	LCAL1	lung cancer associated lncRNA 1	non-coding RNA	RNA, long non-coding	Approved	6q14.1	06q14.1	onco-lncRNA-27				Long non-coding RNAs (published)	788	2015-07-29			2015-07-29	80078					NR_130915			25116943|25864709																						URS00008121A7
HGNC:51177	LCMT1-AS1	LCMT1 antisense RNA 1	non-coding RNA	RNA, long non-coding	Approved	16p12.1	16p12.1							2014-08-01			2014-08-01	102723510	ENSG00000260448	OTTHUMG00000177185			NR_120306																									URS000075AB44
HGNC:51178	LCMT1-AS2	LCMT1 antisense RNA 2	non-coding RNA	RNA, long non-coding	Approved	16p12.1	16p12.1							2014-08-01			2014-08-01	100506655	ENSG00000260034	OTTHUMG00000177183			NR_039998																									URS000075E662
HGNC:48592	LDLRAD4-AS1	LDLRAD4 antisense RNA 1	non-coding RNA	RNA, long non-coding	Approved	18p11.21	18p11.21							2013-05-21			2013-05-21	100288122	ENSG00000267690	OTTHUMG00000181929		BC042085	NR_040031																									URS000075C448
HGNC:40339	LEF1-AS1	LEF1 antisense RNA 1	non-coding RNA	RNA, long non-coding	Approved	4q25	04q25				LEF1 antisense RNA 1 (non-protein coding)			2012-05-28		2012-08-15	2017-09-21	641518	ENSG00000232021	OTTHUMG00000161028	uc062yxd.1		NR_029373			27591862|28894380																						URS000075CA92
HGNC:44132	LEMD1-AS1	LEMD1 antisense RNA 1	non-coding RNA	RNA, long non-coding	Approved	1q32.1	01q32.1				LEMD1 antisense RNA 1 (non-protein coding)			2012-06-23		2012-08-15	2012-10-12	284576	ENSG00000226235	OTTHUMG00000037200	uc001hch.1	AK090497	NR_038425																									URS00003ED227
HGNC:40705	LENG8-AS1	LENG8 antisense RNA 1	non-coding RNA	RNA, long non-coding	Approved	19q13.42	19q13.42				LENG8 antisense RNA 1 (non-protein coding)			2011-11-18		2012-08-15	2014-11-19	104355426	ENSG00000226696	OTTHUMG00000133686	uc061cqw.1		NR_126418																									URS00007E335F
HGNC:40340	LGALS8-AS1	LGALS8 antisense RNA 1	non-coding RNA	RNA, long non-coding	Approved	1q43	01q43				LGALS8 antisense RNA 1 (non-protein coding)			2011-08-04		2012-08-15	2014-11-19	100287902	ENSG00000223776	OTTHUMG00000039952	uc001hxx.4		NR_034040																									URS000075A2FE
HGNC:53951	LGALSL-DT	LGALSL divergent transcript	non-coding RNA	RNA, long non-coding	Approved	2p14	02p14	LOC105374771						2018-06-20			2018-06-20	105374771	ENSG00000223935	OTTHUMG00000152670						29568943
HGNC:40341	LHFPL3-AS1	LHFPL3 antisense RNA 1	non-coding RNA	RNA, long non-coding	Approved	7q22.2	07q22.2				LHFPL3 antisense RNA 1 (non-protein coding)			2012-06-28		2012-08-15	2014-11-19	645591	ENSG00000226869	OTTHUMG00000157276	uc064gsl.1	BC012751	NR_034142																									URS000075B6EA
HGNC:44106	LHFPL3-AS2	LHFPL3 antisense RNA 2	non-coding RNA	RNA, long non-coding	Approved	7q22.3	07q22.3				LHFPL3 antisense RNA 2 (non-protein coding)			2012-06-22		2012-08-15	2012-10-12	723809	ENSG00000225329	OTTHUMG00000157279	uc003vch.1	BC050337	NR_027374																									URS000075C12D
HGNC:53778	LHX1-DT	LHX1 divergent transcript	non-coding RNA	RNA, long non-coding	Approved	17q12	17q12							2017-11-17			2017-11-17	102723471	ENSG00000277268	OTTHUMG00000188447			NR_135671																									URS0000A76412
HGNC:40982	LHX4-AS1	LHX4 antisense RNA 1	non-coding RNA	RNA, long non-coding	Approved	1q25.2	01q25.2							2014-05-21			2016-11-11	100527964					NR_037642																									URS000075C729
HGNC:49570	LHX5-AS1	LHX5 antisense RNA 1	non-coding RNA	RNA, long non-coding	Approved	12q24.13	12q24.13	locus4010	locus 4010		LHX5 antisense RNA 1 (head to head)			2014-01-11		2018-03-23	2018-03-23	104355219	ENSG00000257935	OTTHUMG00000169553		DB553737	NR_126425			23382218																						URS00007E4C48
HGNC:53473	LIF-AS1	LIF antisense RNA 1	non-coding RNA	RNA, long non-coding	Approved	22q12.2	22q12.2	Lnc-LIF-AS						2017-04-28			2017-04-28	110806283	ENSG00000232530	OTTHUMG00000150909			NR_149070			28391028																						URS00001747AF
HGNC:43600	LIFR-AS1	LIFR antisense RNA 1	non-coding RNA	RNA, long non-coding	Approved	5p13.1	05p13.1				LIFR antisense RNA 1 (non-protein coding)			2011-11-23		2012-08-15	2018-06-08	100506495	ENSG00000244968	OTTHUMG00000162109	uc003jlj.5	BC038371	NR_103553			26725846|29807108																						URS0000490DBB
HGNC:53114	LILRB1-AS1	LILRB1 antisense RNA 1	non-coding RNA	RNA, long non-coding	Approved	19q13.42	19q13.42	AC009892.10						2017-02-10			2017-02-10	109729136	ENSG00000224730	OTTHUMG00000149999						28103885																						URS0000781A38
HGNC:44107	LIMD1-AS1	LIMD1 antisense RNA 1	non-coding RNA	RNA, long non-coding	Approved	3p21.31	03p21.31				LIMD1 antisense RNA 1 (non-protein coding)			2012-06-28		2012-08-15	2012-10-12	644714	ENSG00000230530	OTTHUMG00000156652	uc062ixr.1	AK026206	NR_033947																									URS000075C13B
HGNC:40342	LIMS1-AS1	LIMS1 antisense RNA 1	non-coding RNA	RNA, long non-coding	Approved	2q12.3	02q12.3							2015-03-11			2015-03-11	106182118	ENSG00000228763	OTTHUMG00000153229		AA861200	NR_149074																									URS000045B1A0
HGNC:21553	LIN28B-AS1	LIN28B antisense RNA 1	non-coding RNA	RNA, long non-coding	Approved	6q16.3	06q16.3	dJ439I14.1		C6orf220|LINC00577	chromosome 6 open reading frame 220|long intergenic non-protein coding RNA 577			2007-08-02	2016-02-25	2016-02-25	2016-10-05	100113403	ENSG00000203809	OTTHUMG00000015289	uc031spf.1	AW612153|BF223582	NR_046407																									URS0000191873
HGNC:26885	LINC-PINT	long intergenic non-protein coding RNA, p53 induced transcript	non-coding RNA	RNA, long non-coding	Approved	7q32.3	07q32.3	FLJ43663|PINT|LincRNA-Pint	p53 induced noncoding transcript	MKLN1-AS1	MKLN1 antisense RNA 1 (head to head)	Long non-coding RNAs (published)	788	2013-07-23	2013-10-07	2013-10-07	2016-11-24	378805	ENSG00000231721	OTTHUMG00000155000		BC130416	NR_015431			24070194|24381249	MGI:2673128																		pint			URS000075C16A
HGNC:43773	LINC-ROR	long intergenic non-protein coding RNA, regulator of reprogramming	non-coding RNA	RNA, long non-coding	Approved	18q21.31	18q21.31	lincRNA-RoR|lincRNA-ST8SIA3|ROR				Long non-coding RNAs (published)	788	2012-05-01			2016-12-01	100885779	ENSG00000258609	OTTHUMG00000171587	uc031ril.2	HQ315778	NR_048536			21057500|23208419|23541921|23597480|24463816					615173														lincRNA-RoR			URS00007681C7
HGNC:16224	LINC00028	long intergenic non-protein coding RNA 28	non-coding RNA	RNA, long non-coding	Approved	20q11.21	20q11.21	dJ1093G12.6		C20orf93|NCRNA00028	chromosome 20 open reading frame 93|non-protein coding RNA 28			2001-07-17	2011-08-10	2011-08-10	2012-10-12	140875	ENSG00000233354	OTTHUMG00000032166	uc010ztn.1	AL121751	NR_024358																									URS00003D77DE
HGNC:16184	LINC00029	long intergenic non-protein coding RNA 29	non-coding RNA	RNA, long non-coding	Approved	20q13.33	20q13.33	bA305P22.4		C20orf51|NCRNA00029	chromosome 20 open reading frame 51|non-protein coding RNA 29			2001-07-17	2011-08-10	2011-08-10	2013-08-16	100144596	ENSG00000125514	OTTHUMG00000032950	uc061ykm.1	AL117533|BC069708|BC134343	NR_028295			11780052																						URS0000759F6B
HGNC:16506	LINC00032	long intergenic non-protein coding RNA 32	non-coding RNA	RNA, long non-coding	Approved	9p21.2	09p21.2			C9orf14|NCRNA00032	chromosome 9 open reading frame 14|non-protein coding RNA 32			2001-09-10	2011-08-10	2011-08-10	2018-02-12	158035	ENSG00000283945	OTTHUMG00000019711	uc010mjd.2	AF418573	NR_026679		P0C843																							URS000023D56C
HGNC:32028	LINC00051	long intergenic non-protein coding RNA 51	non-coding RNA	RNA, long non-coding	Approved	8q24.3	08q24.3			C8orf43|NCRNA00051	chromosome 8 open reading frame 43|non-protein coding RNA 51			2005-10-04	2011-08-10	2011-08-10	2012-10-12	619434	ENSG00000254008	OTTHUMG00000164636	uc011ljt.2	BC008253	NR_024378																									URS000075D6B7
HGNC:26455	LINC00052	long intergenic non-protein coding RNA 52	non-coding RNA	RNA, long non-coding	Approved	15q25.3	15q25.3	FLJ31461		TMEM83|NCRNA00052	transmembrane protein 83|non-protein coding RNA 52	Long non-coding RNAs (published)	788	2005-10-25	2011-08-10	2011-08-10	2017-10-06	145978	ENSG00000259527	OTTHUMG00000171973	uc002bmc.2	AK056023	NR_026869		Q96N35	28036286|28733550|28969024																						URS000004E371
HGNC:31408	LINC00092	long intergenic non-protein coding RNA 92	non-coding RNA	RNA, long non-coding	Approved	9q22.32	09q22.32	bA346B7.1		NCRNA00092	non-protein coding RNA 92			2008-09-03	2011-08-11	2011-08-11	2018-05-18	100188953	ENSG00000225194	OTTHUMG00000020288	uc064unx.1	BC043559	NR_024129			28087599																						URS0000ABD8C4
HGNC:30470	LINC00102	long intergenic non-protein coding RNA 102	non-coding RNA	RNA, long non-coding	Approved	Xp22.33 and Yp11.31	Xp22.33 and Yp11.31	OTTHUMT00000055623		NCRNA00102	non-protein coding RNA 102	Pseudoautosomal region 1	715	2008-09-05	2011-08-11	2011-08-11	2012-10-12	100359394	ENSG00000230542	OTTHUMG00000021072	uc033fdg.2		NR_037842																									URS000075E171
HGNC:31843	LINC00106	long intergenic non-protein coding RNA 106	non-coding RNA	RNA, long non-coding	Approved	Xp22.33 and Yp11.32	Xp22.33 and Yp11.32	OTTHUMG00000021061		CXYorf8|NCRNA00106	chromosome X and Y open reading frame 8|non-protein coding RNA 106	Pseudoautosomal region 1	715	2006-06-30	2011-08-11	2011-08-11	2012-10-12	751580	ENSG00000236871	OTTHUMG00000021061	uc065cnr.1		NR_130733																									URS0000812135
HGNC:1262	LINC00111	long intergenic non-protein coding RNA 111	non-coding RNA	RNA, long non-coding	Approved	21q22.3	21q22.3			C21orf21|NCRNA00111	chromosome 21 open reading frame 21|non-protein coding RNA 111			2000-05-23	2011-08-11	2011-08-11	2012-10-12	54090	ENSG00000227702	OTTHUMG00000086772	uc011aes.2	BX099637	NR_024367																									URS000075D618
HGNC:1263	LINC00112	long intergenic non-protein coding RNA 112	non-coding RNA	RNA, long non-coding	Approved	21q22.3	21q22.3			C21orf22|NCRNA00112	chromosome 21 open reading frame 22|non-protein coding RNA 112			2000-05-23	2011-08-11	2011-08-11	2012-10-12	54089	ENSG00000232401	OTTHUMG00000086769	uc002yzm.4		NR_024028																									URS000075E5EF
HGNC:1264	LINC00113	long intergenic non-protein coding RNA 113	non-coding RNA	RNA, long non-coding	Approved	21q21.3	21q21.3			C21orf23|NCRNA00113	chromosome 21 open reading frame 23|non-protein coding RNA 113			2000-05-23	2011-08-11	2011-08-11	2012-10-12	54088	ENSG00000225298	OTTHUMG00000078708	uc061zix.1		NR_024357																									URS00005F2214
HGNC:1265	LINC00114	long intergenic non-protein coding RNA 114	non-coding RNA	RNA, long non-coding	Approved	21q22.2	21q22.2			C21orf24|NCRNA00114	chromosome 21 open reading frame 24|non-protein coding RNA 114			2000-05-23	2011-08-11	2011-08-11	2014-11-19	400866	ENSG00000223806	OTTHUMG00000090771	uc062aco.1		XR_041645		Q6XXX2						611723																	URS000009D511
HGNC:26211	LINC00115	long intergenic non-protein coding RNA 115	non-coding RNA	RNA, long non-coding	Approved	1p36.33	01p36.33	FLJ22639		NCRNA00115	non-protein coding RNA 115			2008-09-12	2011-08-11	2011-08-11	2014-11-18	79854	ENSG00000225880	OTTHUMG00000141258	uc010nxx.3	BC017762	XR_017693			12477932																						URS00000E5C41
HGNC:1283	LINC00158	long intergenic non-protein coding RNA 158	non-coding RNA	RNA, long non-coding	Approved	21q21.2	21q21.2			C21orf42|NCRNA00158	chromosome 21 open reading frame 42|non-protein coding RNA 158			2000-05-23	2011-08-11	2011-08-11	2016-10-05	54072	ENSG00000185433	OTTHUMG00000078368	uc002ylk.3		NR_024027		P58513																							URS000075EB51
HGNC:1285	LINC00159	long intergenic non-protein coding RNA 159	non-coding RNA	RNA, long non-coding	Approved	21q22.11	21q22.11			C21orf44|NCRNA00159	chromosome 21 open reading frame 44|non-protein coding RNA 159			2000-05-23	2011-08-11	2011-08-11	2012-10-12	100551499	ENSG00000230323	OTTHUMG00000085307	uc021wij.2		NR_038033																									URS000075B6E4
HGNC:1294	LINC00160	long intergenic non-protein coding RNA 160	non-coding RNA	RNA, long non-coding	Approved	21q22.12	21q22.12			C21orf52|NCRNA00160	chromosome 21 open reading frame 52|non-protein coding RNA 160			2000-05-23	2011-08-11	2011-08-11	2015-11-05	54064	ENSG00000230978	OTTHUMG00000086234	uc031rvf.2		NR_024351			26426411																						URS000075C4D7
HGNC:17138	LINC00161	long intergenic non-protein coding RNA 161	non-coding RNA	RNA, long non-coding	Approved	21q21.3	21q21.3			C21orf100|NCRNA00161	chromosome 21 open reading frame 100|non-protein coding RNA 161	Long non-coding RNAs (published)	788	2001-11-21	2011-08-11	2011-08-11	2016-10-03	118421	ENSG00000226935	OTTHUMG00000078748	uc002ymn.3	AY063458	NR_026552			12036297|27609068																						URS0000017EC0
HGNC:33165	LINC00163	long intergenic non-protein coding RNA 163	non-coding RNA	RNA, long non-coding	Approved	21q22.3	21q22.3	NLC1-A|NLC1A	narcolepsy candidate-region 1 gene A|narcolepsy candidate region gene 1A	C21orf134|NCRNA00163	chromosome 21 open reading frame 134|non-protein coding RNA 163	Long non-coding RNAs (published)	788	2007-08-15	2011-08-11	2011-08-11	2014-11-18	727699	ENSG00000234880	OTTHUMG00000090296	uc021wjz.1	BC036902	NR_033840			16826516					610259																	URS00001D6B47
HGNC:33166	LINC00165	long intergenic non-protein coding RNA 165	non-coding RNA	RNA, long non-coding	Approved	21q22.3	21q22.3	NLC1-B	narcolepsy candidate-region 1 gene B	C21orf135|NCRNA00165	chromosome 21 open reading frame 135|non-protein coding RNA 165	Long non-coding RNAs (published)	788	2007-08-15	2011-08-11	2011-08-11	2017-10-26	727701	ENSG00000261706	OTTHUMG00000172755	uc062avc.1	BC009635				16826516																						URS000002A0AA
HGNC:30468	LINC00167	long intergenic non-protein coding RNA 167	non-coding RNA	RNA, long non-coding	Approved	11q24.3	11q24.3	FLJ31394		C11orf37|NCRNA00167	chromosome 11 open reading frame 37|non-protein coding RNA 167			2005-09-18	2011-08-11	2011-08-11	2012-10-12	440072	ENSG00000233220	OTTHUMG00000165763	uc058jcj.1	AK055956	XR_040639		Q96N53																							URS00001F9499
HGNC:33791	LINC00173	long intergenic non-protein coding RNA 173	non-coding RNA	RNA, long non-coding	Approved	12q24.22	12q24.22	FLJ42957		NCRNA00173	non-protein coding RNA 173	Long non-coding RNAs (published)	788	2009-03-16	2011-08-11	2011-08-11	2017-08-16	100287569	ENSG00000196668	OTTHUMG00000157726	uc001tvy.3	AC090670|BC038547|BC121822	NR_027345		Q6ZV60	28803142																						URS000075B380
HGNC:27788	LINC00174	long intergenic non-protein coding RNA 174	non-coding RNA	RNA, long non-coding	Approved	7q11.21	07q11.21			NCRNA00174	non-protein coding RNA 174			2009-03-18	2013-12-05	2013-12-05	2018-06-14	285908	ENSG00000179406	OTTHUMG00000156590	uc003tux.5	AK091213	NR_026873			29729381																						URS000075E19E
HGNC:37192	LINC00184	long intergenic non-protein coding RNA 184	non-coding RNA	RNA, long non-coding	Approved	1q42.3	01q42.3	HANC		NCRNA00184	non-protein coding RNA 184			2009-08-18	2011-08-11	2011-08-11	2014-11-19	100302691	ENSG00000224939	OTTHUMG00000037979	uc021pkr.1	AJ421679	NR_033927																									URS000075D028
HGNC:18461	LINC00189	long intergenic non-protein coding RNA 189	non-coding RNA	RNA, long non-coding	Approved	21q21.3	21q21.3			C21orf109|NCRNA00189	chromosome 21 open reading frame 109|non-protein coding RNA 189			2002-07-05	2011-08-11	2011-08-11	2016-10-05	193629	ENSG00000215533	OTTHUMG00000078876	uc061zky.1	AF490769	NR_027072			12036298																						URS00007599E8
HGNC:30974	LINC00200	long intergenic non-protein coding RNA 200	non-coding RNA	RNA, long non-coding	Approved	10p15.3	10p15.3	FLJ40354		C10orf139|NCRNA00200	chromosome 10 open reading frame 139|non-protein coding RNA 200			2007-08-02	2011-08-11	2011-08-11	2014-11-18	399706	ENSG00000229205	OTTHUMG00000017539	uc010qag.1	AK097673	NR_015376																									URS00003472D5
HGNC:16420	LINC00205	long intergenic non-protein coding RNA 205	non-coding RNA	RNA, long non-coding	Approved	21q22.3	21q22.3			C21orf86|NCRNA00205	chromosome 21 open reading frame 86|non-protein coding RNA 205			2001-08-24	2011-08-11	2011-08-11	2017-09-08	102723489	ENSG00000223768	OTTHUMG00000090403	uc062avz.1	AF426264			P59089	12036297																						URS00001F2F75
HGNC:37255	LINC00207	long intergenic non-protein coding RNA 207	non-coding RNA	RNA, long non-coding	Approved	22q13.31	22q13.31			NCRNA00207	non-protein coding RNA 207			2009-10-02	2011-08-11	2011-08-11	2014-11-19	388910	ENSG00000187012	OTTHUMG00000150462	uc011aqg.3	BC144508	NR_028409							LINC00207																		URS000075E4B5
HGNC:15535	LINC00208	long intergenic non-protein coding RNA 208	non-coding RNA	RNA, long non-coding	Approved	8p23.1	08p23.1			C8orf14|NCRNA00208	chromosome 8 open reading frame 14|non-protein coding RNA 208			2001-04-25	2011-08-11	2011-08-11	2012-10-12	83655	ENSG00000170983	OTTHUMG00000161738	uc022arx.2	AJ291678	NR_040035		Q96KT6																							URS000075E981
HGNC:37458	LINC00210	long intergenic non-protein coding RNA 210	non-coding RNA	RNA, long non-coding	Approved	1q41	01q41	RP11-72L13.1		NCRNA00210	non-protein coding RNA 210			2009-10-15	2011-08-11	2011-08-11	2012-10-12	100885798	ENSG00000231814	OTTHUMG00000039497	uc031psc.1		NR_048550																									URS000075EB39
HGNC:37459	LINC00211	long intergenic non-protein coding RNA 211	non-coding RNA	RNA, long non-coding	Approved	2p22.2	02p22.2			NCRNA00211	non-protein coding RNA 211			2009-10-16	2011-08-11	2011-08-11	2014-01-06	101929559	ENSG00000237803	OTTHUMG00000152169	uc032njt.2		NR_110011																									URS000075A591
HGNC:20191	LINC00216	long intergenic non-protein coding RNA 216	non-coding RNA	RNA, long non-coding	Approved	14q22.3	14q22.3	PRO1617		C14orf107|NCRNA00216	chromosome 14 open reading frame 107|non-protein coding RNA 216			2002-12-20	2011-08-11	2011-08-11	2012-10-12	55451		OTTHUMG00000187383	uc059bzc.1	AF116641	NR_146595
HGNC:20169	LINC00221	long intergenic non-protein coding RNA 221	non-coding RNA	RNA, long non-coding	Approved	14q32.33	14q32.33			C14orf98|NCRNA00221	chromosome 14 open reading frame 98|non-protein coding RNA 221			2003-01-13	2011-08-11	2011-08-11	2015-01-29	338005	ENSG00000270816	OTTHUMG00000152084	uc059ggn.1	AK058096	NR_027457																									URS000075AA0C
HGNC:21560	LINC00222	long intergenic non-protein coding RNA 222	non-coding RNA	RNA, long non-coding	Approved	6q21	06q21	dJ354J5.2		C6orf181|NCRNA00222	chromosome 6 open reading frame 181|non-protein coding RNA 222			2003-11-26	2011-08-11	2011-08-11	2014-11-19	387111	ENSG00000203801	OTTHUMG00000015330	uc003psp.2	AY927445	NR_033376																									URS000075B131
HGNC:20168	LINC00226	long intergenic non-protein coding RNA 226	non-coding RNA	RNA, long non-coding	Approved	14q32.33	14q32.33			C14orf97|NCRNA00226	chromosome 14 open reading frame 97|non-protein coding RNA 226			2003-01-13	2011-08-11	2011-08-11	2017-03-03	338004	ENSG00000276210	OTTHUMG00000152078	uc032bnj.2	AW205017	NR_033375			28220683																						URS000075D64F
HGNC:13240	LINC00229	long intergenic non-protein coding RNA 229	non-coding RNA	RNA, long non-coding	Approved	22q13.3	22q13.3	dJ474I12.C22.2		C22orf10|NCRNA00229	chromosome 22 open reading frame 10|non-protein coding RNA 229			2004-06-07	2011-08-11	2011-08-11	2012-10-12	414351	ENSG00000234300	OTTHUMG00000149974	uc062ezq.1		NR_044991																									URS0000759A01
HGNC:14138	LINC00235	long intergenic non-protein coding RNA 235	non-coding RNA	RNA, long non-coding	Approved	16p13.3	16p13.3			C16orf10|NCRNA00235	chromosome 16 open reading frame 10|non-protein coding RNA 235			2000-12-21	2011-08-11	2011-08-11	2017-10-26	64493	ENSG00000277142	OTTHUMG00000186631	uc010uuh.2	AW298011	NR_024121																									URS000075AC66
HGNC:38166	LINC00237	long intergenic non-protein coding RNA 237	non-coding RNA	RNA, long non-coding	Approved	20p11.23	20p11.23			NCRNA00237	non-protein coding RNA 237			2010-06-28	2011-08-11	2011-08-11	2017-08-02	105372556	ENSG00000225127	OTTHUMG00000032017	uc061vtk.1		NR_147212			23034868					614992														linc00237			URS00005693C9
HGNC:20119	LINC00239	long intergenic non-protein coding RNA 239	non-coding RNA	RNA, long non-coding	Approved	14q32.31	14q32.31			C14orf72|NCRNA00239	chromosome 14 open reading frame 72|non-protein coding RNA 239			2002-12-18	2011-08-11	2011-08-11	2017-03-21	145200	ENSG00000258512	OTTHUMG00000171596	uc059fim.1		NR_026774																									URS000075D38E
HGNC:18772	LINC00240	long intergenic non-protein coding RNA 240	non-coding RNA	RNA, long non-coding	Approved	6p22.2	06p22.2	bA373D17.1		C6orf41|NCRNA00240	chromosome 6 open reading frame 41|non-protein coding RNA 240			2003-11-26	2011-08-11	2011-08-11	2016-12-16	100133205	ENSG00000224843	OTTHUMG00000014466	uc063mis.1		NR_026775			27966444																						URS000075C5E2
HGNC:21249	LINC00242	long intergenic non-protein coding RNA 242	non-coding RNA	RNA, long non-coding	Approved	6q27	06q27	FLJ31451|dJ266L20.5		C6orf122|NCRNA00242	chromosome 6 open reading frame 122|non-protein coding RNA 242			2003-11-26	2011-08-11	2011-08-11	2016-10-05	401288	ENSG00000229214	OTTHUMG00000016064	uc003qxj.2	AK056013	NR_026781		Q5T6M2																							URS00001C235B
HGNC:30956	LINC00243	long intergenic non-protein coding RNA 243	non-coding RNA	RNA, long non-coding	Approved	6p21.33	06p21.33	bQB230F21.2|FLJ40693|bQB10J12.2		C6orf214|NCRNA00243	chromosome 6 open reading frame 214 (putative)|non-protein coding RNA 243			2004-01-16	2011-08-11	2011-08-11	2015-08-26	401247	ENSG00000214894	OTTHUMG00000031239	uc003nrp.2	AK098012	NR_130726																									URS00007C13E2
HGNC:13245	LINC00244	long intergenic non-protein coding RNA 244	non-coding RNA	RNA, long non-coding	Approved	7q36	07q36			C7orf4|NCRNA00244	chromosome 7 open reading frame 4|non-protein coding RNA 244			2001-06-25	2011-08-11	2011-08-11	2012-10-12	64433	ENSG00000279418	OTTHUMG00000189434	uc011kvw.2	AF107456	NR_024119			10329000																						URS000075C04C
HGNC:31950	LINC00251	long intergenic non-protein coding RNA 251	non-coding RNA	RNA, long non-coding	Approved	8q13.1	08q13.1			C8orf25|NCRNA00251	chromosome 8 open reading frame 25|non-protein coding RNA 251			2005-04-26	2011-08-11	2011-08-11	2012-10-12	552859	ENSG00000280725	OTTHUMG00000189557	uc022ave.2	BX110670	NR_038901																									URS000075C711
HGNC:14160	LINC00254	long intergenic non-protein coding RNA 254	non-coding RNA	RNA, long non-coding	Approved	16p13.3	16p13.3			C16orf32|NCRNA00254	chromosome 16 open reading frame 32|non-protein coding RNA 254			2000-12-21	2011-08-11	2011-08-11	2018-02-07	64735	ENSG00000281219	OTTHUMG00000189509	uc021tal.1	AI209093	NR_033914																									URS000075D281
HGNC:28770	LINC00260	long intergenic non-protein coding RNA 260	non-coding RNA	RNA, long non-coding	Approved	1q32.1	01q32.1	MGC5457		C1orf217|NCRNA00260	chromosome 1 open reading frame 217|non-protein coding RNA 260			2007-08-02	2011-08-11	2011-08-11	2014-11-18	84719				BC000988	NR_046213			12477932																						URS000075A35C
HGNC:16189	LINC00261	long intergenic non-protein coding RNA 261	non-coding RNA	RNA, long non-coding	Approved	20p11.21	20p11.21	bA216C10.1|HCCDR1|TCONS_00027846|ALIEN|DEANR1|onco-lncRNA-17	hepatocellular carcinoma down-regulated RNA 1|definitive endoderm-associated long non-coding RNA 1	C20orf56|NCRNA00261	chromosome 20 open reading frame 56|non-protein coding RNA 261	Long non-coding RNAs (published)	788	2001-07-17	2013-07-03	2013-07-03	2016-12-21	140828	ENSG00000259974	OTTHUMG00000046240	uc010zsp.3		NR_001558			23801869|22681909|25959816|27983929																						URS000075C45D
HGNC:28019	LINC00265	long intergenic non-protein coding RNA 265	non-coding RNA	RNA, long non-coding	Approved	7p14.1	07p14.1	NCRNA00265-1	non-protein coding RNA 265-1	NCRNA00265	non-protein coding RNA 265			2010-06-07	2011-08-11	2011-08-11	2014-11-18	349114	ENSG00000188185	OTTHUMG00000155273	uc003thf.4		NR_026999			12477932																						URS000075CC82
HGNC:16202	LINC00266-1	long intergenic non-protein coding RNA 266-1	non-coding RNA	RNA, long non-coding	Approved	20q13.33	20q13.33	bA476I15.3		C20orf69|NCRNA00266|NCRNA00266-1	chromosome 20 open reading frame 69|non-protein coding RNA 266|non-protein coding RNA 266-1			2001-07-17	2011-08-11	2011-08-11	2012-10-12	140849	ENSG00000149656	OTTHUMG00000033036	uc061yrz.1	BC118988	NR_040415																									URS000075D19D
HGNC:21112	LINC00266-3	long intergenic non-protein coding RNA 266-3	non-coding RNA	RNA, long non-coding	Approved	6p25.3	06p25.3	dJ24O22.2		C6orf88|NCRNA00266C|NCRNA00266-3	chromosome 6 open reading frame 88|non-protein coding RNA 266C|non-protein coding RNA 266-3			2003-11-26	2011-08-11	2011-08-11	2014-11-18	441123	ENSG00000170590	OTTHUMG00000014109	uc063lip.1		NR_109817																									URS000075EA6D
HGNC:38543	LINC00268	long intergenic non-protein coding RNA 268	non-coding RNA	RNA, long non-coding	Approved	9p11.2	09p11.2	NCRNA00268A|NCRNA00268-1		NCRNA00268	non-protein coding RNA 268			2010-06-09	2011-08-11	2011-08-11	2012-10-12	441426				AK126863
HGNC:26586	LINC00269	long intergenic non-protein coding RNA 269	non-coding RNA	RNA, long non-coding	Approved	Xq13.1	Xq13.1	FLJ33610		CXorf62|NCRNA00269	chromosome X open reading frame 62|non-protein coding RNA 269			2007-08-02	2011-08-11	2011-08-11	2014-11-19	100996279	ENSG00000215162	OTTHUMG00000021754	uc004dxj.2	AK090929	NR_103715		Q8N2A0																							URS000050E9EC
HGNC:32526	LINC00271	long intergenic non-protein coding RNA 271	non-coding RNA	RNA, long non-coding	Approved	6q23.3	06q23.3			C6orf217|NCRNA00271	chromosome 6 open reading frame 217|non-protein coding RNA 271			2006-02-20	2011-08-11	2011-08-11	2017-05-15	100131814	ENSG00000231028	OTTHUMG00000015632	uc063rrh.1		NR_026805		P0C7V0																							URS000075A820
HGNC:26898	LINC00272	long intergenic non-protein coding RNA 272	non-coding RNA	RNA, long non-coding	Approved	1q25.3	01q25.3	RP1-223H12.3		C1orf120|NCRNA00272	chromosome 1 open reading frame 120|non-protein coding RNA 272			2005-06-21	2011-08-11	2011-08-11	2017-01-20	388719	ENSG00000203729	OTTHUMG00000037402	uc009wxv.2	AF508909	NR_034131			12801632																						URS000075BB77
HGNC:38595	LINC00273	long intergenic non-protein coding RNA 273	non-coding RNA	RNA, long non-coding	Approved	16p11.2	16p11.2	TOP|NCRNA00273-1	non-protein coding RNA 273-1	NCRNA00273	non-protein coding RNA 273			2010-06-28	2011-08-11	2011-08-11	2014-09-30	649159	ENSG00000256642	OTTHUMG00000176379	uc021thl.2	AY587847	NR_038368							LINC00273																		URS00002B9FE9
HGNC:38663	LINC00276	long intergenic non-protein coding RNA 276	non-coding RNA	RNA, long non-coding	Approved	2p24.3	02p24.3			NCRNA00276	non-protein coding RNA 276			2010-07-07	2011-08-11	2011-08-11	2014-11-18	100499171	ENSG00000230448	OTTHUMG00000151716	uc061gue.1	BC035112	NR_103814																									URS00007E3364
HGNC:38712	LINC00278	long intergenic non-protein coding RNA 278	non-coding RNA	RNA, long non-coding	Approved	Yp11.31	Yp11.31			NCRNA00278	non-protein coding RNA 278			2010-07-28	2011-08-11	2011-08-11	2012-10-12	100873962	ENSG00000231535	OTTHUMG00000036157	uc031tkv.2		NR_046502																									URS000075DF56
HGNC:38724	LINC00279	long intergenic non-protein coding RNA 279	non-coding RNA	RNA, long non-coding	Approved	Yp11.2	Yp11.2			NCRNA00279	non-protein coding RNA 279			2010-07-28	2011-08-11	2011-08-11	2012-10-12	100873963	ENSG00000232348	OTTHUMG00000041258	uc065cqk.1		NR_138045																									URS00005F745F
HGNC:38803	LINC00280	long intergenic non-protein coding RNA 280	non-coding RNA	RNA, long non-coding	Approved	Yp11.2	Yp11.2			NCRNA00280	non-protein coding RNA 280			2010-08-05	2011-08-11	2011-08-11	2012-10-12	100873964	ENSG00000229643	OTTHUMG00000040955	uc033fec.1		NR_046505																									URS00003A022F
HGNC:38809	LINC00283	long intergenic non-protein coding RNA 283	non-coding RNA	RNA, long non-coding	Approved	13q33.1	13q33.1			NCRNA00283	non-protein coding RNA 283			2010-08-05	2011-08-10	2011-08-10	2012-10-12	100874057	ENSG00000231633	OTTHUMG00000017311	uc058ycg.1																											URS00002C2E4E
HGNC:26981	LINC00284	long intergenic non-protein coding RNA 284	non-coding RNA	RNA, long non-coding	Approved	13q14.11	13q14.11			NCRNA00284	non-protein coding RNA 284			2010-08-05	2011-08-10	2011-08-10	2014-11-18	121838	ENSG00000233725	OTTHUMG00000016827	uc058wsb.1	AK001938	NR_026955																									URS000075AE17
HGNC:38515	LINC00290	long intergenic non-protein coding RNA 290	non-coding RNA	RNA, long non-coding	Approved	4q34.3	04q34.3			NCRNA00290	non-protein coding RNA 290			2010-09-13	2011-08-11	2011-08-11	2014-11-19	728081	ENSG00000248197	OTTHUMG00000160706	uc003iuz.4	AF088005	NR_033918																									URS000075A4B6
HGNC:39078	LINC00293	long intergenic non-protein coding RNA 293	non-coding RNA	RNA, long non-coding	Approved	8q11.1	08q11.1	BEYLA		NCRNA00293	non-protein coding RNA 293			2010-10-05	2011-08-11	2011-08-11	2014-11-18	497634	ENSG00000253314	OTTHUMG00000164130	uc010lxr.2	AK097475	NR_027012								609543																	URS000075BED8
HGNC:27456	LINC00294	long intergenic non-protein coding RNA 294	non-coding RNA	RNA, long non-coding	Approved	11p13	11p13			NCRNA00294	non-protein coding RNA 294			2010-10-05	2011-08-11	2011-08-11	2012-10-12	283267	ENSG00000280798	OTTHUMG00000189548	uc001mug.7	BC046921	NR_015451								612296																	URS0000759AD2
HGNC:39210	LINC00297	long intergenic non-protein coding RNA 297	non-coding RNA	RNA, long non-coding	Approved	13q12.3	13q12.3			NCRNA00297	non-protein coding RNA 297			2010-11-23	2011-08-10	2011-08-10	2012-10-12	100874059	ENSG00000224329	OTTHUMG00000147351	uc031qkw.1		NR_046510																									URS0000129B1E
HGNC:49257	LINC00298	long intergenic non-protein coding RNA 298	non-coding RNA	RNA, long non-coding	Approved	2p25.1	02p25.1							2013-10-14			2013-10-14	339788	ENSG00000235665	OTTHUMG00000151595			NR_015405																									URS000075F048
HGNC:27940	LINC00299	long intergenic non-protein coding RNA 299	non-coding RNA	RNA, long non-coding	Approved	2p25.1	02p25.1	FLJ45673		C2orf46|NCRNA00299	chromosome 2 open reading frame 46|non-protein coding RNA 299			2006-08-24	2011-08-10	2011-08-10	2016-11-24	339789	ENSG00000236790	OTTHUMG00000112455	uc061glc.1	AK127578	NR_034135		Q6ZSB3	12477932																			linc00299			URS000075F09A
HGNC:28603	LINC00301	long intergenic non-protein coding RNA 301	non-coding RNA	RNA, long non-coding	Approved	11q12.2	11q12.2	MGC39681		C11orf64|NCRNA00301	chromosome 11 open reading frame 64|non-protein coding RNA 301			2006-03-10	2011-08-10	2011-08-10	2014-11-19	283197	ENSG00000181995	OTTHUMG00000141269	uc001npu.4	AK058123	NR_026946		Q8NCQ3	12477932																						URS0000759996
HGNC:31825	LINC00302	long intergenic non-protein coding RNA 302	non-coding RNA	RNA, long non-coding	Approved	1q21.3	01q21.3	XP33		C1orf46|NCRNA00302	chromosome 1 open reading frame 46|non-protein coding RNA 302	Late cornified envelope proteins	627	2004-09-16	2011-08-10	2011-08-10	2017-07-05	388699	ENSG00000176075	OTTHUMG00000012386	uc057laf.1	AF005082	NR_145430			9344646|27015450																						URS0000347A3F
HGNC:26865	LINC00303	long intergenic non-protein coding RNA 303	non-coding RNA	RNA, long non-coding	Approved	1q32.1	01q32.1	FLJ40343		C1orf157|NCRNA00303	chromosome 1 open reading frame 157|non-protein coding RNA 303			2005-07-15	2011-08-10	2011-08-10	2014-11-18	284573	ENSG00000176754	OTTHUMG00000036054	uc010pqo.2	AK097662	NR_027902		Q3SY05																							URS0000759C97
HGNC:26713	LINC00304	long intergenic non-protein coding RNA 304	non-coding RNA	RNA, long non-coding	Approved	16q24.3	16q24.3	FLJ36701		C16orf81|NCRNA00304	chromosome 16 open reading frame 81|non-protein coding RNA 304			2006-08-22	2011-08-10	2011-08-10	2014-11-19	283860	ENSG00000180422	OTTHUMG00000175524	uc002fms.3	AK094020	NR_024347		Q8N9R0																							URS00001AE523
HGNC:28597	LINC00305	long intergenic non-protein coding RNA 305	non-coding RNA	RNA, long non-coding	Approved	18q22.1	18q22.1	MGC39571|HsT1235		C18orf20|NCRNA00305	chromosome 18 open reading frame 20|non-protein coding RNA 305	Long non-coding RNAs (published)	788	2004-05-05	2011-08-10	2011-08-10	2017-08-09	221241	ENSG00000179676	OTTHUMG00000060637	uc002ljw.6	BC029565	NR_027245		Q7Z4B0	28393844|28763747					617489																	URS000075BEE1
HGNC:16727	LINC00307	long intergenic non-protein coding RNA 307	non-coding RNA	RNA, long non-coding	Approved	21q22.11	21q22.11	D21S2091E		NCRNA00307	non-protein coding RNA 307			2011-04-14	2011-08-10	2011-08-10	2014-11-18	266919	ENSG00000227342	OTTHUMG00000081871	uc021wif.1	AY063455	NR_038855			12036297																						URS000075B32C
HGNC:16023	LINC00308	long intergenic non-protein coding RNA 308	non-coding RNA	RNA, long non-coding	Approved	21q21.1	21q21.1	PRED16		C21orf74|NCRNA00308	chromosome 21 open reading frame 74|non-protein coding RNA 308			2002-11-26	2011-08-10	2011-08-10	2014-11-18	54143	ENSG00000184856	OTTHUMG00000078244	uc021whu.1	AY077696	NR_038400		Q8TCZ7	12036298																						URS00002DC28C
HGNC:25279	LINC00309	long intergenic non-protein coding RNA 309	non-coding RNA	RNA, long non-coding	Approved	2p14	02p14			NCRNA00309	non-protein coding RNA 309			2011-04-14	2011-08-10	2011-08-10	2014-11-18	150992	ENSG00000230923	OTTHUMG00000152633	uc021vio.2		NR_033837																									URS0000759BFB
HGNC:16414	LINC00310	long intergenic non-protein coding RNA 310	non-coding RNA	RNA, long non-coding	Approved	21q22.11	21q22.11			C21orf82|NCRNA00310	chromosome 21 open reading frame 82|non-protein coding RNA 310			2001-08-24	2011-08-10	2011-08-10	2014-11-19	114036	ENSG00000227456	OTTHUMG00000086190	uc002yts.3	AF426258	NR_027266		P59036	12036297																						URS000075E93F
HGNC:28312	LINC00311	long intergenic non-protein coding RNA 311	non-coding RNA	RNA, long non-coding	Approved	16q24.1	16q24.1	MGC22001		TMEM148|NCRNA00311	transmembrane protein 148|non-protein coding RNA 311			2006-04-04	2011-08-10	2011-08-10	2014-11-18	197196	ENSG00000179219	OTTHUMG00000137643	uc059xyw.1	BC030801	XR_017879		Q8N616	12477932																						URS00002295EA
HGNC:6662	LINC00312	long intergenic non-protein coding RNA 312	non-coding RNA	RNA, long non-coding	Approved	3p25.3	03p25.3	NAG7|NAG-7|ERR10|ERR-10|LMCD1DN	nasopharyngeal carcinoma candidate 7|estrogen receptor repressor 10|LMCD1 downstream neighbor	LOH3CR2A|NCRNA00312	loss of heterozygosity, 3, chromosomal region 2, gene A|non-protein coding RNA 312	Long non-coding RNAs (published)	788	1999-12-22	2011-08-11	2011-08-11	2017-01-13	29931				AF086709	NR_024065		Q9Y6C7	12452030|12918109|24168098|23529758					610485														linc00312			URS00008B8B78
HGNC:16416	LINC00313	long intergenic non-protein coding RNA 313	non-coding RNA	RNA, long non-coding	Approved	21q22.3	21q22.3			C21orf84|NCRNA00313	chromosome 21 open reading frame 84|non-protein coding RNA 313			2001-08-24	2011-08-10	2011-08-10	2015-07-31	114038	ENSG00000185186	OTTHUMG00000086867	uc002zdh.1	AF426261	NR_026863		P59037	12036297|26178480																						URS0000462C8A
HGNC:16622	LINC00314	long intergenic non-protein coding RNA 314	non-coding RNA	RNA, long non-coding	Approved	21q21.3	21q21.3			C21orf94|NCRNA00314	chromosome 21 open reading frame 94|non-protein coding RNA 314			2002-07-05	2011-08-10	2011-08-10	2014-11-18	246705	ENSG00000178457	OTTHUMG00000074158	uc002ymj.4	AF427489	NR_027246			12036297																						URS0000759B51
HGNC:16621	LINC00315	long intergenic non-protein coding RNA 315	non-coding RNA	RNA, long non-coding	Approved	21q22.3	21q22.3			C21orf93|NCRNA00315	chromosome 21 open reading frame 93|non-protein coding RNA 315			2002-11-26	2011-08-10	2011-08-10	2014-11-18	246704	ENSG00000184274	OTTHUMG00000090409	uc062awa.1	AF427488			P59091	12036297																						URS000037457A
HGNC:19723	LINC00316	long intergenic non-protein coding RNA 316	non-coding RNA	RNA, long non-coding	Approved	21q22.3	21q22.3	PRED59		C21orf111|NCRNA00316	chromosome 21 open reading frame 111|non-protein coding RNA 316			2003-10-02	2011-08-10	2011-08-10	2014-11-19	388830	ENSG00000237664	OTTHUMG00000090404	uc032qcd.1	BG221750	NR_103811																									URS000075C806
HGNC:23126	LINC00317	long intergenic non-protein coding RNA 317	non-coding RNA	RNA, long non-coding	Approved	21q21.1	21q21.1	PRED89		C21orf117|NCRNA00317	chromosome 21 open reading frame 117|non-protein coding RNA 317			2003-10-01	2011-08-10	2011-08-10	2014-11-19	378828	ENSG00000238265	OTTHUMG00000078123	uc021wht.1	BC009878	NR_038872																									URS000075D0F1
HGNC:19730	LINC00319	long intergenic non-protein coding RNA 319	non-coding RNA	RNA, long non-coding	Approved	21q22.3	21q22.3	PRED49|FLJ38036		C21orf125|NCRNA00319	chromosome 21 open reading frame 125|non-protein coding RNA 319			2003-10-02	2011-08-11	2011-08-11	2017-08-16	284836	ENSG00000188660	OTTHUMG00000086866	uc062aoa.1	AK095355	NR_026960			28800794																						URS0000499971
HGNC:19690	LINC00320	long intergenic non-protein coding RNA 320	non-coding RNA	RNA, long non-coding	Approved	21q21.1	21q21.1	PRED14|FLJ37539		C21orf131|NCRNA00320	chromosome 21 open reading frame 131|non-protein coding RNA 320			2003-12-15	2011-08-10	2011-08-10	2014-11-19	387486	ENSG00000224924	OTTHUMG00000078063	uc002ykz.6	AK094858	NR_024090																									URS000075D792
HGNC:33698	LINC00322	long intergenic non-protein coding RNA 322	non-coding RNA	RNA, long non-coding	Approved	21q22.3	21q22.3	FLJ16545		C21orf136|NCRNA00322	chromosome 21 open reading frame 136|non-protein coding RNA 322			2007-11-14	2011-08-10	2011-08-10	2014-11-19	100126693	ENSG00000237864	OTTHUMG00000086864	uc032qak.2	AK131425	NR_103713		Q6ZN03	17081983																						URS000075AAB0
HGNC:19720	LINC00323	long intergenic non-protein coding RNA 323	non-coding RNA	RNA, long non-coding	Approved	21q22.2	21q22.2	PRED42|FLJ37173		C21orf130|NCRNA00323	chromosome 21 open reading frame 130|non-protein coding RNA 323			2003-12-15	2011-08-11	2011-08-11	2016-10-05	284835	ENSG00000226496	OTTHUMG00000086741	uc002yyv.2	AK094492	NR_024100																									URS000075E532
HGNC:26628	LINC00324	long intergenic non-protein coding RNA 324	non-coding RNA	RNA, long non-coding	Approved	17p13.1	17p13.1	FLJ34790|MGC104931		C17orf44|NCRNA00324	chromosome 17 open reading frame 44|non-protein coding RNA 324			2005-11-14	2011-08-10	2011-08-10	2014-11-19	284029	ENSG00000178977	OTTHUMG00000132866	uc002gkp.5	AK092109	NR_026951																									URS000075A69B
HGNC:41926	LINC00326	long intergenic non-protein coding RNA 326	non-coding RNA	RNA, long non-coding	Approved	6q23.2	06q23.2			NCRNA00326	non-protein coding RNA 326			2011-05-19	2011-08-10	2011-08-10	2012-10-12	285735	ENSG00000231023	OTTHUMG00000015597	uc003qdz.3		NR_026969																									URS000075EFD5
HGNC:42009	LINC00327	long intergenic non-protein coding RNA 327	non-coding RNA	RNA, long non-coding	Approved	13q12.12	13q12.12			NCRNA00327	non-protein coding RNA 327			2011-05-31	2011-08-10	2011-08-10	2014-11-18	100506697	ENSG00000232977	OTTHUMG00000016566	uc001uos.3		NR_038995																									URS000075C7B4
HGNC:42028	LINC00328	long intergenic non-protein coding RNA 328	non-coding RNA	RNA, long non-coding	Approved	21p11.2	21p11.2	NCRNA00328-1	non-protein coding RNA 328-1	NCRNA00328A|NCRNA00328	non-protein coding RNA 328A|non-protein coding RNA 328			2011-06-01	2011-08-10	2011-08-10	2012-10-12	51152				AF172850
HGNC:42047	LINC00330	long intergenic non-protein coding RNA 330	non-coding RNA	RNA, long non-coding	Approved	13q14.12	13q14.12			NCRNA00330	non-protein coding RNA 330			2011-06-01	2011-08-10	2011-08-10	2014-11-19	144817	ENSG00000235097	OTTHUMG00000016840	uc021rjc.2	AK056732	NR_038433																									URS0000CCE0A2
HGNC:42048	LINC00331	long intergenic non-protein coding RNA 331	non-coding RNA	RNA, long non-coding	Approved	13q31.1	13q31.1			NCRNA00331	non-protein coding RNA 331			2011-06-01	2011-08-10	2011-08-10	2014-11-18	100874126	ENSG00000225427	OTTHUMG00000017124	uc058xqt.1		NR_046869																									URS000075EA94
HGNC:42049	LINC00332	long intergenic non-protein coding RNA 332	non-coding RNA	RNA, long non-coding	Approved	13q14.11	13q14.11			NCRNA00332	non-protein coding RNA 332			2011-06-01	2011-08-10	2011-08-10	2014-11-19	100874127	ENSG00000230710	OTTHUMG00000016770	uc031qlg.2		NR_046870																									URS000075A2BE
HGNC:42050	LINC00333	long intergenic non-protein coding RNA 333	non-coding RNA	RNA, long non-coding	Approved	13q31.1	13q31.1			NCRNA00333	non-protein coding RNA 333			2011-06-01	2011-08-10	2011-08-10	2014-11-18	100874128	ENSG00000233349	OTTHUMG00000017154	uc058xrp.1		NR_046871																									URS000075B143
HGNC:16425	LINC00334	long intergenic non-protein coding RNA 334	non-coding RNA	RNA, long non-coding	Approved	21q22.3	21q22.3			C21orf89|NCRNA00334	chromosome 21 open reading frame 89|non-protein coding RNA 334			2001-08-24	2011-08-10	2011-08-10	2014-11-18	114042	ENSG00000182586	OTTHUMG00000084875	uc002zgz.1	AF426268	NR_135279			12036297																						URS0000A765AF
HGNC:33813	LINC00336	long intergenic non-protein coding RNA 336	non-coding RNA	RNA, long non-coding	Approved	6p21.31	06p21.31	FLJ43752		C6orf227|NCRNA00336	chromosome 6 open reading frame 227|non-protein coding RNA 336			2009-04-02	2011-08-10	2011-08-10	2012-10-12	401253	ENSG00000197251	OTTHUMG00000159733	uc003oew.2	AK125740	NR_027908		Q6ZUF6																							URS000075AB0B
HGNC:28620	LINC00337	long intergenic non-protein coding RNA 337	non-coding RNA	RNA, long non-coding	Approved	1p36.31	01p36.31	MGC40168		C1orf211|NCRNA00337	chromosome 1 open reading frame 211|non-protein coding RNA 337			2006-04-03	2011-08-10	2011-08-10	2014-11-18	148645	ENSG00000225077	OTTHUMG00000001255	uc031tnm.2	BC030279	NR_103534		Q8N6G1	12477932																						URS000075C4D1
HGNC:25011	LINC00339	long intergenic non-protein coding RNA 339	non-coding RNA	RNA, long non-coding	Approved	1p36.12	01p36.12	HSPC157		NCRNA00339	non-protein coding RNA 339			2011-06-10	2011-08-10	2011-08-10	2018-06-15	29092	ENSG00000218510	OTTHUMG00000002757	uc284mnl.1		NR_109762			11042152|29706346																						URS0000759C22
HGNC:42470	LINC00342	long intergenic non-protein coding RNA 342	non-coding RNA	RNA, long non-coding	Approved	2q11.1	02q11.1			NCRNA00342	non-protein coding RNA 342			2011-07-29	2011-08-10	2011-08-10	2012-10-12	150759	ENSG00000232931	OTTHUMG00000155186	uc002sux.3		NR_103734														PGOHUM00000240212											URS000075C528
HGNC:42500	LINC00343	long intergenic non-protein coding RNA 343	non-coding RNA	RNA, long non-coding	Approved	13q33.2	13q33.2			NCRNA00343|LINC00344|NCRNA00344	non-protein coding RNA 343|long intergenic non-protein coding RNA 344|non-protein coding RNA 344			2011-08-02	2011-08-10	2011-08-10	2014-11-19	144920	ENSG00000226620	OTTHUMG00000017317	uc058ydt.1		NR_046391																									URS000075B616
HGNC:42503	LINC00345	long intergenic non-protein coding RNA 345	non-coding RNA	RNA, long non-coding	Approved	13q14.3	13q14.3							2011-08-10			2014-11-18	105370208	ENSG00000235660	OTTHUMG00000016974	uc058xgz.1		XR_001749880																									URS000047D2E2
HGNC:27492	LINC00346	long intergenic non-protein coding RNA 346	non-coding RNA	RNA, long non-coding	Approved	13q34	13q34			C13orf29|NCRNA00346	chromosome 13 open reading frame 29|non-protein coding RNA 346			2006-08-04	2011-08-10	2011-08-10	2014-06-17	283487	ENSG00000255874	OTTHUMG00000187398	uc001vrk.3		NR_027701		Q8IVM7					LINC00346																		URS00007599F5
HGNC:27890	LINC00347	long intergenic non-protein coding RNA 347	non-coding RNA	RNA, long non-coding	Approved	13q22.1	13q22.1							2011-08-11		2011-08-11	2014-11-18	338864	ENSG00000236678	OTTHUMG00000017082	uc058xlx.1		NR_034024			12477932																						URS000075A60E
HGNC:42658	LINC00348	long intergenic non-protein coding RNA 348	non-coding RNA	RNA, long non-coding	Approved	13q21.33	13q21.33							2011-08-11		2011-08-11	2014-11-19	100885781	ENSG00000226846	OTTHUMG00000017059	uc031qmd.1		NR_047699																									URS000075B52D
HGNC:42667	LINC00349	long intergenic non-protein coding RNA 349	non-coding RNA	RNA, long non-coding	Approved	13q11	13q11							2011-08-15			2014-11-18	100874135	ENSG00000231238	OTTHUMG00000016451	uc058vrz.1																											URS00003B9938
HGNC:42668	LINC00350	long intergenic non-protein coding RNA 350	non-coding RNA	RNA, long non-coding	Approved	13q12.11	13q12.11							2011-08-15			2014-11-18	100874136	ENSG00000225316	OTTHUMG00000016497	uc058vst.1		NR_046988																									URS00008E39D1
HGNC:42669	LINC00351	long intergenic non-protein coding RNA 351	non-coding RNA	RNA, long non-coding	Approved	13q31.1	13q31.1							2011-08-15			2014-11-18	100874137	ENSG00000226317	OTTHUMG00000017156	uc031qmo.2		NR_046989																									URS000075EF2D
HGNC:42670	LINC00352	long intergenic non-protein coding RNA 352	non-coding RNA	RNA, long non-coding	Approved	13q12.12	13q12.12							2011-08-15			2014-11-18	100874138	ENSG00000227893	OTTHUMG00000016567	uc058vxa.1																											URS000034FE56
HGNC:42671	LINC00353	long intergenic non-protein coding RNA 353	non-coding RNA	RNA, long non-coding	Approved	13q31.3	13q31.3							2011-08-15			2014-11-18	100874139	ENSG00000236176	OTTHUMG00000017179	uc058xsl.1		NR_046991																									URS000075AB75
HGNC:42672	LINC00354	long intergenic non-protein coding RNA 354	non-coding RNA	RNA, long non-coding	Approved	13q34	13q34							2011-08-15			2014-11-19	101928616	ENSG00000226903	OTTHUMG00000017361	uc058yis.1		NR_046992																									URS000075EDC8
HGNC:27061	LINC00355	long intergenic non-protein coding RNA 355	non-coding RNA	RNA, long non-coding	Approved	13q21.31	13q21.31							2011-08-15			2014-11-18	144766	ENSG00000227674	OTTHUMG00000017028	uc001vii.1		NR_145420																									URS0000158102
HGNC:42678	LINC00358	long intergenic non-protein coding RNA 358	non-coding RNA	RNA, long non-coding	Approved	13q21.31	13q21.31							2011-08-15			2014-11-19	100874143	ENSG00000229578	OTTHUMG00000017014	uc032ahy.1		NR_046995																									URS000075A72C
HGNC:42679	LINC00359	long intergenic non-protein coding RNA 359	non-coding RNA	RNA, long non-coding	Approved	13q32.1	13q32.1							2011-08-15			2014-11-19	100887754	ENSG00000243300	OTTHUMG00000185759	uc031qmy.2		NR_051966																									URS000075DF65
HGNC:42682	LINC00362	long intergenic non-protein coding RNA 362	non-coding RNA	RNA, long non-coding	Approved	13q12.12	13q12.12							2011-08-15			2014-11-19	100874144	ENSG00000229483	OTTHUMG00000016559	uc058vws.1																											URS000051EA0D
HGNC:42684	LINC00363	long intergenic non-protein coding RNA 363	non-coding RNA	RNA, long non-coding	Approved	13q31.3	13q31.3	TCONS_00021586						2013-08-08			2014-11-18	104326053	ENSG00000232849	OTTHUMG00000017201		AA885151	NR_126360																									URS00007E4017
HGNC:42686	LINC00364	long intergenic non-protein coding RNA 364	non-coding RNA	RNA, long non-coding	Approved	13q21.32	13q21.32	LncRNA00364						2011-08-16			2017-12-20	100874145	ENSG00000230040	OTTHUMG00000017041	uc058xjx.1		NR_130792			29254221																						URS0000812100
HGNC:42687	LINC00365	long intergenic non-protein coding RNA 365	non-coding RNA	RNA, long non-coding	Approved	13q12.3	13q12.3							2011-08-16			2017-01-05	100874146	ENSG00000224511	OTTHUMG00000016663	uc058wdd.1		NR_046998			28028307																						URS00008E3A14
HGNC:42688	LINC00366	long intergenic non-protein coding RNA 366	non-coding RNA	RNA, long non-coding	Approved	13q13.3	13q13.3							2011-08-16			2014-11-18	100874147	ENSG00000229437	OTTHUMG00000016758	uc058wnj.1		NR_046999																									URS000075A93C
HGNC:42689	LINC00367	long intergenic non-protein coding RNA 367	non-coding RNA	RNA, long non-coding	Approved	13q12.11	13q12.11	TCONS_l2_00007488						2013-08-08			2016-11-11	101930748				BG723634	NR_104058																									URS000075DBFF
HGNC:42690	LINC00368	long intergenic non-protein coding RNA 368	non-coding RNA	RNA, long non-coding	Approved	13q34	13q34							2013-08-19			2014-11-18	101927802	ENSG00000225870	OTTHUMG00000017352		BG720241	NR_120415																									URS000075DE79
HGNC:42692	LINC00370	long intergenic non-protein coding RNA 370	non-coding RNA	RNA, long non-coding	Approved	13q33.3	13q33.3							2013-09-16			2014-11-19	105370357	ENSG00000223617	OTTHUMG00000017334		BF695150																										URS00005D6F1A
HGNC:42698	LINC00374	long intergenic non-protein coding RNA 374	non-coding RNA	RNA, long non-coding	Approved	13q21.1	13q21.1							2013-08-08			2014-11-19	106144531	ENSG00000232954	OTTHUMG00000016997		BG190276	NR_132367																									URS00000D11E0
HGNC:42699	LINC00375	long intergenic non-protein coding RNA 375	non-coding RNA	RNA, long non-coding	Approved	13q31.1	13q31.1							2013-08-08			2014-11-18	104355140	ENSG00000226370	OTTHUMG00000017155		AW510855	NR_126383																									URS00007E394B
HGNC:42701	LINC00376	long intergenic non-protein coding RNA 376	non-coding RNA	RNA, long non-coding	Approved	13q21.31	13q21.31	RP11-527N12.1						2013-09-16			2017-09-28	104355293	ENSG00000227564	OTTHUMG00000017020		AA759092	NR_126409																									URS000077D06F
HGNC:42703	LINC00377	long intergenic non-protein coding RNA 377	non-coding RNA	RNA, long non-coding	Approved	13q31.1	13q31.1	TCONS_00021861						2014-01-13			2014-11-19	103724386	ENSG00000229246	OTTHUMG00000017144		BG185523	NR_125770																									URS00007E3DA0
HGNC:42704	LINC00378	long intergenic non-protein coding RNA 378	non-coding RNA	RNA, long non-coding	Approved	13q21.2	13q21.2							2011-08-16			2014-11-18	101926930	ENSG00000225249	OTTHUMG00000017008	uc058xiv.1		NR_047003																									URS000075AD84
HGNC:42705	LINC00379	long intergenic non-protein coding RNA 379	non-coding RNA	RNA, long non-coding	Approved	13q31.3	13q31.3							2011-08-16			2014-11-18	100874150	ENSG00000229557	OTTHUMG00000017188	uc058xsr.1		NR_047004																									URS000075D7A9
HGNC:42706	LINC00380	long intergenic non-protein coding RNA 380	non-coding RNA	RNA, long non-coding	Approved	13q31.3	13q31.3	TCONS_00021685						2013-08-08			2014-11-18	101930747	ENSG00000234625	OTTHUMG00000017187		AA609658	NR_104057																									URS000075A7FB
HGNC:42708	LINC00381	long intergenic non-protein coding RNA 381	non-coding RNA	RNA, long non-coding	Approved	13q22.1	13q22.1							2011-08-16			2017-03-22	100874151	ENSG00000226240	OTTHUMG00000017081	uc031qmf.1		NR_047005																									URS000075D5CD
HGNC:42709	LINC00382	long intergenic non-protein coding RNA 382	non-coding RNA	RNA, long non-coding	Approved	13q31.1	13q31.1	TCONS_00021500						2013-08-08			2014-11-19	101927195	ENSG00000229175	OTTHUMG00000017139		BG717866	NR_120413																									URS000075AD21
HGNC:42710	LINC00383	long intergenic non-protein coding RNA 383	non-coding RNA	RNA, long non-coding	Approved	13q21.33	13q21.33			LINC00401	long intergenic non-protein coding RNA 401			2013-08-08			2015-04-02	103689913	ENSG00000237534	OTTHUMG00000017052		BG527271|BM557184	NR_125752																									URS00007E37E5
HGNC:42711	LINC00384	long intergenic non-protein coding RNA 384	non-coding RNA	RNA, long non-coding	Approved	13q12.3	13q12.3							2013-09-16			2014-11-19	102157400	ENSG00000232117	OTTHUMG00000055982		BX648491	NR_138041																									URS0000301E68
HGNC:42713	LINC00385	long intergenic non-protein coding RNA 385	non-coding RNA	RNA, long non-coding	Approved	13q12.3	13q12.3							2013-09-16			2014-11-19	105370141	ENSG00000232643	OTTHUMG00000016664		AI203837	XR_002957502																									URS0000422D36
HGNC:42715	LINC00387	long intergenic non-protein coding RNA 387	non-coding RNA	RNA, long non-coding	Approved	13q11	13q11							2011-08-16			2014-11-18	100874152	ENSG00000231914	OTTHUMG00000016454	uc058vsc.1																											URS0000064A12
HGNC:42716	LINC00388	long intergenic non-protein coding RNA 388	non-coding RNA	RNA, long non-coding	Approved	13q11	13q11							2011-08-16			2014-11-19	100874153	ENSG00000229788	OTTHUMG00000016452	uc058vsa.1																											URS00004FBE26
HGNC:42718	LINC00390	long intergenic non-protein coding RNA 390	non-coding RNA	RNA, long non-coding	Approved	13q14.11	13q14.11	TCONS_00021641						2013-08-08			2014-11-18	105370183	ENSG00000226519	OTTHUMG00000016828		AW779259	NR_132368																									URS00008E39F6
HGNC:42719	LINC00391	long intergenic non-protein coding RNA 391	non-coding RNA	RNA, long non-coding	Approved	13q32.1	13q32.1							2011-08-16			2014-11-18	100874154	ENSG00000238230	OTTHUMG00000017212	uc058xts.1																											URS00002FFDA9
HGNC:42720	LINC00392	long intergenic non-protein coding RNA 392	non-coding RNA	RNA, long non-coding	Approved	13q22.1	13q22.1							2011-08-16			2014-11-19	100874155	ENSG00000228295	OTTHUMG00000017076	uc058xll.1		NR_047009																									URS000075E9BE
HGNC:42721	LINC00393	long intergenic non-protein coding RNA 393	non-coding RNA	RNA, long non-coding	Approved	13q22.1	13q22.1							2011-08-16			2014-11-18	100874156	ENSG00000224853	OTTHUMG00000017077	uc058xlj.1		XR_001749747																									URS000037F520
HGNC:42723	LINC00395	long intergenic non-protein coding RNA 395	non-coding RNA	RNA, long non-coding	Approved	13q21.31	13q21.31							2011-08-16			2014-11-19	100874157	ENSG00000231061	OTTHUMG00000017022	uc032aid.1		NR_047011																									URS000048F041
HGNC:42724	LINC00396	long intergenic non-protein coding RNA 396	non-coding RNA	RNA, long non-coding	Approved	13q34	13q34							2013-08-21			2017-03-22	104355146	ENSG00000231428	OTTHUMG00000017341		AA927226	NR_126387																									URS000032BD33
HGNC:42725	LINC00397	long intergenic non-protein coding RNA 397	non-coding RNA	RNA, long non-coding	Approved	13q31.2	13q31.2	TCONS_00021582						2013-08-08			2014-11-18	101930749	ENSG00000223404	OTTHUMG00000017169		AI286230	NR_104059																									URS0000759CEF
HGNC:42727	LINC00398	long intergenic non-protein coding RNA 398	non-coding RNA	RNA, long non-coding	Approved	13q12.3	13q12.3							2011-08-16			2014-11-19	100874158	ENSG00000237879	OTTHUMG00000016676	uc031qkx.1		NR_047012																									URS000023B262
HGNC:42728	LINC00399	long intergenic non-protein coding RNA 399	non-coding RNA	RNA, long non-coding	Approved	13q33.3	13q33.3	TCONS_00021596						2013-08-08			2014-11-19	104326054	ENSG00000229792	OTTHUMG00000017337		BX111569|AI023810	NR_126361																									URS00007E3588
HGNC:42729	LINC00400	long intergenic non-protein coding RNA 400	non-coding RNA	RNA, long non-coding	Approved	13q14.11	13q14.11							2011-08-16			2014-11-18	100874159	ENSG00000229928	OTTHUMG00000016815	uc058wrk.1		NR_047013																									URS000075AE41
HGNC:42732	LINC00402	long intergenic non-protein coding RNA 402	non-coding RNA	RNA, long non-coding	Approved	13q22.1	13q22.1							2011-08-16			2014-11-18	100507612	ENSG00000235532	OTTHUMG00000017079	uc001vji.2		NR_144451																									URS000005FDE8
HGNC:42734	LINC00404	long intergenic non-protein coding RNA 404	non-coding RNA	RNA, long non-coding	Approved	13q34	13q34							2011-08-16			2014-11-18	100874160	ENSG00000229520	OTTHUMG00000017364	uc058yiw.1																											URS00004E631F
HGNC:42739	LINC00407	long intergenic non-protein coding RNA 407	non-coding RNA	RNA, long non-coding	Approved	13q14.12	13q14.12							2013-08-08			2014-11-18	106144541	ENSG00000237585	OTTHUMG00000016839		BG959100	NR_149082																									URS00001C535D
HGNC:42740	LINC00408	long intergenic non-protein coding RNA 408	non-coding RNA	RNA, long non-coding	Approved	13q12.11	13q12.11							2013-08-08			2016-10-05	100652856	ENSG00000226250	OTTHUMG00000016469		BG722014	NR_104118																									URS000075BD4F
HGNC:42742	LINC00410	long intergenic non-protein coding RNA 410	non-coding RNA	RNA, long non-coding	Approved	13q31.3	13q31.3							2011-08-18			2014-11-18	144776	ENSG00000231674	OTTHUMG00000017185	uc010tid.1		NR_027039																									URS0000076CAA
HGNC:42744	LINC00411	long intergenic non-protein coding RNA 411	non-coding RNA	RNA, long non-coding	Approved	13q32.3	13q32.3							2011-08-18			2014-11-19	100874161	ENSG00000229599	OTTHUMG00000017293	uc058ybi.1		NR_047015																									URS000075AFF5
HGNC:42745	LINC00412	long intergenic non-protein coding RNA 412	non-coding RNA	RNA, long non-coding	Approved	13q12.2	13q12.2							2013-08-08			2017-03-22	102723332	ENSG00000234772	OTTHUMG00000016629		AI051530	NR_120429																									URS000075C894
HGNC:42748	LINC00415	long intergenic non-protein coding RNA 415	non-coding RNA	RNA, long non-coding	Approved	13q12.13	13q12.13							2011-08-18			2014-11-18	107984009	ENSG00000231983	OTTHUMG00000016610	uc058vzg.1		NR_146971																									URS00001B8838
HGNC:42755	LINC00421	long intergenic non-protein coding RNA 421	non-coding RNA	RNA, long non-coding	Approved	13q12.11	13q12.11							2011-08-18			2014-11-18	100287114	ENSG00000236834	OTTHUMG00000016488	uc021rgw.1		NR_034026																									URS000075D17E
HGNC:42758	LINC00423	long intergenic non-protein coding RNA 423	non-coding RNA	RNA, long non-coding	Approved	13q13.1	13q13.1							2011-08-18			2014-11-18	100874167	ENSG00000226968	OTTHUMG00000016703	uc058wha.1		NR_047020																									URS000075E824
HGNC:42815	LINC00424	long intergenic non-protein coding RNA 424	non-coding RNA	RNA, long non-coding	Approved	13q12.11	13q12.11							2011-08-23			2014-11-18	100874182	ENSG00000226722	OTTHUMG00000016547	uc058vwh.1		NR_047040																									URS000075A773
HGNC:42761	LINC00426	long intergenic non-protein coding RNA 426	non-coding RNA	RNA, long non-coding	Approved	13q12.3	13q12.3							2011-08-18			2014-11-19	100188949	ENSG00000238121	OTTHUMG00000016668	uc001usu.3		NR_024464																									URS000075D069
HGNC:42762	LINC00427	long intergenic non-protein coding RNA 427	non-coding RNA	RNA, long non-coding	Approved	13q12.3	13q12.3							2011-08-18			2014-11-19	100507040	ENSG00000236463	OTTHUMG00000016667	uc058wdm.1																											URS00002372F2
HGNC:42763	LINC00428	long intergenic non-protein coding RNA 428	non-coding RNA	RNA, long non-coding	Approved	13q14.11	13q14.11							2013-08-19			2018-05-02	104355147	ENSG00000229546	OTTHUMG00000016811		AA206719	NR_126389																									URS00007E493B
HGNC:42765	LINC00430	long intergenic non-protein coding RNA 430	non-coding RNA	RNA, long non-coding	Approved	13q31.1	13q31.1	TCONS_00021581						2013-08-08			2014-11-18	106144533	ENSG00000233528	OTTHUMG00000017162		AW661815	NR_132371																									URS00008E39F1
HGNC:42766	LINC00431	long intergenic non-protein coding RNA 431	non-coding RNA	RNA, long non-coding	Approved	13q34	13q34							2013-08-08			2014-11-19	104355135	ENSG00000225760	OTTHUMG00000017351		BG181389	NR_126378																									URS00007E4E65
HGNC:42768	LINC00433	long intergenic non-protein coding RNA 433	non-coding RNA	RNA, long non-coding	Approved	13q31.2	13q31.2							2011-08-18			2014-11-19	100874168	ENSG00000229443	OTTHUMG00000017171	uc058xse.1		NR_047021																									URS000075D6DE
HGNC:42769	LINC00434	long intergenic non-protein coding RNA 434	non-coding RNA	RNA, long non-coding	Approved	13q21.2	13q21.2							2011-08-18			2014-11-19	100874169	ENSG00000227336	OTTHUMG00000017005	uc058xin.1		NR_047022																									URS000081220A
HGNC:42772	LINC00437	long intergenic non-protein coding RNA 437	non-coding RNA	RNA, long non-coding	Approved	13q13.3	13q13.3	TCONS_00021639						2013-08-08			2014-11-18	101929121	ENSG00000236354	OTTHUMG00000016756		BM927018	NR_126377																									URS00007E4311
HGNC:42777	LINC00440	long intergenic non-protein coding RNA 440	non-coding RNA	RNA, long non-coding	Approved	13q31.2	13q31.2							2011-08-18			2014-11-18	100874172	ENSG00000234660	OTTHUMG00000017175	uc058xsj.1		NR_047025																									URS00008121DE
HGNC:42779	LINC00442	long intergenic non-protein coding RNA 442	non-coding RNA	RNA, long non-coding	Approved	13q12.11	13q12.11							2011-08-18			2014-11-18	348021	ENSG00000232685	OTTHUMG00000016475	uc001uma.2		NR_026852																									URS000075A735
HGNC:42780	LINC00443	long intergenic non-protein coding RNA 443	non-coding RNA	RNA, long non-coding	Approved	13q33.3	13q33.3							2011-08-18			2014-11-18	100874173	ENSG00000230156	OTTHUMG00000017323	uc031qnf.2		NR_047026																									URS000075C049
HGNC:42781	LINC00444	long intergenic non-protein coding RNA 444	non-coding RNA	RNA, long non-coding	Approved	13q14.2	13q14.2							2011-08-18			2014-11-19	107984570	ENSG00000234689	OTTHUMG00000016886	uc058wxn.1		XR_001749867																									URS000056582F
HGNC:42782	LINC00445	long intergenic non-protein coding RNA 445	non-coding RNA	RNA, long non-coding	Approved	13q13.3	13q13.3							2011-08-18			2014-11-19	100507114	ENSG00000236036	OTTHUMG00000016726	uc058wkh.1		NR_132115																									URS00002F8A2B
HGNC:42783	LINC00446	long intergenic non-protein coding RNA 446	non-coding RNA	RNA, long non-coding	Approved	13q22.3	13q22.3							2011-08-18			2014-11-18	100874175	ENSG00000229249	OTTHUMG00000017115	uc058xqb.1		NR_047028																									URS000075C5EA
HGNC:42785	LINC00448	long intergenic non-protein coding RNA 448	non-coding RNA	RNA, long non-coding	Approved	13q21.31	13q21.31							2011-08-18			2014-11-18	100874176	ENSG00000228669	OTTHUMG00000017019	uc058xjh.1		NR_047029																									URS0000759D8D
HGNC:42786	LINC00449	long intergenic non-protein coding RNA 449	non-coding RNA	RNA, long non-coding	Approved	13q32.3	13q32.3							2011-08-18			2017-03-22	106478991	ENSG00000203441	OTTHUMG00000017270	uc058xzp.1		NR_133664																									URS0000A765D3
HGNC:42802	LINC00454	long intergenic non-protein coding RNA 454	non-coding RNA	RNA, long non-coding	Approved	13q34	13q34							2011-08-22			2014-11-18	100874178	ENSG00000226921	OTTHUMG00000017392	uc058yop.1		NR_047035																									URS0000811BF6
HGNC:42804	LINC00456	long intergenic non-protein coding RNA 456	non-coding RNA	RNA, long non-coding	Approved	13q32.1	13q32.1							2013-08-19			2015-07-09	103625683	ENSG00000233124	OTTHUMG00000017237		BG623605	NR_125725																									URS00007E3441
HGNC:42805	LINC00457	long intergenic non-protein coding RNA 457	non-coding RNA	RNA, long non-coding	Approved	13q13.2	13q13.2							2011-08-22			2014-11-18	100874179	ENSG00000225179	OTTHUMG00000016718	uc058wjw.1		NR_047036																									URS000075B1EE
HGNC:42807	LINC00458	long intergenic non-protein coding RNA 458	non-coding RNA	RNA, long non-coding	Approved	13q14.3	13q14.3	LncRNA-ES3						2011-08-22			2014-11-18	100507428	ENSG00000234787	OTTHUMG00000016984	uc058xho.1	BC026300	NR_108062																									URS000075E99D
HGNC:42808	LINC00459	long intergenic non-protein coding RNA 459	non-coding RNA	RNA, long non-coding	Approved	13q21.31	13q21.31							2011-08-22			2014-11-19	100874180	ENSG00000229307	OTTHUMG00000017015	uc058xjg.1		NR_047038																									URS0000385479
HGNC:42809	LINC00460	long intergenic non-protein coding RNA 460	non-coding RNA	RNA, long non-coding	Approved	13q33.2	13q33.2							2011-08-22			2018-06-20	728192	ENSG00000233532	OTTHUMG00000017319	uc058yea.1		NR_034119			27591862|29906745																						URS000075A7B7
HGNC:42810	LINC00461	long intergenic non-protein coding RNA 461	non-coding RNA	RNA, long non-coding	Approved	5q14.3	05q14.3	EyeLinc1|Visc-1a|Visc-1b|Visc-2|LOC645323	visual cortex expressed					2011-08-18			2016-04-08	645323	ENSG00000245526	OTTHUMG00000162632	uc063ffe.1		NR_024384			23562822|25209608|25392693	MGI:2443574				616611																	URS0000CCE15A
HGNC:42811	LINC00462	long intergenic non-protein coding RNA 462	non-coding RNA	RNA, long non-coding	Approved	13q14.2	13q14.2							2011-08-22			2017-06-28	100129597	ENSG00000233610	OTTHUMG00000016905	uc058wyx.1		NR_051983			28622593																						URS000075E928
HGNC:42813	LINC00463	long intergenic non-protein coding RNA 463	non-coding RNA	RNA, long non-coding	Approved	13q12.13	13q12.13	TCONS_l2_00007499		AMER2-AS1	AMER2 antisense RNA 1 (head to head)			2013-08-08	2014-06-17	2014-06-17	2014-11-18	101928922	ENSG00000234056	OTTHUMG00000016604		BM666193	NR_120428																									URS0000759A37
HGNC:27294	LINC00466	long intergenic non-protein coding RNA 466	non-coding RNA	RNA, long non-coding	Approved	1p31.3	01p31.3							2011-08-25			2014-11-18	199899	ENSG00000224209	OTTHUMG00000009143	uc284mqk.1		NR_038252			12477932																						URS0000ABD88D
HGNC:28227	LINC00467	long intergenic non-protein coding RNA 467	non-coding RNA	RNA, long non-coding	Approved	1q32.3	01q32.3	MGC14801		C1orf97	chromosome 1 open reading frame 97			2005-05-31	2013-12-05	2013-12-05	2016-11-24	84791	ENSG00000153363	OTTHUMG00000036998	uc001hil.5	BC005997	NR_026761		Q9BRT7	24586304																			linc00467			URS000075ACB7
HGNC:26863	LINC00469	long intergenic non-protein coding RNA 469	non-coding RNA	RNA, long non-coding	Approved	17q25.1	17q25.1	FLJ40319		C17orf54	chromosome 17 open reading frame 54			2005-12-15	2011-08-31	2011-08-31	2017-01-20	283982	ENSG00000177338	OTTHUMG00000167833	uc060jmv.1	AK097638	NR_027146		Q8N7U9																							URS000075A883
HGNC:1225	LINC00470	long intergenic non-protein coding RNA 470	non-coding RNA	RNA, long non-coding	Approved	18p11.32	18p11.32			C18orf2	chromosome 18 open reading frame 2	Long non-coding RNAs (published)	788	2000-08-11	2011-08-31	2011-08-31	2018-06-07	56651	ENSG00000132204	OTTHUMG00000178327	uc002kld.1	AF295730	NR_023925		Q9BZP3	11173868|29866190				LINC00470																		URS000075E746
HGNC:28668	LINC00471	long intergenic non-protein coding RNA 471	non-coding RNA	RNA, long non-coding	Approved	2q37.1	02q37.1	MGC43122		C2orf52	chromosome 2 open reading frame 52			2006-11-03	2011-08-31	2011-08-31	2017-01-20	151477	ENSG00000181798	OTTHUMG00000133227	uc002vrx.2	BC033054	NR_024079		Q8N535	12477932																						URS000075E41B
HGNC:21380	LINC00472	long intergenic non-protein coding RNA 472	non-coding RNA	RNA, long non-coding	Approved	6q13	06q13	dJ288M22.3|FLJ13189|P53RRA	p53 related lncRNA	C6orf155	chromosome 6 open reading frame 155	Long non-coding RNAs (published)	788	2003-06-11	2011-08-31	2011-08-31	2018-06-20	79940	ENSG00000233237	OTTHUMG00000015006	uc063pmi.1		NR_121612		Q9H8W2	25865225|27667152|28874676																						URS000075F08B
HGNC:21160	LINC00473	long intergenic non-protein coding RNA 473	non-coding RNA	RNA, long non-coding	Approved	6q27	06q27	bA142J11.1		C6orf176	chromosome 6 open reading frame 176	Long non-coding RNAs (published)	788	2003-11-25	2011-08-31	2011-08-31	2017-07-05	90632	ENSG00000223414	OTTHUMG00000015990	uc063sul.1	BC008632	NR_026860		A8K010	22108211|28052243|26947914																						URS000075D5B0
HGNC:23367	LINC00474	long intergenic non-protein coding RNA 474	non-coding RNA	RNA, long non-coding	Approved	9q33.1	09q33.1	EST-YD1		C9orf27	chromosome 9 open reading frame 27			2003-11-14	2011-08-31	2011-08-31	2017-01-20	58483	ENSG00000204148	OTTHUMG00000020551	uc004bjm.4	AB021923	NR_024032		Q9P2X8																							URS0000CCE02B
HGNC:23569	LINC00475	long intergenic non-protein coding RNA 475	non-coding RNA	RNA, long non-coding	Approved	9q22.31	09q22.31			C9orf44	chromosome 9 open reading frame 44			2003-11-25	2011-08-31	2011-08-31	2012-10-12	158314	ENSG00000225511	OTTHUMG00000020216	uc004arp.2	AK023662	NR_027341																									URS000075E2BA
HGNC:27858	LINC00476	long intergenic non-protein coding RNA 476	non-coding RNA	RNA, long non-coding	Approved	9q22.32	09q22.32			C9orf130	chromosome 9 open reading frame 130			2004-04-16	2013-12-05	2013-12-05	2016-10-05	100128782	ENSG00000175611	OTTHUMG00000020286	uc064unj.1	AK092137	NR_023389		Q8WZB0																							URS000075D8BF
HGNC:26557	LINC00477	long intergenic non-protein coding RNA 477	non-coding RNA	RNA, long non-coding	Approved	12p12.1	12p12.1	FLJ32894|FAM191B	family with sequence similarity 191, member B	C12orf67	chromosome 12 open reading frame 67			2008-07-11	2011-08-31	2011-08-31	2017-01-20	144360	ENSG00000197503	OTTHUMG00000159485	uc001rgb.1	AK057456	NR_029451		Q96M19	14702039																						URS00006158E3
HGNC:19727	LINC00479	long intergenic non-protein coding RNA 479	non-coding RNA	RNA, long non-coding	Approved	21q22.3	21q22.3	PRED76|FLJ32835		C21orf129	chromosome 21 open reading frame 129			2003-12-15	2011-08-31	2011-08-31	2014-11-19	150135	ENSG00000236384	OTTHUMG00000086773	uc011aet.1	AK057397	NR_027272		Q96M42																							URS0000018488
HGNC:26816	LINC00482	long intergenic non-protein coding RNA 482	non-coding RNA	RNA, long non-coding	Approved	17q25.3	17q25.3	FLJ39421		C17orf55	chromosome 17 open reading frame 55			2005-12-15	2011-09-01	2011-09-01	2017-01-20	284185	ENSG00000185168	OTTHUMG00000177904	uc060lim.1	AK096740	NR_038080		Q8N8I6																							URS000075DA9F
HGNC:27862	LINC00484	long intergenic non-protein coding RNA 484	non-coding RNA	RNA, long non-coding	Approved	9q22.2	09q22.2			C9orf73	chromosome 9 open reading frame 73			2004-01-06	2011-09-06	2011-09-06	2016-10-05	100129347	ENSG00000235641	OTTHUMG00000020203	uc004are.2	AK095132	NR_135306																									URS000025B3F2
HGNC:27476	LINC00485	long intergenic non-protein coding RNA 485	non-coding RNA	RNA, long non-coding	Approved	12q23.2	12q23.2							2011-09-08			2012-10-12	283432	ENSG00000258169	OTTHUMG00000169965	uc021rct.2	BC037211	NR_033855																									URS000075E149
HGNC:42946	LINC00486	long intergenic non-protein coding RNA 486	non-coding RNA	RNA, long non-coding	Approved	2p22.3	02p22.3							2011-09-08			2012-10-12	285045	ENSG00000230876	OTTHUMG00000152136	uc061hyt.1		NR_027099																									URS0000CCE159
HGNC:42947	LINC00487	long intergenic non-protein coding RNA 487	non-coding RNA	RNA, long non-coding	Approved	2p25.2	02p25.2	FLJ42418						2011-09-08			2012-10-12	400941	ENSG00000205837	OTTHUMG00000151630	uc002qym.2		NR_038369																									URS000075B072
HGNC:32675	LINC00488	long intergenic non-protein coding RNA 488	non-coding RNA	RNA, long non-coding	Approved	3q13.13	03q13.13	FLJ41232		C3orf66	chromosome 3 open reading frame 66			2006-03-30	2011-09-14	2011-09-14	2012-10-12	677779	ENSG00000214381	OTTHUMG00000159206	uc003dxn.6	AK123226	NR_026767																									URS000075D0F4
HGNC:43426	LINC00489	long intergenic non-protein coding RNA 489	non-coding RNA	RNA, long non-coding	Approved	20q11.23	20q11.23							2011-10-20			2017-06-21	100861522	ENSG00000225759	OTTHUMG00000046198	uc031rte.1	DB341379	NR_047461																									URS000075AB21
HGNC:43428	LINC00491	long intergenic non-protein coding RNA 491	non-coding RNA	RNA, long non-coding	Approved	5q21.1	05q21.1	BC008363						2011-10-20			2014-09-10	285708	ENSG00000250682	OTTHUMG00000162775	uc032vev.2	CN270888	NR_103753			25200694																						URS0000759FEF
HGNC:43429	LINC00492	long intergenic non-protein coding RNA 492	non-coding RNA	RNA, long non-coding	Approved	5q21.1	05q21.1							2011-10-20			2012-10-12	100861468	ENSG00000250958	OTTHUMG00000162776	uc032veu.2	CA314239	NR_047462																									URS0000084B0B
HGNC:27657	LINC00494	long intergenic non-protein coding RNA 494	non-coding RNA	RNA, long non-coding	Approved	20q13.13	20q13.13							2011-10-28			2014-11-18	284749	ENSG00000235621	OTTHUMG00000032682	uc002xtt.3		NR_026958			12477932																						URS000075AAA5
HGNC:43435	LINC00498	long intergenic non-protein coding RNA 498	non-coding RNA	RNA, long non-coding	Approved	4q28.3	04q28.3							2011-10-28			2012-10-12	105377446	ENSG00000248397	OTTHUMG00000161288	uc062zqr.1		XR_001741844																									URS00002F1709
HGNC:43436	LINC00499	long intergenic non-protein coding RNA 499	non-coding RNA	RNA, long non-coding	Approved	4q28.3	04q28.3							2011-10-28			2012-10-12	100874047	ENSG00000251372	OTTHUMG00000161286	uc031sha.2		NR_051987																									URS000075B859
HGNC:43437	LINC00500	long intergenic non-protein coding RNA 500	non-coding RNA	RNA, long non-coding	Approved	4q28.3	04q28.3							2011-10-28			2012-10-12	106480440	ENSG00000249381	OTTHUMG00000161287	uc062zqw.1																											URS0000208E4E
HGNC:43439	LINC00501	long intergenic non-protein coding RNA 501	non-coding RNA	RNA, long non-coding	Approved	3q26.32	03q26.32							2011-10-28			2012-10-12	100820709	ENSG00000203645	OTTHUMG00000157234	uc032skk.2	AK055528	NR_047465																									URS000075A51A
HGNC:43442	LINC00502	long intergenic non-protein coding RNA 502	non-coding RNA	RNA, long non-coding	Approved	10q23.31	10q23.31							2011-10-28			2012-10-12	100874184	ENSG00000224851	OTTHUMG00000018738	uc057uvm.1		NR_047467																									URS000075E53E
HGNC:43555	LINC00504	long intergenic non-protein coding RNA 504	non-coding RNA	RNA, long non-coding	Approved	4p15.33	04p15.33							2011-11-07			2012-10-12	201853	ENSG00000248360	OTTHUMG00000160121	uc003gne.4		NR_126435																									URS000054D0A9
HGNC:43557	LINC00506	long intergenic non-protein coding RNA 506	non-coding RNA	RNA, long non-coding	Approved	3p12.1	03p12.1							2011-11-07			2012-10-12	100846978	ENSG00000281392	OTTHUMG00000189538	uc032rtd.2	BC030609	NR_047469																									URS000075D758
HGNC:43558	LINC00507	long intergenic non-protein coding RNA 507	non-coding RNA	RNA, long non-coding	Approved	12q24.32	12q24.32							2011-11-07			2012-10-12	100862680	ENSG00000256193	OTTHUMG00000168425	uc058vbt.1		NR_046392																									URS000075A808
HGNC:43559	LINC00508	long intergenic non-protein coding RNA 508	non-coding RNA	RNA, long non-coding	Approved	12q24.32	12q24.32							2011-11-07			2012-10-12	104472718	ENSG00000256971	OTTHUMG00000168426	uc058vbu.1		NR_126452																									URS00007E4199
HGNC:43564	LINC00511	long intergenic non-protein coding RNA 511	non-coding RNA	RNA, long non-coding	Approved	17q24.3	17q24.3	onco-lncRNA-12				Long non-coding RNAs (published)	788	2011-11-07			2016-12-07	400619	ENSG00000227036	OTTHUMG00000132227	uc060jkf.1	AK129994	NR_033876			25864709|27845772																						URS00001710A5
HGNC:43566	LINC00513	long intergenic non-protein coding RNA 513	non-coding RNA	RNA, long non-coding	Approved	7q32.3	07q32.3	AC016831.7						2016-12-21			2016-12-21	100506860	ENSG00000233559	OTTHUMG00000155022			NR_109780			27980086																						URS000075E2F6
HGNC:27549	LINC00514	long intergenic non-protein coding RNA 514	non-coding RNA	RNA, long non-coding	Approved	16p13.3	16p13.3							2011-11-23			2018-05-17	283875	ENSG00000262152			AK098017	NR_033861			29757368																						URS000075DDC2
HGNC:16019	LINC00515	long intergenic non-protein coding RNA 515	non-coding RNA	RNA, long non-coding	Approved	21q21.3	21q21.3	PRED21		C21orf71	chromosome 21 open reading frame 71			2002-11-26	2011-11-23	2011-11-23	2012-10-12	282566				AF086441	NR_024092																									URS0000CCE13C
HGNC:19831	LINC00517	long intergenic non-protein coding RNA 517	non-coding RNA	RNA, long non-coding	Approved	14q21.1	14q21.1			C14orf26	chromosome 14 open reading frame 26			2003-01-13	2011-12-07	2011-12-07	2012-10-12	400208	ENSG00000259091	OTTHUMG00000170594	uc001wuk.3	AA029430	NR_135286																									URS00001A2AB5
HGNC:28626	LINC00518	long intergenic non-protein coding RNA 518	non-coding RNA	RNA, long non-coding	Approved	6p24.3	06p24.3	MGC40222		C6orf218	chromosome 6 open reading frame 218			2006-04-04	2011-11-25	2011-11-25	2014-11-19	221718	ENSG00000183674	OTTHUMG00000159175	uc063ltt.1	BC028118	NR_027793		Q8N0U6	12477932|24906614																						URS000075AEC3
HGNC:19838	LINC00519	long intergenic non-protein coding RNA 519	non-coding RNA	RNA, long non-coding	Approved	14q22.1	14q22.1			C14orf30	chromosome 14 open reading frame 30			2002-11-27	2011-11-29	2011-11-29	2012-10-12	161342	ENSG00000258955	OTTHUMG00000171090	uc059blq.1	BG121773	NR_145423																									URS0000412EAD
HGNC:19843	LINC00520	long intergenic non-protein coding RNA 520	non-coding RNA	RNA, long non-coding	Approved	14q22.3	14q22.3			C14orf34	chromosome 14 open reading frame 34			2002-11-27	2011-11-29	2011-11-29	2017-03-03	645687	ENSG00000258791	OTTHUMG00000171059	uc059buh.1	BF572611	NR_026796			27626181																						URS000075CB1B
HGNC:20117	LINC00523	long intergenic non-protein coding RNA 523	non-coding RNA	RNA, long non-coding	Approved	14q32.2	14q32.2			C14orf70	chromosome 14 open reading frame 70			2003-01-13	2011-11-30	2011-11-30	2012-10-12	283601	ENSG00000196273	OTTHUMG00000171592	uc059ffm.1		NR_024096		Q86TU6																							URS0000114413
HGNC:20118	LINC00524	long intergenic non-protein coding RNA 524	non-coding RNA	RNA, long non-coding	Approved	14q32.31	14q32.31			C14orf71	chromosome 14 open reading frame 71			2003-01-13	2011-11-30	2011-11-30	2012-10-12	338002	ENSG00000259023	OTTHUMG00000171679	uc059fhz.1	AA843471	NR_126006																									URS00005FB03C
HGNC:40290	LINC00525	long intergenic non-protein coding RNA 525	non-coding RNA	RNA, long non-coding	Approved	7p12.3	07p12.3							2011-12-05			2014-11-18	84847	ENSG00000146666	OTTHUMG00000155644	uc003tnx.3	BC007354	NR_038407																									URS000075A113
HGNC:28278	LINC00526	long intergenic non-protein coding RNA 526	non-coding RNA	RNA, long non-coding	Approved	18p11.31	18p11.31	MGC17515|HsT959		C18orf18	chromosome 18 open reading frame 18			2004-05-05	2011-12-07	2011-12-07	2016-12-05	147525	ENSG00000264575	OTTHUMG00000178804	uc010wzd.3	BC010538	NR_026849		Q96FQ7	12477932																						URS000075D6F3
HGNC:17215	LINC00527	long intergenic non-protein coding RNA 527	non-coding RNA	RNA, long non-coding	Approved	21q22.2	21q22.2			C21orf104	chromosome 21 open reading frame 104			2003-10-01	2011-12-07	2011-12-07	2014-11-18	54748				AJ011409			Q9UJ94
HGNC:26875	LINC00528	long intergenic non-protein coding RNA 528	non-coding RNA	RNA, long non-coding	Approved	22q11.21	22q11.21	FLJ40542		C22orf37	chromosome 22 open reading frame 37			2006-10-17	2011-12-07	2011-12-07	2016-11-07	200298	ENSG00000269220	OTTHUMG00000186097	uc062bhn.1	AK097861	NR_103718		Q8N1L1	14702039				LINC00528																		URS000075E032
HGNC:15544	LINC00529	long intergenic non-protein coding RNA 529	non-coding RNA	RNA, long non-coding	Approved	8p23-p22	08p23-p22			C8orf8	chromosome 8 open reading frame 8			2001-04-25	2011-12-08	2011-12-08	2012-10-12	83647	ENSG00000236827	OTTHUMG00000165427	uc064kfp.1	AJ301561				11896452																						URS000057F5F9
HGNC:18690	LINC00533	long intergenic non-protein coding RNA 533	non-coding RNA	RNA, long non-coding	Approved	6p22.1	06p22.1	bA373N24.1|C6orf39		C6orf38	chromosome 6 open reading frame 38			2003-11-26	2011-12-13	2011-12-13	2016-10-05	387055	ENSG00000235570	OTTHUMG00000016245	uc063mlx.1	AA913908|AI688709	NR_135285																									URS0000A7700A
HGNC:43643	LINC00534	long intergenic non-protein coding RNA 534	non-coding RNA	RNA, long non-coding	Approved	8q21.3	08q21.3							2011-12-13			2012-10-12	100874052	ENSG00000253394	OTTHUMG00000163968	uc031tbq.2		NR_051989																									URS000075ABFF
HGNC:43644	LINC00535	long intergenic non-protein coding RNA 535	non-coding RNA	RNA, long non-coding	Approved	8q22.1	08q22.1							2011-12-13			2012-10-12	642924	ENSG00000246662	OTTHUMG00000164234	uc064onl.1		NR_033858																									URS000075B4CF
HGNC:43645	LINC00536	long intergenic non-protein coding RNA 536	non-coding RNA	RNA, long non-coding	Approved	8q23.3	08q23.3							2011-12-13			2012-10-12	100859921	ENSG00000249917	OTTHUMG00000164936	uc031tcc.1	BC040336	NR_046215																									URS0000097924
HGNC:43654	LINC00537	long intergenic non-protein coding RNA 537	non-coding RNA	RNA, long non-coding	Approved	9q13	09q13							2012-01-16			2012-10-12	203274				BC110369	NR_146625
HGNC:43655	LINC00538	long intergenic non-protein coding RNA 538	non-coding RNA	RNA, long non-coding	Approved	1q32.3	01q32.3	Yiya|PROX1UT	PROX1 upstream transcript					2012-01-23			2016-11-24	100861504	ENSG00000281664	OTTHUMG00000189733	uc057pjj.1	JF495099	NR_046189			22258142					614635														linc00538			URS00004ECF3F
HGNC:43672	LINC00539	long intergenic non-protein coding RNA 539	non-coding RNA	RNA, long non-coding	Approved	13q12.11	13q12.11			LINC00422	long intergenic non-protein coding RNA 422			2012-01-30			2015-01-29	100652865	ENSG00000224429	OTTHUMG00000016541	uc058vvj.1	BG940872	NR_103840																									URS000075B2E9
HGNC:43673	LINC00540	long intergenic non-protein coding RNA 540	non-coding RNA	RNA, long non-coding	Approved	13q12.11	13q12.11							2012-01-30			2012-10-12	100506622	ENSG00000276476	OTTHUMG00000187111	uc001uoi.4	AK054845|BC035104	NR_103810																									URS000075ACCF
HGNC:43678	LINC00543	long intergenic non-protein coding RNA 543	non-coding RNA	RNA, long non-coding	Approved	13q12.2	13q12.2							2012-01-30			2016-11-11	100132234	ENSG00000260704	OTTHUMG00000170880	uc058wbx.1	CB142335|AI262987	NR_135254																									URS0000A76769
HGNC:43679	LINC00544	long intergenic non-protein coding RNA 544	non-coding RNA	RNA, long non-coding	Approved	13q12.3	13q12.3							2012-09-12			2014-09-30	440131	ENSG00000122043	OTTHUMG00000016659	uc010aav.4		NR_033889							LINC00544																		URS000075CDCD
HGNC:43680	LINC00545	long intergenic non-protein coding RNA 545	non-coding RNA	RNA, long non-coding	Approved	13q12.3	13q12.3							2012-01-30			2012-10-12	440132	ENSG00000236094	OTTHUMG00000016678	uc032aax.2	AW971998|AA514237	NR_103813																									URS000075E4FB
HGNC:43682	LINC00547	long intergenic non-protein coding RNA 547	non-coding RNA	RNA, long non-coding	Approved	13q13.3	13q13.3	FLJ34747						2012-01-30			2012-10-12	400121	ENSG00000275226	OTTHUMG00000187339	uc001uwn.1	AK092066	NR_040244																									URS000075D57F
HGNC:43683	LINC00548	long intergenic non-protein coding RNA 548	non-coding RNA	RNA, long non-coding	Approved	13q14.11	13q14.11	FLJ42392						2012-01-30			2012-10-12	400123			uc021rim.1	AK124383	NR_033877																									URS000075AA30
HGNC:43688	LINC00550	long intergenic non-protein coding RNA 550	non-coding RNA	RNA, long non-coding	Approved	13q21.33	13q21.33							2012-01-30			2017-03-22	338862	ENSG00000281778	OTTHUMG00000189544	uc001vio.4	BC042673	NR_038878																									URS000075ABF0
HGNC:43691	LINC00551	long intergenic non-protein coding RNA 551	non-coding RNA	RNA, long non-coding	Approved	13q33.3	13q33.3							2012-01-30			2016-11-11	283483	ENSG00000272274	OTTHUMG00000185758	uc031qne.2	AK098538	NR_051977																									URS000075CDFA
HGNC:43692	LINC00552	long intergenic non-protein coding RNA 552	non-coding RNA	RNA, long non-coding	Approved	13q34	13q34							2012-01-30			2015-01-29	100130386	ENSG00000279770	OTTHUMG00000186842	uc010tkg.2	AK057435	NR_028064																									URS000075D505
HGNC:43697	LINC00554	long intergenic non-protein coding RNA 554	non-coding RNA	RNA, long non-coding	Approved	13q32.3	13q32.3	lncZic2						2012-01-31			2018-06-20	100861542	ENSG00000260738	OTTHUMG00000176067	uc032ank.2	BC068276	NR_047483			29588366																						URS0000585BFE
HGNC:43699	LINC00555	long intergenic non-protein coding RNA 555	non-coding RNA	RNA, long non-coding	Approved	13q33.1	13q33.1							2012-01-31			2016-11-09	100861543	ENSG00000261057	OTTHUMG00000176068	uc058ybx.1	AF339825																										URS00005CF3D9
HGNC:43700	LINC00556	long intergenic non-protein coding RNA 556	non-coding RNA	RNA, long non-coding	Approved	13q12.11	13q12.11							2012-01-31			2016-11-11	100861551	ENSG00000260131	OTTHUMG00000175961	uc058vtx.1	AF086361																										URS00000FBCFF
HGNC:43701	LINC00557	long intergenic non-protein coding RNA 557	non-coding RNA	RNA, long non-coding	Approved	13q32.1	13q32.1							2012-01-31			2016-11-11	100861544	ENSG00000260962	OTTHUMG00000176061	uc058xtt.1	AF339811	NR_047487																									URS0000426091
HGNC:43702	LINC00558	long intergenic non-protein coding RNA 558	non-coding RNA	RNA, long non-coding	Approved	13q14.3	13q14.3							2012-01-31			2014-05-09	100861552	ENSG00000261517	OTTHUMG00000176029	uc031qlu.1	BC041877	NR_047488																									URS000075E4AB
HGNC:43703	LINC00559	long intergenic non-protein coding RNA 559	non-coding RNA	RNA, long non-coding	Approved	13q31.3	13q31.3							2012-01-31			2016-11-09	100874187	ENSG00000261446	OTTHUMG00000176057	uc031qmr.3	BC043442	NR_047489																									URS000075A404
HGNC:43704	LINC00560	long intergenic non-protein coding RNA 560	non-coding RNA	RNA, long non-coding	Approved	13q31.2	13q31.2							2012-01-31			2016-11-11	100861553	ENSG00000261666	OTTHUMG00000176053	uc058xsg.1	BC043278	NR_047490																									URS0000556622
HGNC:43705	LINC00561	long intergenic non-protein coding RNA 561	non-coding RNA	RNA, long non-coding	Approved	13q22.2	13q22.2							2012-01-31			2016-11-11	100861545	ENSG00000261206	OTTHUMG00000176038	uc058xnw.1	BC034981	NR_047491																									URS00001BCA46
HGNC:43706	LINC00562	long intergenic non-protein coding RNA 562	non-coding RNA	RNA, long non-coding	Approved	13q14.2	13q14.2							2012-01-31			2016-11-11	100861549	ENSG00000260388	OTTHUMG00000175994	uc058wxo.1	AK123146	NR_047492																									URS00007841B2
HGNC:43707	LINC00563	long intergenic non-protein coding RNA 563	non-coding RNA	RNA, long non-coding	Approved	13q14.13	13q14.13							2012-01-31			2016-11-09	100861554	ENSG00000261097	OTTHUMG00000175991	uc031qll.1	U79295	NR_047493																									URS000075A8D1
HGNC:43708	LINC00564	long intergenic non-protein coding RNA 564	non-coding RNA	RNA, long non-coding	Approved	13q31.1	13q31.1							2012-01-31			2016-11-11	100861546	ENSG00000260094	OTTHUMG00000176051	uc058xrm.1	BC039360	NR_047494																									URS00002A07DF
HGNC:43709	LINC00565	long intergenic non-protein coding RNA 565	non-coding RNA	RNA, long non-coding	Approved	13q34	13q34							2012-01-31			2016-11-11	100861555	ENSG00000260910	OTTHUMG00000176086	uc031qnq.2	AK092053	NR_047495																									URS000075E942
HGNC:43710	LINC00566	long intergenic non-protein coding RNA 566	non-coding RNA	RNA, long non-coding	Approved	13q12.12	13q12.12							2012-01-31			2016-11-11	100861547	ENSG00000261498	OTTHUMG00000175964	uc001upk.4	BC038727	NR_131903																									URS00008E39E9
HGNC:43711	LINC00567	long intergenic non-protein coding RNA 567	non-coding RNA	RNA, long non-coding	Approved	13q34	13q34							2012-01-31			2016-11-11	283486	ENSG00000259831	OTTHUMG00000176071	uc058yhl.1	BC035264	NR_135280																									URS0000268887
HGNC:43717	LINC00570	long intergenic non-protein coding RNA 570	non-coding RNA	RNA, long non-coding	Approved	2p25.1	02p25.1	ncRNA-a5				Long non-coding RNAs (published)	788	2012-02-02			2014-10-22	100874055	ENSG00000224177	OTTHUMG00000151818	uc031rnr.1	BX102688|AI493106	NR_047499			20887892																			LINC00570			URS000075A68D
HGNC:43721	LINC00571	long intergenic non-protein coding RNA 571	non-coding RNA	RNA, long non-coding	Approved	13q13.3	13q13.3							2012-02-06			2012-10-12	100874188	ENSG00000223685	OTTHUMG00000016755	uc031qle.1	BM023585|BF887755	NR_047500																									URS000002CA7E
HGNC:43722	LINC00572	long intergenic non-protein coding RNA 572	non-coding RNA	RNA, long non-coding	Approved	13q12.3	13q12.3							2012-02-06			2012-10-12	100861573	ENSG00000224405	OTTHUMG00000016662	uc032aap.1	BC039674	NR_047501																									URS00003BF092
HGNC:21598	LINC00574	long intergenic non-protein coding RNA 574	non-coding RNA	RNA, long non-coding	Approved	6q27	06q27	FLJ13162|dJ182D15.1		C6orf208	chromosome 6 open reading frame 208			2003-11-26	2012-02-22	2012-02-22	2012-10-12	80069	ENSG00000231690	OTTHUMG00000016071	uc010kkz.3	AK023224	NR_026780		Q9H8X3																							URS000075C848
HGNC:21342	LINC00575	long intergenic non-protein coding RNA 575	non-coding RNA	RNA, long non-coding	Approved	4q21.22	04q21.22			C4orf11	chromosome 4 open reading frame 11			2003-06-09	2012-02-24	2012-02-24	2016-10-05	439934	ENSG00000231782	OTTHUMG00000161121	uc011cck.2	AY316301	NR_024087		Q6W349	15218245																						URS0000556605
HGNC:43807	LINC00578	long intergenic non-protein coding RNA 578	non-coding RNA	RNA, long non-coding	Approved	3q26.32	03q26.32							2012-03-12			2017-02-16	100505566	ENSG00000228221	OTTHUMG00000157222	uc062qcq.1	BX101293	NR_047568			27940106																						URS000075B315
HGNC:43840	LINC00581	long intergenic non-protein coding RNA 581	non-coding RNA	RNA, long non-coding	Approved	6p22.3	06p22.3					Long non-coding RNAs (published)	788	2012-03-26			2014-10-22	100874531	ENSG00000280989	OTTHUMG00000189558	uc032woc.2	BX118339	NR_103790			22245136																			BX118339			URS000075AAC4
HGNC:43842	LINC00582	long intergenic non-protein coding RNA 582	non-coding RNA	RNA, long non-coding	Approved	1q42.2	01q42.2							2012-03-26			2012-10-12	100287814	ENSG00000229228	OTTHUMG00000039488	uc021pkm.3		NR_034037																									URS000075D2D1
HGNC:31437	LINC00583	long intergenic non-protein coding RNA 583	non-coding RNA	RNA, long non-coding	Approved	9p23	09p23			C9orf146	chromosome 9 open reading frame 146			2007-08-02	2012-04-03	2012-04-03	2014-11-18	100113404	ENSG00000205636	OTTHUMG00000019564	uc022bdn.2		NR_038194							LINC00583																		URS000075B77F
HGNC:31372	LINC00587	long intergenic non-protein coding RNA 587	non-coding RNA	RNA, long non-coding	Approved	9q31.1	09q31.1	bA785H23.1		C9orf107	chromosome 9 open reading frame 107			2004-06-02	2012-04-11	2012-04-11	2012-10-12	414319	ENSG00000204250	OTTHUMG00000020393	uc033ddi.2	BC038565	NR_103830		B1AMM8																							URS000075CA14
HGNC:24494	LINC00588	long intergenic non-protein coding RNA 588	non-coding RNA	RNA, long non-coding	Approved	8q12.1	08q12.1	DKFZP434F122		C8orf71	chromosome 8 open reading frame 71			2005-09-22	2012-04-17	2012-04-17	2012-10-12	26138	ENSG00000215117	OTTHUMG00000164424	uc003xtg.3		NR_026772		Q9Y4M8	11230166																						URS000075D76D
HGNC:32299	LINC00589	long intergenic non-protein coding RNA 589	non-coding RNA	RNA, long non-coding	Approved	8p12	08p12	TSLNC8	tumor suppressor lncRNA on chromosome 8p12	C8orf75	chromosome 8 open reading frame 75			2005-09-23	2012-04-17	2012-04-17	2017-07-28	619351	ENSG00000251191	OTTHUMG00000163800	uc064lqy.1	BC003524|BC014230	NR_026765			28746790																						URS0000CCE0F1
HGNC:27474	LINC00592	long intergenic non-protein coding RNA 592	non-coding RNA	RNA, long non-coding	Approved	12q13.13	12q13.13							2012-04-27			2012-10-12	283404	ENSG00000258279	OTTHUMG00000169627	uc010snp.3	BC039104	NR_027358																									URS0000ABD7CE
HGNC:32382	LINC00593	long intergenic non-protein coding RNA 593	non-coding RNA	RNA, long non-coding	Approved	15q23	15q23	MGC42951		C15orf50	chromosome 15 open reading frame 50			2005-11-24	2012-04-30	2012-04-30	2012-10-12	414926	ENSG00000259703	OTTHUMG00000172102	uc002asj.4	BC031958	NR_026764			12477932																						URS00008BAA53
HGNC:31430	LINC00595	long intergenic non-protein coding RNA 595	non-coding RNA	RNA, long non-coding	Approved	10q22.3	10q22.3			C10orf101	chromosome 10 open reading frame 101			2004-05-27	2012-04-30	2012-04-30	2017-02-17	414243	ENSG00000230417	OTTHUMG00000018552		AA256890|BQ082446|BQ070817	NR_073447																									URS000075E389
HGNC:23167	LINC00596	long intergenic non-protein coding RNA 596	non-coding RNA	RNA, long non-coding	Approved	14q11.2	14q11.2	CNSLT1I7G		C14orf165	chromosome 14 open reading frame 165			2004-06-11	2012-04-30	2012-04-30	2017-05-22	102724845	ENSG00000259334	OTTHUMG00000171723	uc031qny.3	BX161431|CR615368	XR_001750659		Q86U02																							URS000050CB81
HGNC:1193	LINC00597	long intergenic non-protein coding RNA 597	non-coding RNA	RNA, long non-coding	Approved	15q23-q24	15q23-q24			C15orf5	chromosome 15 open reading frame 5			1999-12-22	2012-04-30	2012-04-30	2012-10-12	81698				AL109679	NR_026813		Q9H2U6																							URS000075ED0F
HGNC:42770	LINC00598	long intergenic non-protein coding RNA 598	non-coding RNA	RNA, long non-coding	Approved	13q14.11	13q14.11	TTL	twelve-thirteen translocation leukemia transcript (non-protein coding)			Long non-coding RNAs (published)	788	2012-05-01			2017-03-15	646982	ENSG00000215483	OTTHUMG00000016772	uc001uxk.3		NR_024505			12764377|27572135																						URS000075C127
HGNC:27231	LINC00599	long intergenic non-protein coding RNA 599	non-coding RNA	RNA, long non-coding	Approved	8p23.1	08p23.1	Rncr3	retinal non-coding RNA 3			Long non-coding RNAs (published)	788	2012-05-01			2016-10-03	157627	ENSG00000253230	OTTHUMG00000163734	uc064kea.1	AF052108	NR_024281			8619474|9110174|27253412																			rncr3			URS000075B2F4
HGNC:43916	LINC00601	long intergenic non-protein coding RNA 601	non-coding RNA	RNA, long non-coding	Approved	10q26.2	10q26.2							2012-05-03			2017-02-17	101101772	ENSG00000235180	OTTHUMG00000019244	uc031pxp.1	BF215388	NR_073453																									URS0000403047
HGNC:43917	LINC00602	long intergenic non-protein coding RNA 602	non-coding RNA	RNA, long non-coding	Approved	6q27	06q27							2012-05-03			2012-10-12	441177	ENSG00000281832	OTTHUMG00000189549	uc011egm.4	BC110806	NR_027284																									URS000075DF9A
HGNC:43918	LINC00603	long intergenic non-protein coding RNA 603	non-coding RNA	RNA, long non-coding	Approved	5p13.1	05p13.1							2012-05-01			2012-10-12	102467077	ENSG00000250048	OTTHUMG00000162195	uc032urs.1	BG181872|BX100325	NR_104633																									URS0000385F6A
HGNC:43924	LINC00604	long intergenic non-protein coding RNA 604	non-coding RNA	RNA, long non-coding	Approved	5p13.1	05p13.1							2012-05-04			2012-10-12	106144578	ENSG00000250585	OTTHUMG00000162074	uc063det.1	AI539454|BX115904																										URS0000A9CB83
HGNC:43928	LINC00605	long intergenic non-protein coding RNA 605	non-coding RNA	RNA, long non-coding	Approved	14q32.32	14q32.32							2012-05-04			2012-10-12	100131366	ENSG00000251533	OTTHUMG00000171894	uc001ymn.3	BC035396	NR_033938																									URS000075EDBD
HGNC:43931	LINC00606	long intergenic non-protein coding RNA 606	non-coding RNA	RNA, long non-coding	Approved	3p25.3	03p25.3							2012-05-04			2012-10-12	285370	ENSG00000226567	OTTHUMG00000155455	uc003bvx.1	AK093398	NR_027102																									URS0000CCE095
HGNC:43944	LINC00607	long intergenic non-protein coding RNA 607	non-coding RNA	RNA, long non-coding	Approved	2q35	02q35							2012-05-11			2012-10-12	646324	ENSG00000235770	OTTHUMG00000154834	uc002vfm.1	AK091865	NR_037195																									URS0000126579
HGNC:27179	LINC00608	long intergenic non-protein coding RNA 608	non-coding RNA	RNA, long non-coding	Approved	2q35	02q35							2012-05-11			2014-11-18	151300	ENSG00000236445	OTTHUMG00000154665	uc061spq.1	BC033552	NR_015390			12477932																						URS000075A844
HGNC:43960	LINC00609	long intergenic non-protein coding RNA 609	non-coding RNA	RNA, long non-coding	Approved	14q13.2-q13.3	14q13.2-q13.3							2012-05-16			2012-10-12	101101773	ENSG00000257585	OTTHUMG00000170616	uc031qog.1	DN993271	NR_073454																									URS00001F561A
HGNC:28621	LINC00612	long intergenic non-protein coding RNA 612	non-coding RNA	RNA, long non-coding	Approved	12p13.31	12p13.31	MGC40170|FLJ41814		C12orf33	chromosome 12 open reading frame 33			2006-01-20	2012-05-30	2012-05-30	2012-10-12	253128	ENSG00000214851	OTTHUMG00000168288	uc009zgh.3	BC028195	NR_034140		Q8N6U2	12477932																						URS000075B6CD
HGNC:44060	LINC00613	long intergenic non-protein coding RNA 613	non-coding RNA	RNA, long non-coding	Approved	4q28.3	04q28.3							2012-05-30			2012-10-12	100507528	ENSG00000248330	OTTHUMG00000161224	uc032txr.2	AW237894	NR_103762																									URS000075C1CB
HGNC:30165	LINC00614	long intergenic non-protein coding RNA 614	non-coding RNA	RNA, long non-coding	Approved	10p12.1	10p12.1	FLJ35853		C10orf52	chromosome 10 open reading frame 52			2004-05-27	2012-05-30	2012-05-30	2014-11-18	645587	ENSG00000236983	OTTHUMG00000017850	uc057sjh.1				P0C842
HGNC:26343	LINC00615	long intergenic non-protein coding RNA 615	non-coding RNA	RNA, long non-coding	Approved	12q21.33	12q21.33	FLJ25378		C12orf37	chromosome 12 open reading frame 37			2006-01-23	2012-05-30	2012-05-30	2012-10-12	439916	ENSG00000196243	OTTHUMG00000170071	uc021rbs.2	AK058107	NR_038868		Q96LM1																							URS0000167C09
HGNC:44065	LINC00616	long intergenic non-protein coding RNA 616	non-coding RNA	RNA, long non-coding	Approved	4q28.3	04q28.3							2012-05-30			2012-10-12	641365	ENSG00000248307	OTTHUMG00000161281	uc003ihh.4		NR_037866																									URS000007DDD8
HGNC:20110	LINC00618	long intergenic non-protein coding RNA 618	non-coding RNA	RNA, long non-coding	Approved	14q32.2	14q32.2			C14orf63	chromosome 14 open reading frame 63			2002-12-18	2012-07-05	2012-07-05	2012-10-12	145249	ENSG00000225163	OTTHUMG00000171460	uc059eyf.1	AA055628	NR_104113																									URS000075C7BF
HGNC:31657	LINC00619	long intergenic non-protein coding RNA 619	non-coding RNA	RNA, long non-coding	Approved	10q11.21	10q11.21	bA168P8.1		C10orf136	chromosome 10 open reading frame 136			2004-05-27	2012-07-12	2012-07-12	2012-10-12	414260	ENSG00000204187	OTTHUMG00000018048	uc021ppi.1	BC017939	NR_033923																									URS000075C40C
HGNC:44223	LINC00620	long intergenic non-protein coding RNA 620	non-coding RNA	RNA, long non-coding	Approved	3p25.1	03p25.1							2012-07-16			2013-03-14	285375	ENSG00000224514	OTTHUMG00000155508	uc003byd.2	BC039529	NR_027103			23478628|21368711																						URS000075D5C0
HGNC:44227	LINC00621	long intergenic non-protein coding RNA 621	non-coding RNA	RNA, long non-coding	Approved	13q12.12	13q12.12							2012-07-23			2012-10-12	100996930	ENSG00000262619	OTTHUMG00000177835	uc058vwo.1	AK091626	NR_138043																									URS0000485ED3
HGNC:44251	LINC00622	long intergenic non-protein coding RNA 622	non-coding RNA	RNA, long non-coding	Approved	1p12	01p12							2012-07-25			2012-10-12	644242	ENSG00000260941	OTTHUMG00000176048	uc021osv.2	AK123168|BC015390	NR_036540																									URS000075AE94
HGNC:44252	LINC00623	long intergenic non-protein coding RNA 623	non-coding RNA	RNA, long non-coding	Approved	1p11.2	01p11.2							2012-07-25			2017-02-09	728855	ENSG00000226067	OTTHUMG00000185016	uc057jwx.1		NR_024510			28128423																						URS000075A782
HGNC:44254	LINC00624	long intergenic non-protein coding RNA 624	non-coding RNA	RNA, long non-coding	Approved	1q21.1-q21.2	01q21.1-q21.2							2012-07-25			2018-02-13	100289211	ENSG00000278811	OTTHUMG00000041476	uc057kep.1		NR_038423																									URS000075DFB4
HGNC:44257	LINC00626	long intergenic non-protein coding RNA 626	non-coding RNA	RNA, long non-coding	Approved	1q24.2	01q24.2	MGC4473						2012-07-25			2012-10-12	79100	ENSG00000225826	OTTHUMG00000034551	uc001gfq.4	BC001841	NR_024160																									URS000075C630
HGNC:27008	LINC00628	long intergenic non-protein coding RNA 628	non-coding RNA	RNA, long non-coding	Approved	1q32.1	01q32.1							2012-07-25			2017-02-10	127841	ENSG00000280924	OTTHUMG00000189537	uc010pqu.2	BC015457	NR_027022			27272474|28165561																						URS000075AA5E
HGNC:44262	LINC00629	long intergenic non-protein coding RNA 629	non-coding RNA	RNA, long non-coding	Approved	Xq26.3	Xq26.3					Long non-coding RNAs (published)	788	2012-08-01			2017-07-05	100506757	ENSG00000227060	OTTHUMG00000022456	uc004exn.2	BQ374946	NR_038998			27023770																						URS000075BA7E
HGNC:44263	LINC00630	long intergenic non-protein coding RNA 630	non-coding RNA	RNA, long non-coding	Approved	Xq22.1	Xq22.1							2012-08-01			2012-10-12	100287765	ENSG00000223546	OTTHUMG00000022077	uc004ejq.3	BC032741|BC040959|DA332880	NR_038988																									URS0000BC43C6
HGNC:27865	LINC00632	long intergenic non-protein coding RNA 632	non-coding RNA	RNA, long non-coding	Approved	Xq27.1	Xq27.1							2013-05-17			2018-01-11	286411	ENSG00000203930	OTTHUMG00000022548		AK054978	NR_028344			24833871																						URS000075E7FE
HGNC:27930	LINC00634	long intergenic non-protein coding RNA 634	non-coding RNA	RNA, long non-coding	Approved	22q13.2	22q13.2							2012-08-07			2014-11-18	339674	ENSG00000205704	OTTHUMG00000151274			NR_024355			12477932	MGI:1923755																					URS0000759F9D
HGNC:27184	LINC00635	long intergenic non-protein coding RNA 635	non-coding RNA	RNA, long non-coding	Approved	3q13.12	03q13.12							2012-08-07			2012-10-12	151658	ENSG00000241469	OTTHUMG00000159195	uc003dwp.5	BC045586	NR_015414			12477932																						URS0000759AAC
HGNC:27702	LINC00636	long intergenic non-protein coding RNA 636	non-coding RNA	RNA, long non-coding	Approved	3q13.12	03q13.12							2012-08-07			2014-11-18	285205	ENSG00000240423	OTTHUMG00000159197	uc062mfu.1		NR_015394			12477932																						URS000075C324
HGNC:27069	LINC00637	long intergenic non-protein coding RNA 637	non-coding RNA	RNA, long non-coding	Approved	14q32.33	14q32.33							2012-08-08			2012-10-12	145216	ENSG00000258735	OTTHUMG00000171648	uc001yoh.1		NR_038436																									URS00004415FC
HGNC:28325	LINC00638	long intergenic non-protein coding RNA 638	non-coding RNA	RNA, long non-coding	Approved	14q32.33	14q32.33	MGC23270						2012-08-08			2012-10-12	196872	ENSG00000258701	OTTHUMG00000170791	uc001ypq.5		NR_024396			12477932																						URS00001B915D
HGNC:27502	LINC00639	long intergenic non-protein coding RNA 639	non-coding RNA	RNA, long non-coding	Approved	14q21.1	14q21.1							2012-08-08			2012-10-12	283547	ENSG00000259070	OTTHUMG00000170746	uc001wun.4	AK125018|AK127318|BC035119	NR_039982																									URS000075BA31
HGNC:44291	LINC00640	long intergenic non-protein coding RNA 640	non-coding RNA	RNA, long non-coding	Approved	14q22.1	14q22.1							2012-08-08			2012-10-12	283553	ENSG00000258479	OTTHUMG00000171072	uc059blr.1		NR_038358																									URS000075A263
HGNC:27511	LINC00641	long intergenic non-protein coding RNA 641	non-coding RNA	RNA, long non-coding	Approved	14q11.2	14q11.2							2012-08-08			2012-10-12	283624	ENSG00000258441	OTTHUMG00000170756	uc021rov.2	AK092333|AK093962	NR_038970																									URS000075E871
HGNC:44293	LINC00642	long intergenic non-protein coding RNA 642	non-coding RNA	RNA, long non-coding	Approved	14q32.11	14q32.11							2012-08-08			2012-10-12	400238	ENSG00000233208	OTTHUMG00000149923	uc021ryj.2	BC036259|BX101323	NR_033986																									URS000075CF09
HGNC:44296	LINC00643	long intergenic non-protein coding RNA 643	non-coding RNA	RNA, long non-coding	Approved	14q23.2	14q23.2							2012-08-08			2017-09-27	646113	ENSG00000186369	OTTHUMG00000171566	uc059cgy.1		NR_015358		Q86TS7																							URS000075D248
HGNC:44297	LINC00644	long intergenic non-protein coding RNA 644	non-coding RNA	RNA, long non-coding	Approved	14q23.2	14q23.2							2012-08-08			2014-01-30	101954204	ENSG00000259142	OTTHUMG00000171117	uc032bdr.2	AW292481	NR_104063																									URS000075B076
HGNC:44299	LINC00645	long intergenic non-protein coding RNA 645	non-coding RNA	RNA, long non-coding	Approved	14q12	14q12							2012-08-08			2012-10-12	100505967	ENSG00000258548	OTTHUMG00000170580	uc001wqc.4	BC042069|BX538073|BX538140	NR_039992																									URS000075E5F2
HGNC:44302	LINC00648	long intergenic non-protein coding RNA 648	non-coding RNA	RNA, long non-coding	Approved	14q21.3	14q21.3							2012-08-08			2012-10-12	100506433	ENSG00000259129	OTTHUMG00000170822	uc001wwk.3	AK056212|CA435241	NR_039996																									URS000075E72E
HGNC:44305	LINC00649	long intergenic non-protein coding RNA 649	non-coding RNA	RNA, long non-coding	Approved	21q22.11	21q22.11	TCONS_00028768						2012-08-08			2015-11-04	100506334	ENSG00000237945	OTTHUMG00000065819	uc061zur.1	DA374118	NR_038883			26421281																						URS0000A766F4
HGNC:25003	LINC00652	long intergenic non-protein coding RNA 652	non-coding RNA	RNA, long non-coding	Approved	20p11.23	20p11.23	HSPC072						2012-08-09			2014-11-18	29075	ENSG00000179935	OTTHUMG00000031986	uc002wrg.3	AF161557|BC029555	NR_026883			11042152																						URS000075A4FE
HGNC:27154	LINC00654	long intergenic non-protein coding RNA 654	non-coding RNA	RNA, long non-coding	Approved	20p12.3	20p12.3							2012-08-09			2012-10-12	149837	ENSG00000205181	OTTHUMG00000031810	uc061vgg.1	BC067900	NR_015406																									URS0000A775BD
HGNC:27304	LINC00656	long intergenic non-protein coding RNA 656	non-coding RNA	RNA, long non-coding	Approved	20p11.21	20p11.21							2012-08-09			2014-11-18	200261	ENSG00000233746	OTTHUMG00000133099	uc021wbi.3	AF258576|CA748604|DA864592	NR_034149																									URS000075E87C
HGNC:44315	LINC00658	long intergenic non-protein coding RNA 658	non-coding RNA	RNA, long non-coding	Approved	20p12.3	20p12.3							2012-08-09			2012-10-12	100507629	ENSG00000226995	OTTHUMG00000031805	uc061vgc.1	BC035192	NR_038239																									URS000075A287
HGNC:44316	LINC00659	long intergenic non-protein coding RNA 659	non-coding RNA	RNA, long non-coding	Approved	20q13.33	20q13.33							2012-08-09			2012-10-12	100652730	ENSG00000228705	OTTHUMG00000032931	uc061yjm.1	DA633805|DB320598	NR_046224																									URS000075C81C
HGNC:27002	LINC00661	long intergenic non-protein coding RNA 661	non-coding RNA	RNA, long non-coding	Approved	19p13.12	19p13.12							2012-08-10			2012-10-12	126536	ENSG00000205396	OTTHUMG00000169715	uc002nbw.3	AI184190|CR749400	NR_026828			12477932																						URS000075DBB7
HGNC:27122	LINC00662	long intergenic non-protein coding RNA 662	non-coding RNA	RNA, long non-coding	Approved	19q11	19q11							2012-08-10			2012-10-12	148189	ENSG00000261824		uc060wlx.1	AK311452|BC045720	NR_027301			12477932																						URS000075BAA8
HGNC:28609	LINC00663	long intergenic non-protein coding RNA 663	non-coding RNA	RNA, long non-coding	Approved	19p13.11	19p13.11	MGC39821						2012-08-10			2016-11-25	284440	ENSG00000266904	OTTHUMG00000182363		AK289657|BC034236|DB196080	NR_026956			12477932					617117																	URS000075C943
HGNC:44319	LINC00664	long intergenic non-protein coding RNA 664	non-coding RNA	RNA, long non-coding	Approved	19p12	19p12							2013-05-21			2013-05-21	400680	ENSG00000268658	OTTHUMG00000182847			NR_037194																									URS0000332ADF
HGNC:44323	LINC00665	long intergenic non-protein coding RNA 665	non-coding RNA	RNA, long non-coding	Approved	19q13.12	19q13.12							2012-08-10			2018-06-14	100506930	ENSG00000232677	OTTHUMG00000048145	uc060xom.1	AI282277|BC041949|BU071001	NR_038278			28418939|29728556																						URS000024466C
HGNC:27906	LINC00667	long intergenic non-protein coding RNA 667	non-coding RNA	RNA, long non-coding	Approved	18p11.31	18p11.31							2012-08-13			2012-10-12	339290	ENSG00000263753	OTTHUMG00000178805	uc002kmo.4		NR_015389			8619474|9110174																						URS00003F999A
HGNC:44328	LINC00668	long intergenic non-protein coding RNA 668	non-coding RNA	RNA, long non-coding	Approved	18p11.31	18p11.31							2012-08-13			2012-10-12	400643	ENSG00000265933	OTTHUMG00000178875	uc002kng.1		NR_034100																									URS000075E986
HGNC:44338	LINC00670	long intergenic non-protein coding RNA 670	non-coding RNA	RNA, long non-coding	Approved	17p12	17p12	FLJ34690						2012-08-14			2012-10-12	284034	ENSG00000179136	OTTHUMG00000058766	uc002gnl.3	BC122870|DB255288	NR_034144																									URS000075C0D7
HGNC:44339	LINC00671	long intergenic non-protein coding RNA 671	non-coding RNA	RNA, long non-coding	Approved	17q21.31	17q21.31							2012-08-14			2012-10-12	388387	ENSG00000213373	OTTHUMG00000132654	uc002iby.3	AK055784|BC122868|DC361857	NR_027254																									URS000075D571
[truncated: 2,655 more rows]
