# Supplementary material for: Prognostic value of CASC15 and LINC01600 as competitive endogenous RNAs in lung adenocarcinoma: An observational study
Source: Medicine (Baltimore). 2023 Nov 10;102(45):e36026. doi: 10.1097/MD.0000000000036026 (PMC10637420; doi:10.1097/MD.0000000000036026)
Supplement: Supplementary file 2 [file medi-102-e36026-s002.xlsx]

## Sheet: Sheet1
hgnc_id	symbol	alias_symbol	name	locus_group	locus_type	status	location	location_sortable	alias_symbol	alias_name	prev_symbol	prev_name	gene_family	gene_family_id	date_approved_reserved	date_symbol_changed	date_name_changed	date_modified	entrez_id	ensembl_gene_id	vega_id	ucsc_id	ena	refseq_accession	ccds_id	uniprot_ids	pubmed_id	mgd_id	rgd_id	lsdb	cosmic	omim_id	mirbase	homeodb	snornabase	bioparadigms_slc	orphanet	pseudogene.org	horde_id	merops	imgt	iuphar	kznf_gene_catalog	mamit-trnadb	cd	lncrnadb	enzyme_id	intermediate_filament_db	rna_central_ids
HGNC:31499	MIR1-1	hsa-mir-1-1	microRNA 1-1	non-coding RNA	RNA, micro	Approved	20q13.33	20q13.33	hsa-mir-1-1		MIRN1-1		MicroRNAs	476	2004-04-23	2008-12-18		2011-09-12	406904	ENSG00000199017		uc011aak.3		NR_029780								609326	MI0000651																URS000075CF56
HGNC:31500	MIR1-2	hsa-mir-1-2	microRNA 1-2	non-coding RNA	RNA, micro	Approved	18q11.2	18q11.2	hsa-mir-1-2		MIRN1-2		MicroRNAs	476	2004-04-23	2008-12-18		2015-01-29	406905	ENSG00000278753		uc021uic.2		NR_029662					RGD:2325528			610252	MI0000437																URS0000447557
HGNC:31638	MIR7-1	hsa-mir-7-1	microRNA 7-1	non-coding RNA	RNA, micro	Approved	9q21.32	09q21.32	hsa-mir-7-1		MIRN7-1		MicroRNAs	476	2004-04-23	2008-12-18		2011-09-12	407043	ENSG00000207603		uc004ano.1		NR_029605					RGD:2325464			615239	MI0000263																URS00002C5007
HGNC:31639	MIR7-2	hsa-mir-7-2	microRNA 7-2	non-coding RNA	RNA, micro	Approved	15q26.1	15q26.1	hsa-mir-7-2		MIRN7-2		MicroRNAs	476	2004-04-23	2008-12-18		2011-09-12	407044	ENSG00000207703		uc010upm.2		NR_029606					RGD:2325398				MI0000264																URS000075CAE5
HGNC:31640	MIR7-3	hsa-mir-7-3	microRNA 7-3	non-coding RNA	RNA, micro	Approved	19p13.3	19p13.3	hsa-mir-7-3		MIRN7-3		MicroRNAs	476	2004-04-23	2008-12-18		2011-09-12	407045	ENSG00000207630		uc010xij.1		NR_029607					RGD:2325434				MI0000265																URS00004C38BB
HGNC:31641	MIR9-1	hsa-mir-9-1	microRNA 9-1	non-coding RNA	RNA, micro	Approved	1q22	01q22	hsa-mir-9-1		MIRN9-1		MicroRNAs	476	2004-04-23	2008-12-18		2015-02-09	407046	ENSG00000207933		uc057lzy.1		NR_029691					RGD:4888599			611186	MI0000466																URS000075C54E
HGNC:31642	MIR9-2	hsa-mir-9-2	microRNA 9-2	non-coding RNA	RNA, micro	Approved	5q14.3	05q14.3	hsa-mir-9-2		MIRN9-2		MicroRNAs	476	2004-04-23	2008-12-18		2015-02-03	407047	ENSG00000273878		uc021ybf.1		NR_030741								611187	MI0000467																URS00003FA6CD
HGNC:31646	MIR9-3	hsa-mir-9-3	microRNA 9-3	non-coding RNA	RNA, micro	Approved	15q26.1	15q26.1	hsa-mir-9-3		MIRN9-3		MicroRNAs	476	2004-04-23	2008-12-18		2011-09-12	407051	ENSG00000207819		uc002bnu.3		NR_029692					RGD:2325463			611188	MI0000468																URS00005D97FE
HGNC:31497	MIR10A	hsa-mir-10a	microRNA 10a	non-coding RNA	RNA, micro	Approved	17q21.32	17q21.32	hsa-mir-10a		MIRN10A		MicroRNAs	476	2004-04-23	2008-12-18		2016-10-10	406902	ENSG00000284038		uc002inq.3		NR_029608					RGD:2325601			610173	MI0000266																URS000048795E
HGNC:31498	MIR10B	hsa-mir-10b	microRNA 10b	non-coding RNA	RNA, micro	Approved	2q31.1	02q31.1	hsa-mir-10b		MIRN10B		MicroRNAs	476	2004-04-23	2008-12-18		2011-09-12	406903	ENSG00000207744		uc010zey.2		NR_029609					RGD:2325397			611576	MI0000267																URS00004CAC40
HGNC:31543	MIR15A	hsa-mir-15a	microRNA 15a	non-coding RNA	RNA, micro	Approved	13q14.2	13q14.2	hsa-mir-15a		MIRN15A		MicroRNAs	476	2004-04-23	2008-12-18		2015-01-29	406948	ENSG00000275952		uc058xbg.1		NR_029485								609703	MI0000069																URS0000171CD1
HGNC:31544	MIR15B	hsa-mir-15b	microRNA 15b	non-coding RNA	RNA, micro	Approved	3q25.33	03q25.33	hsa-mir-15b		MIRN15B		MicroRNAs	476	2004-04-23	2008-12-18		2011-09-12	406949	ENSG00000207779		uc011boz.1		NR_029663					RGD:7488977				MI0000438																URS000041CB9C
HGNC:31545	MIR16-1	hsa-mir-16-1	microRNA 16-1	non-coding RNA	RNA, micro	Approved	13q14.2	13q14.2	hsa-mir-16-1		MIRN16-1		MicroRNAs	476	2004-04-23	2008-12-18		2011-09-12	406950	ENSG00000208006		uc001vea.2		NR_029486								609704	MI0000070																URS000056BFD0
HGNC:31546	MIR16-2	hsa-mir-16-2	microRNA 16-2	non-coding RNA	RNA, micro	Approved	3q25.33	03q25.33	hsa-mir-16-2		MIRN16-2		MicroRNAs	476	2004-04-23	2008-12-18		2011-09-12	406951	ENSG00000198987		uc003fdk.3		NR_029525					RGD:7488974				MI0000115																URS000017EE98
HGNC:31547	MIR17	hsa-mir-17	microRNA 17	non-coding RNA	RNA, micro	Approved	13q31.3	13q31.3	hsa-mir-17		MIRN17		MicroRNAs	476	2004-04-23	2008-12-18		2015-01-29	406952	ENSG00000275042		uc058xst.1		NR_029487					RGD:2325600			609416	MI0000071																URS000032AA22
HGNC:31548	MIR18A	hsa-mir-18|hsa-mir-18a	microRNA 18a	non-coding RNA	RNA, micro	Approved	13q31.3	13q31.3	hsa-mir-18|hsa-mir-18a		MIRN18|MIRN18A	microRNA 18	MicroRNAs	476	2004-04-23	2008-12-18	2005-06-30	2015-01-29	406953	ENSG00000274160		uc058xsu.1		NR_029488					RGD:2325396			609417	MI0000072																URS00003B0CDB
HGNC:32025	MIR18B	hsa-mir-18b	microRNA 18b	non-coding RNA	RNA, micro	Approved	Xq26.2	Xq26.2	hsa-mir-18b		MIRN18B		MicroRNAs	476	2005-06-30	2008-12-18		2017-11-17	574033	ENSG00000283931		uc022cee.2		NR_029949									MI0001518																URS000075D7DB
HGNC:31574	MIR19A	hsa-mir-19a	microRNA 19a	non-coding RNA	RNA, micro	Approved	13q31.3	13q31.3	hsa-mir-19a		MIRN19A		MicroRNAs	476	2004-04-23	2008-12-18		2015-02-03	406979	ENSG00000277328		uc058xsv.1		NR_029489					RGD:2325462			609418	MI0000073																URS0000539083
HGNC:31575	MIR19B1	hsa-mir-19b-1	microRNA 19b-1	non-coding RNA	RNA, micro	Approved	13q31.3	13q31.3	hsa-mir-19b-1		MIRN19B1		MicroRNAs	476	2004-04-23	2008-12-18		2015-02-03	406980	ENSG00000275802		uc058xsx.1		NR_029490					RGD:2325433			609419	MI0000074																URS00003BACA4
HGNC:31576	MIR19B2	hsa-mir-19b-2	microRNA 19b-2	non-coding RNA	RNA, micro	Approved	Xq26.2	Xq26.2	hsa-mir-19b-2		MIRN19B2		MicroRNAs	476	2004-04-23	2008-12-18		2017-11-17	406981	ENSG00000284107		uc011mvi.2		NR_029491					RGD:2325599			300722	MI0000075																URS0000204276
HGNC:31577	MIR20A	hsa-mir-20|hsa-mir-20a	microRNA 20a	non-coding RNA	RNA, micro	Approved	13q31.3	13q31.3	hsa-mir-20|hsa-mir-20a		MIRN20|MIRN20A	microRNA 20	MicroRNAs	476	2004-04-23	2008-12-18	2005-06-30	2015-02-03	406982	ENSG00000275534		uc058xsw.1		NR_029492					RGD:2325401			609420	MI0000076																URS0000507C9B
HGNC:32024	MIR20B	hsa-mir-20b	microRNA 20b	non-coding RNA	RNA, micro	Approved	Xq26.2	Xq26.2	hsa-mir-20b		MIRN20B		MicroRNAs	476	2005-06-30	2008-12-18		2017-11-17	574032	ENSG00000284043		uc022ced.1		NR_029950					RGD:2325420			300950	MI0001519																URS000075BB8A
HGNC:31586	MIR21	hsa-mir-21|MIR-21	microRNA 21	non-coding RNA	RNA, micro	Approved	17q23.1	17q23.1	hsa-mir-21|MIR-21		MIRN21		MicroRNAs	476	2004-04-23	2008-12-18		2017-01-13	406991	ENSG00000199004		uc002ixv.3		NR_029493					RGD:2325598			611020	MI0000077																URS00000AF93C
HGNC:31599	MIR22	hsa-mir-22	microRNA 22	non-coding RNA	RNA, micro	Approved	17p13.3	17p13.3	hsa-mir-22		MIRN22		MicroRNAs	476	2004-04-23	2008-12-18		2015-02-03	407004	ENSG00000275595		uc032gnj.2		NR_029494					RGD:2325597			612077	MI0000078																URS00003A4D14
HGNC:31605	MIR23A	hsa-mir-23a	microRNA 23a	non-coding RNA	RNA, micro	Approved	19p13.12	19p13.12	hsa-mir-23a		MIRN23A		MicroRNAs	476	2004-04-23	2008-12-18		2016-11-16	407010	ENSG00000207980		uc060ujx.1		NR_029495					RGD:2325395			607962	MI0000079																URS00001CC864
HGNC:31606	MIR23B	hsa-mir-23b	microRNA 23b	non-coding RNA	RNA, micro	Approved	9q22.32	09q22.32	hsa-mir-23b		MIRN23B		MicroRNAs	476	2004-04-23	2008-12-18		2011-09-12	407011	ENSG00000207563		uc004avg.5		NR_029664					RGD:2325596			610723	MI0000439																URS0000283D0A
HGNC:38913	MIR23C	hsa-mir-23c	microRNA 23c	non-coding RNA	RNA, micro	Approved	Xp22.12	Xp22.12	hsa-mir-23c				MicroRNAs	476	2010-09-15			2016-11-16	100500809	ENSG00000264566		uc022btr.2		NR_037414									MI0016010																URS000075BD51
HGNC:31607	MIR24-1	hsa-mir-24-1	microRNA 24-1	non-coding RNA	RNA, micro	Approved	9q22.32	09q22.32	hsa-mir-24-1		MIRN24-1		MicroRNAs	476	2004-04-23	2008-12-18		2013-02-12	407012	ENSG00000284459				NR_029496								609705	MI0000080																URS00003A9237
HGNC:31608	MIR24-2	hsa-mir-24-2	microRNA 24-2	non-coding RNA	RNA, micro	Approved	19p13.12	19p13.12	hsa-mir-24-2		MIRN24-2		MicroRNAs	476	2004-04-23	2008-12-18		2016-11-16	407013	ENSG00000284387		uc060ujv.1		NR_029497					RGD:2325349			610724	MI0000081																URS00000FFC8B
HGNC:31609	MIR25	hsa-mir-25	microRNA 25	non-coding RNA	RNA, micro	Approved	7q22.1	07q22.1	hsa-mir-25		MIRN25		MicroRNAs	476	2004-04-23	2008-12-18		2011-09-12	407014	ENSG00000207547		uc003usy.1		NR_029498					RGD:2325594			612150	MI0000082																URS00000C85B2
HGNC:31610	MIR26A1	hsa-mir-26a-1	microRNA 26a-1	non-coding RNA	RNA, micro	Approved	3p22.2	03p22.2	hsa-mir-26a-1		MIRN26A1		MicroRNAs	476	2004-04-23	2008-12-18		2011-09-12	407015	ENSG00000199075		uc011ayg.2		NR_029499					RGD:2325337			612151	MI0000083																URS000023C301
HGNC:31611	MIR26A2	hsa-mir-26a-2	microRNA 26a-2	non-coding RNA	RNA, micro	Approved	12q14.1	12q14.1	hsa-mir-26a-2		MIRN26A2		MicroRNAs	476	2004-04-23	2008-12-18		2011-09-12	407016	ENSG00000207789		uc001sqn.2		NR_029847								613057	MI0000750																URS000075C1BF
HGNC:31612	MIR26B	hsa-mir-26b	microRNA 26b	non-coding RNA	RNA, micro	Approved	2q35	02q35	hsa-mir-26b		MIRN26B		MicroRNAs	476	2004-04-23	2008-12-18		2011-09-12	407017	ENSG00000199121		uc010zkd.3		NR_029500					RGD:2325394			612152	MI0000084																URS000075C05A
HGNC:31613	MIR27A	hsa-mir-27a	microRNA 27a	non-coding RNA	RNA, micro	Approved	19p13.12	19p13.12	hsa-mir-27a		MIRN27A		MicroRNAs	476	2004-04-23	2008-12-18		2016-11-16	407018	ENSG00000207808		uc060ujw.1		NR_029501					RGD:2325592			612153	MI0000085																URS0000233054
HGNC:31614	MIR27B	hsa-mir-27b|MIR-27b	microRNA 27b	non-coding RNA	RNA, micro	Approved	9q22.32	09q22.32	hsa-mir-27b|MIR-27b		MIRN27B		MicroRNAs	476	2004-04-23	2008-12-18		2012-03-12	407019	ENSG00000207864		uc064uma.1		NR_029665					RGD:2325593			610636	MI0000440																URS000075B0A5
HGNC:31615	MIR28	hsa-mir-28	microRNA 28	non-coding RNA	RNA, micro	Approved	3q28	03q28	hsa-mir-28		MIRN28		MicroRNAs	476	2004-04-23	2008-12-18		2011-09-12	407020	ENSG00000207651		uc021xiq.1		NR_029502					RGD:2325461			612154	MI0000086																URS000048B329
HGNC:31616	MIR29A	hsa-mir-29|hsa-mir-29a	microRNA 29a	non-coding RNA	RNA, micro	Approved	7q32.3	07q32.3	hsa-mir-29|hsa-mir-29a		MIRN29|MIRN29A	microRNA 29	MicroRNAs	476	2004-04-23	2008-12-18	2004-07-22	2017-11-15	407021	ENSG00000284032		uc011kpj.3		NR_029503								610782	MI0000087																URS00004E9304
HGNC:31619	MIR29B1	hsa-mir-29b-1	microRNA 29b-1	non-coding RNA	RNA, micro	Approved	7q32.3	07q32.3	hsa-mir-29b-1		MIRN29B1		MicroRNAs	476	2004-04-23	2008-12-18		2017-11-15	407024	ENSG00000283797		uc003vqm.1		NR_029517					RGD:2325591			610783	MI0000105																URS0000150A7D
HGNC:31620	MIR29B2	hsa-mir-29b-2	microRNA 29b-2	non-coding RNA	RNA, micro	Approved	1q32.2	01q32.2	hsa-mir-29b-2		MIRN29B2		MicroRNAs	476	2004-04-23	2008-12-18		2015-02-03	407025	ENSG00000276752		uc057pas.1		NR_029518					RGD:2314889				MI0000107																URS00001E96DA
HGNC:31621	MIR29C	hsa-mir-29c	microRNA 29c	non-coding RNA	RNA, micro	Approved	1q32.2	01q32.2	hsa-mir-29c		MIRN29C		MicroRNAs	476	2004-04-23	2008-12-18		2015-02-03	407026	ENSG00000275668		uc057par.1		NR_029832								610784	MI0000735																URS000075B799
HGNC:31624	MIR30A	hsa-mir-30a	microRNA 30a	non-coding RNA	RNA, micro	Approved	6q13	06q13	hsa-mir-30a		MIRN30A		MicroRNAs	476	2004-04-23	2008-12-18		2011-09-12	407029	ENSG00000207827		uc003pfy.1		NR_029504					RGD:2325588			612329	MI0000088																URS000043D261
HGNC:31625	MIR30B	hsa-mir-30b	microRNA 30b	non-coding RNA	RNA, micro	Approved	8q24.22	08q24.22	hsa-mir-30b		MIRN30B		MicroRNAs	476	2004-04-23	2008-12-18		2011-09-12	407030	ENSG00000207582		uc011ljk.2		NR_029666					RGD:2325392				MI0000441																URS00003426E6
HGNC:31626	MIR30C1	hsa-mir-30c-1	microRNA 30c-1	non-coding RNA	RNA, micro	Approved	1p34.2	01p34.2	hsa-mir-30c-1		MIRN30C1		MicroRNAs	476	2004-04-23	2008-12-18		2011-09-12	407031	ENSG00000207962		uc001cgg.3		NR_029833					RGD:2325590			615151	MI0000736																URS000075D43C
HGNC:31627	MIR30C2	hsa-mir-30c-2	microRNA 30c-2	non-coding RNA	RNA, micro	Approved	6q13	06q13	hsa-mir-30c-2		MIRN30C2		MicroRNAs	476	2004-04-23	2008-12-18		2011-09-12	407032	ENSG00000199094		uc011dya.3		NR_029598					RGD:2325587				MI0000254																URS0000137EDE
HGNC:31628	MIR30D	hsa-mir-30d	microRNA 30d	non-coding RNA	RNA, micro	Approved	8q24.22	08q24.22	hsa-mir-30d		MIRN30D		MicroRNAs	476	2004-04-23	2008-12-18		2011-09-12	407033	ENSG00000199153		uc011ljl.1		NR_029599					RGD:2325589				MI0000255																URS000036BDAF
HGNC:31629	MIR30E	hsa-mir-30e	microRNA 30e	non-coding RNA	RNA, micro	Approved	1p34.2	01p34.2	hsa-mir-30e		MIRN30E		MicroRNAs	476	2004-04-23	2008-12-18		2011-09-12	407034	ENSG00000198974		uc001cgf.3		NR_029846					RGD:2325460				MI0000749																URS000075C4DE
HGNC:31630	MIR31	hsa-mir-31	microRNA 31	non-coding RNA	RNA, micro	Approved	9p21.3	09p21.3	hsa-mir-31		MIRN31		MicroRNAs	476	2004-04-23	2008-12-18		2011-09-12	407035	ENSG00000199177		uc011lnj.2		NR_029505					RGD:2325391			612155	MI0000089																URS0000001EB3
HGNC:31631	MIR32	hsa-mir-32	microRNA 32	non-coding RNA	RNA, micro	Approved	9q31.3	09q31.3	hsa-mir-32		MIRN32		MicroRNAs	476	2004-04-23	2008-12-18		2011-09-12	407036	ENSG00000207698		uc004bdu.1		NR_029506					RGD:2325586			609355	MI0000090																URS0000472EB8
HGNC:31634	MIR33A	hsa-mir-33|hsa-mir-33a	microRNA 33a	non-coding RNA	RNA, micro	Approved	22q13.2	22q13.2	hsa-mir-33|hsa-mir-33a		MIRN33|MIRN33A	microRNA 33	MicroRNAs	476	2004-04-23	2008-12-18	2007-10-23	2011-09-12	407039	ENSG00000207932		uc011api.1		NR_029507					RGD:2325408			612156	MI0000091																URS00000CBE63
HGNC:32791	MIR33B	hsa-mir-33b	microRNA 33b	non-coding RNA	RNA, micro	Approved	17p11.2	17p11.2	hsa-mir-33b		MIRN33B		MicroRNAs	476	2006-05-16	2008-12-18		2014-11-19	693120	ENSG00000207839		uc021trh.1		NR_030361								613486	MI0003646																URS000075D54F
HGNC:31635	MIR34A	hsa-mir-34a	microRNA 34a	non-coding RNA	RNA, micro	Approved	1p36.22	01p36.22	hsa-mir-34a		MIRN34A		MicroRNAs	476	2004-04-23	2008-12-18		2017-11-17	407040	ENSG00000284357		uc021ofw.1		NR_029610					RGD:2325584			611172	MI0000268																URS000033F823
HGNC:31636	MIR34B	hsa-mir-34b	microRNA 34b	non-coding RNA	RNA, micro	Approved	11q23.1	11q23.1	hsa-mir-34b		MIRN34B		MicroRNAs	476	2004-04-23	2008-12-18		2011-09-12	407041	ENSG00000207811		uc001plm.3		NR_029839					RGD:2325432			611374	MI0000742																URS0000699DB3
HGNC:31637	MIR34C	hsa-mir-34c	microRNA 34c	non-coding RNA	RNA, micro	Approved	11q23.1	11q23.1	hsa-mir-34c		MIRN34C		MicroRNAs	476	2004-04-23	2008-12-18		2011-09-12	407042	ENSG00000207562		uc021qqj.2		NR_029840					RGD:2325585			611375	MI0000743																URS000075E7C8
HGNC:31643	MIR92A1	hsa-mir-92-1|hsa-mir-92a-1	microRNA 92a-1	non-coding RNA	RNA, micro	Approved	13q31.3	13q31.3	hsa-mir-92-1|hsa-mir-92a-1		MIRN92-1|MIRN92A1	microRNA 92-1	MicroRNAs	476	2004-04-23	2008-12-18	2007-10-23	2015-02-03	407048	ENSG00000276018		uc058xsy.1		NR_029508					RGD:2325390			609422	MI0000093																URS00002B6637
HGNC:31644	MIR92A2	hsa-mir-92-2|hsa-mir-92a-2	microRNA 92a-2	non-coding RNA	RNA, micro	Approved	Xq26.2	Xq26.2	hsa-mir-92-2|hsa-mir-92a-2		MIRN92-2|MIRN92A2	microRNA 92-2	MicroRNAs	476	2004-04-23	2008-12-18	2007-10-23	2017-11-17	407049	ENSG00000284538		uc004exf.3		NR_029509					RGD:2325583				MI0000094																URS00002E728C
HGNC:32920	MIR92B	hsa-mir-92b	microRNA 92b	non-coding RNA	RNA, micro	Approved	1q22	01q22	hsa-mir-92b		MIRN92B		MicroRNAs	476	2006-05-16	2008-12-18		2016-10-10	693235	ENSG00000284586		uc021pas.2		NR_030281					RGD:2325488				MI0003560																URS000075BA3A
HGNC:31645	MIR93	hsa-mir-93	microRNA 93	non-coding RNA	RNA, micro	Approved	7q22.1	07q22.1	hsa-mir-93		MIRN93		MicroRNAs	476	2004-04-23	2008-12-18		2011-09-12	407050	ENSG00000207757		uc003usz.1		NR_029510					RGD:2325459			612984	MI0000095																URS00000DDD35
HGNC:31647	MIR95	hsa-mir-95	microRNA 95	non-coding RNA	RNA, micro	Approved	4p16.1	04p16.1	hsa-mir-95		MIRN95		MicroRNAs	476	2004-04-23	2008-12-18		2016-11-16	407052	ENSG00000207807		uc032tbq.1		NR_029511								613185	MI0000097																URS000015F70F
HGNC:31648	MIR96	hsa-mir-96	microRNA 96	non-coding RNA	RNA, micro	Approved	7q32.2	07q32.2	hsa-mir-96		MIRN96|DFNA50	deafness, autosomal dominant 50	MicroRNAs|Deafness associated genes	476|1152	2004-04-23	2008-12-18		2014-11-19	407053	ENSG00000199158		uc003vpc.4		NR_029512			14757864|19363479	MGI:3619440	RGD:2325582			611606	MI0000098				189333												URS00004E4AD0
HGNC:31649	MIR98	hsa-mir-98	microRNA 98	non-coding RNA	RNA, micro	Approved	Xp11.22	Xp11.22	hsa-mir-98		MIRN98		MicroRNAs	476	2004-04-23	2008-12-18		2015-02-03	407054	ENSG00000271886		uc004dsr.2		NR_029513					RGD:2325581			300810	MI0000100																URS000075BF40
HGNC:31650	MIR99A	hsa-mir-99a	microRNA 99a	non-coding RNA	RNA, micro	Approved	21q21.1	21q21.1	hsa-mir-99a		MIRN99A		MicroRNAs	476	2004-04-23	2008-12-18		2011-09-12	407055	ENSG00000207638		uc002ykd.1		NR_029514					RGD:2325580			614509	MI0000101																URS0000208A34
HGNC:31651	MIR99B	hsa-mir-99b	microRNA 99b	non-coding RNA	RNA, micro	Approved	19q13.41	19q13.41	hsa-mir-99b		MIRN99B		MicroRNAs	476	2004-04-23	2008-12-18		2011-09-12	407056	ENSG00000207550		uc002pxh.1		NR_029843					RGD:2325431			614510	MI0000746																URS000075E904
HGNC:31487	MIR100	hsa-mir-100	microRNA 100	non-coding RNA	RNA, micro	Approved	11q24.1	11q24.1	hsa-mir-100		MIRN100		MicroRNAs	476	2004-04-23	2008-12-18		2011-09-12	406892	ENSG00000207994		uc001pyh.1		NR_029515					RGD:2325389			613186	MI0000102																URS000054969A
HGNC:31488	MIR101-1	hsa-mir-101-1	microRNA 101-1	non-coding RNA	RNA, micro	Approved	1p31.3	01p31.3	hsa-mir-101-1		MIRN101-1		MicroRNAs	476	2004-04-23	2008-12-18		2011-09-12	406893	ENSG00000199135		uc001dbx.3		NR_029516					RGD:2325348			612511	MI0000103																URS0000370AC5
HGNC:31489	MIR101-2	hsa-mir-101-2	microRNA 101-2	non-coding RNA	RNA, micro	Approved	9p24.1	09p24.1	hsa-mir-101-2		MIRN101-2		MicroRNAs	476	2004-04-23	2008-12-18		2011-09-12	406894	ENSG00000199065		uc003ziu.2		NR_029836					RGD:2325609			612512	MI0000739																URS000075A0E6
HGNC:31490	MIR103A1	hsa-mir-103-1|hsa-mir-103a-1	microRNA 103a-1	non-coding RNA	RNA, micro	Approved	5q34	05q34	hsa-mir-103-1|hsa-mir-103a-1		MIRN103-1|MIR103-1	microRNA 103-1	MicroRNAs	476	2004-04-23	2011-05-06	2011-05-06	2011-09-12	406895	ENSG00000199035		uc003maa.3		NR_029520					RGD:2325579			613187	MI0000109																URS0000561D92
HGNC:31491	MIR103A2	hsa-mir-103-2|hsa-mir-103a-2	microRNA 103a-2	non-coding RNA	RNA, micro	Approved	20p13	20p13	hsa-mir-103-2|hsa-mir-103a-2		MIRN103-2|MIR103-2	microRNA 103-2	MicroRNAs	476	2004-04-23	2011-05-06	2011-05-06	2011-09-12	406896	ENSG00000199024		uc002wkg.3		NR_029519					RGD:7489028			613188	MI0000108																URS0000302909
HGNC:35384	MIR103B1	hsa-mir-103-1-as|hsa-mir-103b-1	microRNA 103b-1	non-coding RNA	RNA, micro	Approved	5q34	05q34	hsa-mir-103-1-as|hsa-mir-103b-1		MIRN103-1AS|MIR103-1AS	microRNA 103-1-as	MicroRNAs	476	2008-11-03	2011-05-06	2011-05-06	2016-11-16	100302238	ENSG00000283612				NR_031721									MI0007261																URS000075ED36
HGNC:35385	MIR103B2	hsa-mir-103-2-as|hsa-mir-103b-2	microRNA 103b-2	non-coding RNA	RNA, micro	Approved	20p13	20p13	hsa-mir-103-2-as|hsa-mir-103b-2		MIRN103-2AS|MIR103-2AS	microRNA 103-2-as	MicroRNAs	476	2008-11-03	2011-05-06	2011-05-06	2016-11-16	100302282	ENSG00000283320				NR_031722									MI0007262																URS000075D426
HGNC:31492	MIR105-1	hsa-mir-105-1	microRNA 105-1	non-coding RNA	RNA, micro	Approved	Xq28	Xq28	hsa-mir-105-1		MIRN105-1		MicroRNAs	476	2004-04-23	2008-12-18		2011-09-12	406897	ENSG00000207957		uc004ffo.3		NR_029521								300811	MI0000111																URS00004C3DB1
HGNC:31493	MIR105-2	hsa-mir-105-2	microRNA 105-2	non-coding RNA	RNA, micro	Approved	Xq28	Xq28	hsa-mir-105-2		MIRN105-2		MicroRNAs	476	2004-04-23	2008-12-18		2011-09-12	406898	ENSG00000207818		uc011myf.2		NR_029522					RGD:2325340			300812	MI0000112																URS0000638811
HGNC:31494	MIR106A	hsa-mir-106a	microRNA 106a	non-coding RNA	RNA, micro	Approved	Xq26.2	Xq26.2	hsa-mir-106a		MIRN106A		MicroRNAs	476	2004-04-23	2008-12-18		2017-11-17	406899	ENSG00000284157		uc004exg.1		NR_029523					RGD:2325506			300792	MI0000113																URS000039E1E1
HGNC:31495	MIR106B	hsa-mir-106b	microRNA 106b	non-coding RNA	RNA, micro	Approved	7q22.1	07q22.1	hsa-mir-106b		MIRN106B		MicroRNAs	476	2004-04-23	2008-12-18		2011-09-12	406900	ENSG00000208036		uc003uta.1		NR_029831					RGD:2325388			612983	MI0000734																URS00000600E6
HGNC:31496	MIR107	hsa-mir-107	microRNA 107	non-coding RNA	RNA, micro	Approved	10q23.31	10q23.31	hsa-mir-107		MIRN107		MicroRNAs	476	2004-04-23	2008-12-18		2011-09-12	406901	ENSG00000198997		uc001kgq.3		NR_029524					RGD:2325578			613189	MI0000114																URS000008F0CF
HGNC:31501	MIR122	hsa-mir-122a|hsa-mir-122	microRNA 122	non-coding RNA	RNA, micro	Approved	18q21.31	18q21.31	hsa-mir-122a|hsa-mir-122		MIRN122A|MIRN122	microRNA 122a	MicroRNAs	476	2004-04-23	2008-12-18	2007-10-23	2018-02-28	406906	ENSG00000284440		uc060poy.1		NR_029667					RGD:2325577			609582	MI0000442																URS000075E935
HGNC:31502	MIR124-1	hsa-mir-124a-1|hsa-mir-124-1	microRNA 124-1	non-coding RNA	RNA, micro	Approved	8p23.1	08p23.1	hsa-mir-124a-1|hsa-mir-124-1		MIRN124A1|MIRN124-1	microRNA 124a-1	MicroRNAs	476	2004-04-23	2008-12-18	2007-10-23	2018-02-06	406907	ENSG00000284321		uc003wsw.1		NR_029668					RGD:2325336			609327	MI0000443																URS000075A939
HGNC:31503	MIR124-2	hsa-mir-124a-2|hsa-mir-124-2	microRNA 124-2	non-coding RNA	RNA, micro	Approved	8q12.3	08q12.3	hsa-mir-124a-2|hsa-mir-124-2		MIRN124A2|MIRN124-2	microRNA 124a-2	MicroRNAs	476	2004-04-23	2008-12-18	2007-10-23	2011-09-12	406908	ENSG00000207816		uc003xvf.3		NR_029669					RGD:2325576				MI0000444																URS000023AB58
HGNC:31504	MIR124-3	hsa-mir-124a-3|hsa-mir-124-3	microRNA 124-3	non-coding RNA	RNA, micro	Approved	20q13.33	20q13.33	hsa-mir-124a-3|hsa-mir-124-3		MIRN124A3|MIRN124-3	microRNA 124a-3	MicroRNAs	476	2004-04-23	2008-12-18	2007-10-23	2011-09-12	406909	ENSG00000207598		uc002yeg.1		NR_029670					RGD:2325458				MI0000445																URS000075EDDE
HGNC:31505	MIR125A	hsa-mir-125a	microRNA 125a	non-coding RNA	RNA, micro	Approved	19q13.41	19q13.41	hsa-mir-125a		MIRN125A		MicroRNAs	476	2004-04-23	2008-12-18		2011-09-12	406910	ENSG00000208008		uc002pxj.1		NR_029693					RGD:2325387			611191	MI0000469																URS000075D168
HGNC:31506	MIR125B1	hsa-mir-125b-1	microRNA 125b-1	non-coding RNA	RNA, micro	Approved	11q24.1	11q24.1	hsa-mir-125b-1		MIRN125B1		MicroRNAs	476	2004-04-23	2008-12-18		2011-09-12	406911	ENSG00000207971		uc010rzr.1		NR_029671					RGD:2325457			610104	MI0000446																URS00002A66E1
HGNC:31507	MIR125B2	hsa-mir-125b-2	microRNA 125b-2	non-coding RNA	RNA, micro	Approved	21q21.1	21q21.1	hsa-mir-125b-2		MIRN125B2		MicroRNAs	476	2004-04-23	2008-12-18		2011-09-12	406912	ENSG00000207863		uc002ykf.3		NR_029694					RGD:2325575			610105	MI0000470																URS000058997A
HGNC:31508	MIR126	hsa-mir-126	microRNA 126	non-coding RNA	RNA, micro	Approved	9q34.3	09q34.3	hsa-mir-126		MIRN126		MicroRNAs	476	2004-04-23	2008-12-18		2011-09-12	406913	ENSG00000199161		uc022bps.1		NR_029695					RGD:2325386			611767	MI0000471																URS0000759B6D
HGNC:31509	MIR127	hsa-mir-127	microRNA 127	non-coding RNA	RNA, micro	Approved	14q32.2	14q32.2	hsa-mir-127		MIRN127		MicroRNAs	476	2004-04-23	2008-12-18		2011-09-12	406914	ENSG00000207608		uc001yig.4		NR_029696					RGD:2325430			611709	MI0000472																URS0000007340
HGNC:31510	MIR128-1	hsa-mir-128a|hsa-mir-128-1	microRNA 128-1	non-coding RNA	RNA, micro	Approved	2q21.3	02q21.3	hsa-mir-128a|hsa-mir-128-1		MIRN128A|MIRN128-1	microRNA 128a	MicroRNAs	476	2004-04-23	2008-12-18	2008-01-07	2011-09-12	406915	ENSG00000207654		uc010zbi.2		NR_029672					RGD:2325574			611774	MI0000447																URS00002D9CBA
HGNC:31511	MIR128-2	hsa-mir-128b|hsa-mir-128-2	microRNA 128-2	non-coding RNA	RNA, micro	Approved	3p22.3	03p22.3	hsa-mir-128b|hsa-mir-128-2		MIRN128B|MIRN128-2	microRNA 128b	MicroRNAs	476	2004-04-23	2008-12-18	2008-01-07	2011-09-12	406916	ENSG00000207625		uc011axz.1		NR_029824					RGD:7489034			611769	MI0000727																URS000046FA49
HGNC:31512	MIR129-1	hsa-mir-129-1	microRNA 129-1	non-coding RNA	RNA, micro	Approved	7q32.1	07q32.1	hsa-mir-129-1		MIRN129-1		MicroRNAs	476	2004-04-23	2008-12-18		2011-09-12	406917	ENSG00000207705		uc011koi.3		NR_029596					RGD:2325456				MI0000252																URS000075A41E
HGNC:31513	MIR129-2	hsa-mir-129-2	microRNA 129-2	non-coding RNA	RNA, micro	Approved	11p11.2	11p11.2	hsa-mir-129-2		MIRN129-2		MicroRNAs	476	2004-04-23	2008-12-18		2011-09-12	406918	ENSG00000199077		uc001mxo.2		NR_029697					RGD:2325612				MI0000473																URS00006515A6
HGNC:31514	MIR130A	hsa-mir-130a	microRNA 130a	non-coding RNA	RNA, micro	Approved	11q12.1	11q12.1	hsa-mir-130a		MIRN130A		MicroRNAs	476	2004-04-23	2008-12-18		2011-09-12	406919	ENSG00000208009		uc001nku.1		NR_029673					RGD:2325385			610175	MI0000448																URS000039E12D
HGNC:31515	MIR130B	hsa-mir-130b	microRNA 130b	non-coding RNA	RNA, micro	Approved	22q11.21	22q11.21	hsa-mir-130b		MIRN130B		MicroRNAs	476	2004-04-23	2008-12-18		2017-10-25	406920	ENSG00000283871		uc011aii.1		NR_029845					RGD:2325573			613682	MI0000748																URS000075E379
HGNC:31516	MIR132	hsa-mir-132	microRNA 132	non-coding RNA	RNA, micro	Approved	17p13.3	17p13.3	hsa-mir-132		MIRN132		MicroRNAs	476	2004-04-23	2008-12-18		2014-06-05	406921	ENSG00000267200		uc010vqt.1		NR_029674					RGD:2325572			610016	MI0000449																URS00001F4E81
HGNC:31517	MIR133A1	hsa-mir-133a-1	microRNA 133a-1	non-coding RNA	RNA, micro	Approved	18q11.2	18q11.2	hsa-mir-133a-1		MIRN133A1		MicroRNAs	476	2004-04-23	2008-12-18		2015-01-29	406922	ENSG00000276792		uc021uib.1		NR_029675					RGD:2325571			610254	MI0000450																URS00005EB596
HGNC:31518	MIR133A2	hsa-mir-133a-2	microRNA 133a-2	non-coding RNA	RNA, micro	Approved	20q13.33	20q13.33	hsa-mir-133a-2		MIRN133A2		MicroRNAs	476	2004-04-23	2008-12-18		2011-09-12	406923	ENSG00000207764		uc011aal.1		NR_029676								610255	MI0000451																URS000075E14C
HGNC:31759	MIR133B	hsa-mir-133b	microRNA 133b	non-coding RNA	RNA, micro	Approved	6p12.2	06p12.2	hsa-mir-133b		MIRN133B		MicroRNAs	476	2004-07-22	2008-12-18		2014-11-19	442890	ENSG00000199080		uc010jzo.3		NR_029903					RGD:2325527			610946	MI0000822																URS000075DAC1
HGNC:31519	MIR134	hsa-mir-134	microRNA 134	non-coding RNA	RNA, micro	Approved	14q32.31	14q32.31	hsa-mir-134		MIRN134		MicroRNAs	476	2004-04-23	2008-12-18		2011-09-12	406924	ENSG00000207993		uc010txo.1		NR_029698					RGD:2325429			610164	MI0000474																URS0000589AA3
HGNC:31520	MIR135A1	hsa-mir-135-1|hsa-mir-135a-1	microRNA 135a-1	non-coding RNA	RNA, micro	Approved	3p21.2	03p21.2	hsa-mir-135-1|hsa-mir-135a-1		MIRN135-1|MIRN135A1	microRNA 135-1	MicroRNAs	476	2004-04-23	2008-12-18	2004-07-21	2016-11-16	406925	ENSG00000207926		uc010hmf.3		NR_029677									MI0000452																URS00005675D3
HGNC:31521	MIR135A2	hsa-mir-135-2|hsa-mir-135a-2	microRNA 135a-2	non-coding RNA	RNA, micro	Approved	12q23.1	12q23.1	hsa-mir-135-2|hsa-mir-135a-2		MIRN135-2|MIRN135A2	microRNA 135-2	MicroRNAs	476	2004-04-23	2008-12-18	2004-07-21	2011-09-12	406926	ENSG00000207586		uc001tfb.3		NR_029678					RGD:2325347				MI0000453																URS00000A7BEB
HGNC:31760	MIR135B	hsa-mir-135b	microRNA 135b	non-coding RNA	RNA, micro	Approved	1q32.1	01q32.1	hsa-mir-135b		MIRN135B		MicroRNAs	476	2004-07-22	2008-12-18		2014-11-19	442891	ENSG00000199059		uc010prh.2		NR_029893					RGD:2325610				MI0000810																URS0000759E75
HGNC:31522	MIR136	hsa-mir-136	microRNA 136	non-coding RNA	RNA, micro	Approved	14q32.2	14q32.2	hsa-mir-136		MIRN136		MicroRNAs	476	2004-04-23	2008-12-18		2011-09-12	406927	ENSG00000207942		uc010txk.2		NR_029699					RGD:2325384			611710	MI0000475																URS00002130B2
HGNC:31523	MIR137	hsa-mir-137|miR-137	microRNA 137	non-coding RNA	RNA, micro	Approved	1p21.3	01p21.3	hsa-mir-137|miR-137		MIRN137		MicroRNAs	476	2004-04-23	2008-12-18		2015-01-29	406928	ENSG00000277990		uc021oqk.1		NR_029679					RGD:2325570			614304	MI0000454																URS000075A4FB
HGNC:31524	MIR138-1	hsa-mir-138-1	microRNA 138-1	non-coding RNA	RNA, micro	Approved	3p21.32	03p21.32	hsa-mir-138-1		MIRN138-1		MicroRNAs	476	2004-04-23	2008-12-18		2011-09-12	406929	ENSG00000207954		uc011azu.1		NR_029700					RGD:2325568			613394	MI0000476																URS000075BD79
HGNC:31525	MIR138-2	hsa-mir-138-2	microRNA 138-2	non-coding RNA	RNA, micro	Approved	16q13	16q13	hsa-mir-138-2		MIRN138-2		MicroRNAs	476	2004-04-23	2008-12-18		2011-09-12	406930	ENSG00000207649		uc002ekc.4		NR_029680					RGD:2325569			613395	MI0000455																URS000075A54D
HGNC:31526	MIR139	hsa-mir-139	microRNA 139	non-coding RNA	RNA, micro	Approved	11q13.4	11q13.4	hsa-mir-139		MIRN139		MicroRNAs	476	2004-04-23	2008-12-18		2015-01-29	406931	ENSG00000272036		uc001osp.1		NR_029603					RGD:2325383			615017	MI0000261																URS0000306C33
HGNC:31527	MIR140	hsa-mir-140	microRNA 140	non-coding RNA	RNA, micro	Approved	16q22.1	16q22.1	hsa-mir-140		MIRN140		MicroRNAs	476	2004-04-23	2008-12-18		2011-09-12	406932	ENSG00000208017		uc002exx.2		NR_029681					RGD:2325351			611894	MI0000456																URS00005471BA
HGNC:31528	MIR141	hsa-mir-141	microRNA 141	non-coding RNA	RNA, micro	Approved	12p13.31	12p13.31	hsa-mir-141		MIRN141		MicroRNAs	476	2004-04-23	2008-12-18		2011-09-12	406933	ENSG00000207708		uc009zfm.2		NR_029682					RGD:2325407			612093	MI0000457																URS000075ECD7
HGNC:31529	MIR142	hsa-mir-142	microRNA 142	non-coding RNA	RNA, micro	Approved	17q22	17q22	hsa-mir-142		MIRN142		MicroRNAs	476	2004-04-23	2008-12-18		2016-10-10	406934	ENSG00000284353		uc060hxw.1		NR_029683					RGD:2325567			615657	MI0000458																URS000075AE07
HGNC:31530	MIR143	hsa-mir-143	microRNA 143	non-coding RNA	RNA, micro	Approved	5q32	05q32	hsa-mir-143		MIRN143		MicroRNAs	476	2004-04-23	2008-12-18		2011-09-12	406935	ENSG00000208035		uc021yfo.4		NR_029684					RGD:2325566			612117	MI0000459																URS0000008A99
HGNC:31531	MIR144	hsa-mir-144	microRNA 144	non-coding RNA	RNA, micro	Approved	17q11.2	17q11.2	hsa-mir-144		MIRN144		MicroRNAs	476	2004-04-23	2008-12-18		2017-11-17	406936	ENSG00000283819		uc060dfs.1		NR_029685					RGD:2325428			612070	MI0000460																URS000075BB92
HGNC:31532	MIR145	hsa-mir-145|MIR-145	microRNA 145	non-coding RNA	RNA, micro	Approved	5q32	05q32	hsa-mir-145|MIR-145		MIRN145		MicroRNAs	476	2004-04-23	2008-12-18		2015-01-29	406937	ENSG00000276365		uc063iom.1		NR_029686					RGD:2325565			611795	MI0000461																URS00004F4657
HGNC:31533	MIR146A	hsa-mir-146|hsa-mir-146a	microRNA 146a	non-coding RNA	RNA, micro	Approved	5q33.3	05q33.3	hsa-mir-146|hsa-mir-146a		MIRN146|MIRN146A	microRNA 146	MicroRNAs	476	2004-04-23	2008-12-18	2005-06-30	2015-01-29	406938	ENSG00000277727		uc021yhe.1		NR_029701					RGD:2325382			610566	MI0000477																URS000075D8A0
HGNC:32079	MIR146B	hsa-mir-146b	microRNA 146b	non-coding RNA	RNA, micro	Approved	10q24.32	10q24.32	hsa-mir-146b		MIRN146B		MicroRNAs	476	2005-07-15	2008-12-18		2014-11-19	574447	ENSG00000202569		uc021pxj.2		NR_030169					RGD:2314885			610567	MI0003129																URS000075C2A0
HGNC:31534	MIR147A	hsa-mir-147	microRNA 147a	non-coding RNA	RNA, micro	Approved	9q33.2	09q33.2	hsa-mir-147		MIRN147|MIR147	microRNA 147	MicroRNAs	476	2004-04-23	2011-11-14	2011-11-14	2011-11-14	406939	ENSG00000207814		uc011lxv.1		NR_029604									MI0000262																URS00006A0D68
HGNC:33655	MIR147B	hsa-mir-147b	microRNA 147b	non-coding RNA	RNA, micro	Approved	15q21.1	15q21.1	hsa-mir-147b		MIRN147B		MicroRNAs	476	2007-10-24	2008-12-18		2014-11-19	100126311	ENSG00000211519		uc021skp.1		NR_030599					RGD:2325507				MI0005544																URS000075BC4D
HGNC:31535	MIR148A	hsa-mir-148|hsa-mir-148a	microRNA 148a	non-coding RNA	RNA, micro	Approved	7p15.2	07p15.2	hsa-mir-148|hsa-mir-148a		MIRN148|MIRN148A	microRNA 148	MicroRNAs	476	2004-04-23	2008-12-18	2004-07-21	2011-09-12	406940	ENSG00000199085		uc011jzf.3		NR_029597								613786	MI0000253																URS00004C7B32
HGNC:31761	MIR148B	hsa-mir-148b	microRNA 148b	non-coding RNA	RNA, micro	Approved	12q13.13	12q13.13	hsa-mir-148b		MIRN148B		MicroRNAs	476	2004-07-22	2008-12-18		2014-11-19	442892	ENSG00000199122		uc010sou.3		NR_029894					RGD:2325617			613787	MI0000811																URS000075C16C
HGNC:31536	MIR149	hsa-mir-149	microRNA 149	non-coding RNA	RNA, micro	Approved	2q37.3	02q37.3	hsa-mir-149		MIRN149		MicroRNAs	476	2004-04-23	2008-12-18		2011-09-12	406941	ENSG00000207611		uc010zog.2		NR_029702								615209	MI0000478																URS000071F654
HGNC:31537	MIR150	hsa-mir-150	microRNA 150	non-coding RNA	RNA, micro	Approved	19q13.33	19q13.33	hsa-mir-150		MIRN150		MicroRNAs	476	2004-04-23	2008-12-18		2011-09-12	406942	ENSG00000207782		uc010yaw.2		NR_029703					RGD:2325455			611114	MI0000479																URS00006B7D0F
HGNC:31762	MIR151A	hsa-mir-151	microRNA 151a	non-coding RNA	RNA, micro	Approved	8q24.3	08q24.3	hsa-mir-151		MIRN151|MIR151	microRNA 151	MicroRNAs	476	2004-07-22	2011-11-14	2011-11-14	2015-01-29	442893	ENSG00000254324	OTTHUMG00000164277	uc022bbw.3		NR_029892					RGD:2325400				MI0000809																URS00002ECE14
HGNC:41588	MIR151B	hsa-mir-151b	microRNA 151b	non-coding RNA	RNA, micro	Approved	14q32.2	14q32.2	hsa-mir-151b				MicroRNAs	476	2011-05-02			2016-11-16	100616247	ENSG00000265154		uc032blj.1		NR_039601					RGD:4888536				MI0003772																URS000075C169
HGNC:31538	MIR152	hsa-mir-152	microRNA 152	non-coding RNA	RNA, micro	Approved	17q21.32	17q21.32	hsa-mir-152		MIRN152		MicroRNAs	476	2004-04-23	2008-12-18		2011-09-12	406943	ENSG00000207947		uc010wld.2		NR_029687					RGD:2325564			613788	MI0000462																URS00006A0932
HGNC:31539	MIR153-1	hsa-mir-153-1	microRNA 153-1	non-coding RNA	RNA, micro	Approved	2q35	02q35	hsa-mir-153-1		MIRN153-1		MicroRNAs	476	2004-04-23	2008-12-18		2011-09-12	406944	ENSG00000207647		uc010zld.1		NR_029688									MI0000463																URS0000111CD2
HGNC:31540	MIR153-2	hsa-mir-153-2	microRNA 153-2	non-coding RNA	RNA, micro	Approved	7q36.3	07q36.3	hsa-mir-153-2		MIRN153-2		MicroRNAs	476	2004-04-23	2008-12-18		2011-09-12	406945	ENSG00000207960		uc011kwb.1		NR_029689					RGD:2325563				MI0000464																URS000040ABF2
HGNC:31541	MIR154	hsa-mir-154	microRNA 154	non-coding RNA	RNA, micro	Approved	14q32.31	14q32.31	hsa-mir-154		MIRN154		MicroRNAs	476	2004-04-23	2008-12-18		2011-09-12	406946	ENSG00000207978		uc010awg.3		NR_029704					RGD:2325562				MI0000480																URS00003AF18B
HGNC:31542	MIR155	hsa-mir-155	microRNA 155	non-coding RNA	RNA, micro	Approved	21q21.3	21q21.3	hsa-mir-155		MIRN155		MicroRNAs	476	2004-04-23	2008-12-18		2015-01-29	406947	ENSG00000275402		uc021why.1	AP000223	NR_030784					RGD:7489038			609337	MI0000681																URS000062749E
HGNC:31590	MIR181A1	hsa-mir-213	microRNA 181a-1	non-coding RNA	RNA, micro	Approved	1q32.1	01q32.1	hsa-mir-213		MIRN213|MIRN181A1	microRNA 213	MicroRNAs	476	2004-04-23	2008-12-18	2006-05-16	2011-09-12	406995	ENSG00000207759		uc001guy.3		NR_029626								612742	MI0000289																URS000022682F
HGNC:31549	MIR181A2	hsa-mir-181a	microRNA 181a-2	non-coding RNA	RNA, micro	Approved	9q33.3	09q33.3	hsa-mir-181a		MIRN181A|MIRN181A2	microRNA 181a	MicroRNAs	476	2004-04-23	2008-12-18	2006-05-16	2011-09-12	406954	ENSG00000207595		uc004bot.3		NR_029611					RGD:2325335			612743	MI0000269																URS00000DD591
HGNC:31550	MIR181B1	hsa-mir-181b-1	microRNA 181b-1	non-coding RNA	RNA, micro	Approved	1q32.1	01q32.1	hsa-mir-181b-1		MIRN181B1		MicroRNAs	476	2004-04-23	2008-12-18		2011-09-12	406955	ENSG00000207975		uc001gux.1		NR_029612								612744	MI0000270																URS0000530EBF
HGNC:31551	MIR181B2	hsa-mir-181b-2	microRNA 181b-2	non-coding RNA	RNA, micro	Approved	9q33.3	09q33.3	hsa-mir-181b-2		MIRN181B2		MicroRNAs	476	2004-04-23	2008-12-18		2011-09-12	406956	ENSG00000207737		uc004bou.3		NR_029782					RGD:2325454			612745	MI0000683																URS000075BF74
HGNC:31552	MIR181C	hsa-mir-181c	microRNA 181c	non-coding RNA	RNA, micro	Approved	19p13.12	19p13.12	hsa-mir-181c		MIRN181C		MicroRNAs	476	2004-04-23	2008-12-18		2016-11-16	406957	ENSG00000207613		uc010xnh.2		NR_029613					RGD:2325381			612746	MI0000271																URS0000394A9E
HGNC:32089	MIR181D	hsa-mir-181d	microRNA 181d	non-coding RNA	RNA, micro	Approved	19p13.12	19p13.12	hsa-mir-181d		MIRN181D		MicroRNAs	476	2005-07-15	2008-12-18		2016-11-16	574457	ENSG00000207585		uc010dzg.2		NR_030179					RGD:2325361				MI0003139																URS000075EF65
HGNC:31553	MIR182	hsa-mir-182	microRNA 182	non-coding RNA	RNA, micro	Approved	7q32.2	07q32.2	hsa-mir-182		MIRN182		MicroRNAs	476	2004-04-23	2008-12-18		2011-09-12	406958	ENSG00000207990		uc011kpb.2		NR_029614								611607	MI0000272				470668												URS000075B66E
HGNC:31554	MIR183	hsa-mir-183	microRNA 183	non-coding RNA	RNA, micro	Approved	7q32.2	07q32.2	hsa-mir-183		MIRN183		MicroRNAs	476	2004-04-23	2008-12-18		2011-09-12	406959	ENSG00000207691		uc003vpd.2		NR_029615					RGD:2325560			611608	MI0000273				470670												URS00005BBC98
HGNC:31555	MIR184	hsa-mir-184	microRNA 184	non-coding RNA	RNA, micro	Approved	15q25.1	15q25.1	hsa-mir-184		MIRN184		MicroRNAs	476	2004-04-23	2008-12-18		2011-09-12	406960	ENSG00000207695		uc010uni.2		NR_029705					RGD:2325559			613146	MI0000481				299169												URS000032015F
HGNC:31556	MIR185	hsa-mir-185	microRNA 185	non-coding RNA	RNA, micro	Approved	22q11.21	22q11.21	hsa-mir-185		MIRN185		MicroRNAs	476	2004-04-23	2008-12-18		2011-09-12	406961	ENSG00000208023		uc011ahj.3		NR_029706					RGD:2325380			615576	MI0000482																URS000075D261
HGNC:31557	MIR186	hsa-mir-186	microRNA 186	non-coding RNA	RNA, micro	Approved	1p31.1	01p31.1	hsa-mir-186		MIRN186		MicroRNAs	476	2004-04-23	2008-12-18		2011-09-12	406962	ENSG00000207721		uc010oqr.1		NR_029707					RGD:2325558				MI0000483																URS000059EAAC
HGNC:31558	MIR187	hsa-mir-187	microRNA 187	non-coding RNA	RNA, micro	Approved	18q12.2	18q12.2	hsa-mir-187		MIRN187		MicroRNAs	476	2004-04-23	2008-12-18		2011-09-12	406963	ENSG00000207797		uc010dmv.2		NR_029616					RGD:2325557			612698	MI0000274																URS00005677F7
HGNC:31559	MIR188	hsa-mir-188	microRNA 188	non-coding RNA	RNA, micro	Approved	Xp11.23	Xp11.23	hsa-mir-188		MIRN188		MicroRNAs	476	2004-04-23	2008-12-18		2011-09-12	406964	ENSG00000207768		uc011mnv.2		NR_029708					RGD:2325505				MI0000484																URS0000221C26
HGNC:31560	MIR190A	hsa-mir-190	microRNA 190a	non-coding RNA	RNA, micro	Approved	15q22.2	15q22.2	hsa-mir-190		MIRN190|MIR190	microRNA 190	MicroRNAs	476	2004-04-23	2011-11-14	2011-11-14	2011-11-14	406965	ENSG00000211137		uc010uid.1		NR_029709					RGD:2325453			615845	MI0000486																URS00004719AB
HGNC:33656	MIR190B	hsa-mir-190b	microRNA 190b	non-coding RNA	RNA, micro	Approved	1q21.3	01q21.3	hsa-mir-190b		MIRN190B		MicroRNAs	476	2007-10-24	2008-12-18		2014-11-19	100126346	ENSG00000215938		uc021pac.2		NR_030600					RGD:2325504				MI0005545																URS000075AE48
HGNC:31561	MIR191	hsa-mir-191	microRNA 191	non-coding RNA	RNA, micro	Approved	3p21.31	03p21.31	hsa-mir-191		MIRN191		MicroRNAs	476	2004-04-23	2008-12-18		2011-09-12	406966	ENSG00000207605		uc003cvo.2		NR_029690					RGD:2325556			615150	MI0000465																URS000075BBD9
HGNC:31562	MIR192	hsa-mir-192	microRNA 192	non-coding RNA	RNA, micro	Approved	11q13.1	11q13.1	hsa-mir-192		MIRN192		MicroRNAs	476	2004-04-23	2008-12-18		2011-09-12	406967	ENSG00000207648		uc058dbg.1		NR_029578					RGD:2325427			610939	MI0000234																URS00006ECF62
HGNC:31563	MIR193A	hsa-mir-193|hsa-mir-193a	microRNA 193a	non-coding RNA	RNA, micro	Approved	17q11.2	17q11.2	hsa-mir-193|hsa-mir-193a		MIRN193|MIRN193A	microRNA 193	MicroRNAs	476	2004-04-23	2008-12-18	2005-06-30	2011-09-12	406968	ENSG00000207614		uc010wbv.1		NR_029710					RGD:4888546			614733	MI0000487																URS000075EC4B
HGNC:32087	MIR193B	hsa-mir-193b	microRNA 193b	non-coding RNA	RNA, micro	Approved	16p13.12	16p13.12	hsa-mir-193b		MIRN193B		MicroRNAs	476	2005-07-15	2008-12-18		2014-11-19	574455	ENSG00000207639		uc021tdg.1		NR_030177								614734	MI0003137																URS000075BAEB
HGNC:31564	MIR194-1	hsa-mir-194-1	microRNA 194-1	non-coding RNA	RNA, micro	Approved	1q41	01q41	hsa-mir-194-1		MIRN194-1		MicroRNAs	476	2004-04-23	2008-12-18		2011-09-12	406969	ENSG00000207624		uc010puj.2		NR_029711					RGD:2325555			610940	MI0000488																URS00002D5B50
HGNC:31565	MIR194-2	hsa-mir-194-2	microRNA 194-2	non-coding RNA	RNA, micro	Approved	11q13.1	11q13.1	hsa-mir-194-2		MIRN194-2		MicroRNAs	476	2004-04-23	2008-12-18		2015-02-03	406970	ENSG00000277225		uc010rns.1		NR_029829					RGD:2325554			610941	MI0000732																URS0000759DC6
HGNC:31566	MIR195	hsa-mir-195	microRNA 195	non-coding RNA	RNA, micro	Approved	17p13.1	17p13.1	hsa-mir-195		MIRN195		MicroRNAs	476	2004-04-23	2008-12-18		2015-02-03	406971	ENSG00000275739		uc060ahh.1		NR_029712					RGD:2325346			610718	MI0000489																URS000040EE1D
HGNC:31567	MIR196A1	hsa-mir-196-1|hsa-mir-196a-1	microRNA 196a-1	non-coding RNA	RNA, micro	Approved	17q21.32	17q21.32	hsa-mir-196-1|hsa-mir-196a-1		MIRN196-1|MIRN196A1	microRNA 196-1|microRNA 196a	MicroRNAs	476	2004-04-23	2008-12-18	2008-01-07	2011-09-12	406972	ENSG00000210741		uc010wln.1		NR_029582					RGD:2325418			608632	MI0000238																URS000014C145
HGNC:31568	MIR196A2	hsa-mir-196-2|hsa-mir-196a-2	microRNA 196a-2	non-coding RNA	RNA, micro	Approved	12q13.13	12q13.13	hsa-mir-196-2|hsa-mir-196a-2		MIRN196-2|MIRN196A2	microRNA 196-2	MicroRNAs	476	2004-04-23	2008-12-18	2004-07-22	2011-09-12	406973	ENSG00000207924		uc001seo.3		NR_029617					RGD:2314888			609687	MI0000279																URS00000D6378
HGNC:31790	MIR196B	hsa-mir-196b	microRNA 196b	non-coding RNA	RNA, micro	Approved	7p15.2	07p15.2	hsa-mir-196b		MIRN196B		MicroRNAs	476	2004-07-22	2008-12-18		2014-11-19	442920	ENSG00000207584		uc064cgz.1		NR_029911					RGD:2314882			609688	MI0001150																URS000075D019
HGNC:31569	MIR197	hsa-mir-197	microRNA 197	non-coding RNA	RNA, micro	Approved	1p13.3	01p13.3	hsa-mir-197		MIRN197		MicroRNAs	476	2004-04-23	2008-12-18		2011-09-12	406974	ENSG00000207709		uc010ovq.1		NR_029583								611189	MI0000239																URS00000F4AC3
HGNC:31570	MIR198	hsa-mir-198	microRNA 198	non-coding RNA	RNA, micro	Approved	3q13.33	03q13.33	hsa-mir-198		MIRN198		MicroRNAs	476	2004-04-23	2008-12-18		2011-09-12	406975	ENSG00000284121				NR_029584									MI0000240																URS0000471A62
HGNC:31571	MIR199A1	hsa-mir-199a-1	microRNA 199a-1	non-coding RNA	RNA, micro	Approved	19p13.2	19p13.2	hsa-mir-199a-1		MIRN199A1		MicroRNAs	476	2004-04-23	2008-12-18		2011-09-12	406976	ENSG00000207752		uc010xlj.1		NR_029586								610719	MI0000242																URS0000759977
HGNC:31572	MIR199A2	hsa-mir-199a-2	microRNA 199a-2	non-coding RNA	RNA, micro	Approved	1q24.3	01q24.3	hsa-mir-199a-2		MIRN199A2		MicroRNAs	476	2004-04-23	2008-12-18		2011-09-12	406977	ENSG00000208024		uc057nid.1		NR_029618					RGD:2325378			610720	MI0000281																URS000043F622
HGNC:31573	MIR199B	hsa-mir-199b	microRNA 199b	non-coding RNA	RNA, micro	Approved	9q34.11	09q34.11	hsa-mir-199b		MIRN199B		MicroRNAs	476	2004-04-23	2008-12-18		2011-09-12	406978	ENSG00000207581		uc004bue.1		NR_029619								614791	MI0000282																URS000075E907
HGNC:31578	MIR200A	hsa-mir-200a	microRNA 200a	non-coding RNA	RNA, micro	Approved	1p36.33	01p36.33	hsa-mir-200a		MIRN200A		MicroRNAs	476	2004-04-23	2008-12-18		2011-09-12	406983	ENSG00000207607		uc010nye.2		NR_029834					RGD:2325426			612090	MI0000737																URS000075A884
HGNC:31579	MIR200B	hsa-mir-200b	microRNA 200b	non-coding RNA	RNA, micro	Approved	1p36.33	01p36.33	hsa-mir-200b		MIRN200B		MicroRNAs	476	2004-04-23	2008-12-18		2011-09-12	406984	ENSG00000207730		uc001acw.3		NR_029639					RGD:2325552			612091	MI0000342																URS000075C8DF
HGNC:31580	MIR200C	hsa-mir-200c	microRNA 200c	non-coding RNA	RNA, micro	Approved	12p13.31	12p13.31	hsa-mir-200c		MIRN200C		MicroRNAs	476	2004-04-23	2008-12-18		2011-09-12	406985	ENSG00000207713		uc001qsc.2		NR_029779					RGD:2325553			612092	MI0000650																URS0000171525
HGNC:32080	MIR202	hsa-mir-202	microRNA 202	non-coding RNA	RNA, micro	Approved	10q26.3	10q26.3	hsa-mir-202		MIRN202		MicroRNAs	476	2005-07-15	2008-12-18		2015-02-03	574448	ENSG00000278352		uc009ybh.2		NR_030170					RGD:2325486				MI0003130																URS000075BC7D
HGNC:31581	MIR203A	hsa-mir-203	microRNA 203a	non-coding RNA	RNA, micro	Approved	14q32.33	14q32.33	hsa-mir-203		MIRN203|MIR203	microRNA 203	MicroRNAs	476	2004-04-23	2014-03-17	2014-03-17	2014-03-17	406986	ENSG00000207568				NR_029620					RGD:4888612			611899	MI0000283																URS000075ACBD
HGNC:41811	MIR203B	hsa-mir-3545	microRNA 203b	non-coding RNA	RNA, micro	Approved	14q32.33	14q32.33	hsa-mir-3545		MIR3545	microRNA 3545	MicroRNAs	476	2011-05-02	2014-03-17	2014-03-17	2016-11-16	100616173	ENSG00000283165				NR_039859									MI0017343																URS000075A5EE
HGNC:31582	MIR204	hsa-mir-204	microRNA 204	non-coding RNA	RNA, micro	Approved	9q21.12	09q21.12	hsa-mir-204		MIRN204		MicroRNAs	476	2004-04-23	2008-12-18		2011-09-12	406987	ENSG00000207935		uc004aih.2		NR_029621					RGD:2325551			610942	MI0000284																URS000039AE8A
HGNC:31583	MIR205	hsa-mir-205	microRNA 205	non-coding RNA	RNA, micro	Approved	1q32.2	01q32.2	hsa-mir-205		MIRN205		MicroRNAs	476	2004-04-23	2008-12-18		2015-02-03	406988	ENSG00000276335		uc010psk.2		NR_029622					RGD:2325377			613147	MI0000285																URS0000016914
HGNC:31584	MIR206	hsa-mir-206	microRNA 206	non-coding RNA	RNA, micro	Approved	6p12.2	06p12.2	hsa-mir-206		MIRN206		MicroRNAs	476	2004-04-23	2008-12-18		2011-09-12	406989	ENSG00000207604		uc003paj.2		NR_029713					RGD:2325550			611599	MI0000490																URS0000389B41
HGNC:31585	MIR208A	hsa-mir-208|hsa-mir-208a	microRNA 208a	non-coding RNA	RNA, micro	Approved	14q11.2	14q11.2	hsa-mir-208|hsa-mir-208a		MIRN208|MIRN208A	microRNA 208	MicroRNAs	476	2004-04-23	2008-12-18	2008-01-07	2011-09-12	406990	ENSG00000199157		uc010tnn.3		NR_029595					RGD:7489029			611116	MI0000251																URS0000759A9B
HGNC:33669	MIR208B	hsa-mir-208b	microRNA 208b	non-coding RNA	RNA, micro	Approved	14q11.2	14q11.2	hsa-mir-208b		MIRN208B		MicroRNAs	476	2007-10-24	2008-12-18		2014-11-19	100126336	ENSG00000215991		uc021rqy.1		NR_030624					RGD:4888543			613613	MI0005570																URS000075DEE7
HGNC:31587	MIR210	hsa-mir-210	microRNA 210	non-coding RNA	RNA, micro	Approved	11p15.5	11p15.5	hsa-mir-210		MIRN210		MicroRNAs	476	2004-04-23	2008-12-18		2013-06-03	406992	ENSG00000199038	OTTHUMG00000186068	uc010qwa.1		NR_029623					RGD:2314887			612982	MI0000286																URS00005FDE16
HGNC:31588	MIR211	hsa-mir-211	microRNA 211	non-coding RNA	RNA, micro	Approved	15q13.3	15q13.3	hsa-mir-211		MIRN211		MicroRNAs	476	2004-04-23	2008-12-18		2011-09-12	406993	ENSG00000207702		uc010ubm.1		NR_029624					RGD:2325549			613753	MI0000287																URS000075B6A0
HGNC:31589	MIR212	hsa-mir-212	microRNA 212	non-coding RNA	RNA, micro	Approved	17p13.3	17p13.3	hsa-mir-212		MIRN212		MicroRNAs	476	2004-04-23	2008-12-18		2014-05-20	406994	ENSG00000267195	OTTHUMG00000180186	uc010vqu.1		NR_029625					RGD:2325376			613487	MI0000288																URS00003AD7BA
HGNC:31591	MIR214	hsa-mir-214	microRNA 214	non-coding RNA	RNA, micro	Approved	1q24.3	01q24.3	hsa-mir-214		MIRN214		MicroRNAs	476	2004-04-23	2008-12-18		2011-09-12	406996	ENSG00000207949		uc021pev.3		NR_029627					RGD:4888566			610721	MI0000290																URS0000160683
HGNC:31592	MIR215	hsa-mir-215	microRNA 215	non-coding RNA	RNA, micro	Approved	1q41	01q41	hsa-mir-215		MIRN215		MicroRNAs	476	2004-04-23	2008-12-18		2011-09-12	406997	ENSG00000207590		uc010pui.2		NR_029628								610943	MI0000291																URS00000F31F4
HGNC:31593	MIR216A	hsa-mir-216|hsa-mir-216a	microRNA 216a	non-coding RNA	RNA, micro	Approved	2p16.1	02p16.1	hsa-mir-216|hsa-mir-216a		MIRN216|MIRN216A	microRNA 216	MicroRNAs	476	2004-04-23	2008-12-18	2007-10-23	2011-09-12	406998	ENSG00000207798		uc010ype.1		NR_029629					RGD:2325406			610944	MI0000292																URS000013ABA3
HGNC:33668	MIR216B	hsa-mir-216b	microRNA 216b	non-coding RNA	RNA, micro	Approved	2p16.1	02p16.1	hsa-mir-216b		MIRN216B		MicroRNAs	476	2007-10-24	2008-12-18		2014-11-19	100126319	ENSG00000211520		uc021vhx.1		NR_030623					RGD:4888592				MI0005569																URS000075EC67
HGNC:31594	MIR217	hsa-mir-217|miR-217	microRNA 217	non-coding RNA	RNA, micro	Approved	2p16.1	02p16.1	hsa-mir-217|miR-217		MIRN217		MicroRNAs	476	2004-04-23	2008-12-18		2012-03-12	406999	ENSG00000207548		uc010ypd.2		NR_029630					RGD:2325547			615096	MI0000293																URS0000060B2B
HGNC:31595	MIR218-1	hsa-mir-218-1	microRNA 218-1	non-coding RNA	RNA, micro	Approved	4p15.31	04p15.31	hsa-mir-218-1		MIRN218-1		MicroRNAs	476	2004-04-23	2008-12-18		2011-09-12	407000	ENSG00000207732		uc011bxl.2		NR_029631								616770	MI0000294																URS0000332092
HGNC:31596	MIR218-2	hsa-mir-218-2	microRNA 218-2	non-coding RNA	RNA, micro	Approved	5q34	05q34	hsa-mir-218-2		MIRN218-2		MicroRNAs	476	2004-04-23	2008-12-18		2011-09-12	407001	ENSG00000207739		uc010jjh.3		NR_029632					RGD:2325546			616771	MI0000295																URS00003735F0
HGNC:31597	MIR219A1	hsa-mir-219-1	microRNA 219a-1	non-coding RNA	RNA, micro	Approved	6p21.32	06p21.32	hsa-mir-219-1		MIRN219-1|MIR219-1	microRNA 219-1	MicroRNAs	476	2004-04-23	2014-03-17	2014-03-17	2014-03-17	407002	ENSG00000199036				NR_029633					RGD:2325545			611500	MI0000296																URS0000173F7B
HGNC:31598	MIR219A2	hsa-mir-219-2	microRNA 219a-2	non-coding RNA	RNA, micro	Approved	9q34.11	09q34.11	hsa-mir-219-2		MIRN219-2|MIR219-2	microRNA 219-2	MicroRNAs	476	2004-04-23	2014-03-17	2014-03-17	2017-10-25	407003	ENSG00000284185				NR_029837									MI0000740																URS000075B0B0
HGNC:41823	MIR219B	hsa-mir-2964a	microRNA 219b	non-coding RNA	RNA, micro	Approved	9q34.11	09q34.11	hsa-mir-2964a		MIR2964A	microRNA 2964a	MicroRNAs	476	2011-05-02	2014-03-17	2014-03-17	2014-11-19	100616335	ENSG00000283335				NR_039815									MI0017299																URS000075EAD8
HGNC:31601	MIR221	hsa-mir-221	microRNA 221	non-coding RNA	RNA, micro	Approved	Xp11.3	Xp11.3	hsa-mir-221		MIRN221		MicroRNAs	476	2004-04-23	2008-12-18		2011-09-12	407006	ENSG00000207870		uc011mle.1		NR_029635					RGD:2325451			300568	MI0000298																URS0000245997
HGNC:31602	MIR222	hsa-mir-222	microRNA 222	non-coding RNA	RNA, micro	Approved	Xp11.3	Xp11.3	hsa-mir-222		MIRN222		MicroRNAs	476	2004-04-23	2008-12-18		2011-09-12	407007	ENSG00000207725		uc011mlf.2		NR_029636					RGD:2325544			300569	MI0000299																URS000075C381
HGNC:31603	MIR223	hsa-mir-223	microRNA 223	non-coding RNA	RNA, micro	Approved	Xq12	Xq12	hsa-mir-223		MIRN223		MicroRNAs	476	2004-04-23	2008-12-18		2016-10-10	407008	ENSG00000284567		uc022byg.1		NR_029637					RGD:2325543			300694	MI0000300																URS000037EC34
HGNC:31604	MIR224	hsa-mir-224	microRNA 224	non-coding RNA	RNA, micro	Approved	Xq28	Xq28	hsa-mir-224		MIRN224		MicroRNAs	476	2004-04-23	2008-12-18		2011-09-12	407009	ENSG00000207621		uc033fab.1		NR_029638					RGD:2325530			300769	MI0000301																URS0000184017
HGNC:31617	MIR296	hsa-mir-296	microRNA 296	non-coding RNA	RNA, micro	Approved	20q13.32	20q13.32	hsa-mir-296		MIRN296		MicroRNAs	476	2004-04-23	2008-12-18		2016-10-10	407022	ENSG00000284040		uc002xzr.1		NR_029844					RGD:2325345			610945	MI0000747																URS00006F0310
HGNC:33691	MIR297	hsa-mir-297	microRNA 297	non-coding RNA	RNA, micro	Approved	4q25	04q25	hsa-mir-297		MIRN297		MicroRNAs	476	2007-10-25	2008-12-18		2014-11-19	100126354	ENSG00000215961		uc032tty.1		NR_030643								615520	MI0005775																URS000075A3FD
HGNC:33634	MIR298	hsa-mir-298	microRNA 298	non-coding RNA	RNA, micro	Approved	20q13.32	20q13.32	hsa-mir-298		MIRN298		MicroRNAs	476	2007-10-24	2008-12-18		2014-11-19	100126296	ENSG00000216031		uc021wfk.1		NR_030580					RGD:2325373			614914	MI0005523																URS000069C337
HGNC:31618	MIR299	hsa-mir-299	microRNA 299	non-coding RNA	RNA, micro	Approved	14q32.31	14q32.31	hsa-mir-299		MIRN299		MicroRNAs	476	2004-04-23	2008-12-18		2011-09-12	407023	ENSG00000207749		uc001yjx.2		NR_029841					RGD:4888603				MI0000744																URS0000656761
HGNC:33636	MIR300	hsa-mir-300	microRNA 300	non-coding RNA	RNA, micro	Approved	14q32.31	14q32.31	hsa-mir-300		MIRN300		MicroRNAs	476	2007-10-24	2008-12-18		2014-11-19	100126297	ENSG00000215957		uc021sdc.2		NR_030582					RGD:2325424				MI0005525																URS000075D97A
HGNC:31622	MIR301A	hsa-mir-301|hsa-mir-301a	microRNA 301a	non-coding RNA	RNA, micro	Approved	17q22	17q22	hsa-mir-301|hsa-mir-301a		MIRN301|MIRN301A	microRNA 301	MicroRNAs	476	2004-04-23	2008-12-18	2008-01-07	2011-09-12	407027	ENSG00000207996		uc010wod.1		NR_029842					RGD:2325405			615675	MI0000745																URS0000759EFA
HGNC:33667	MIR301B	hsa-mir-301b	microRNA 301b	non-coding RNA	RNA, micro	Approved	22q11.21	22q11.21	hsa-mir-301b		MIRN301B		MicroRNAs	476	2007-10-24	2008-12-18		2014-11-19	100126318	ENSG00000212102		uc021wmk.1		NR_030622					RGD:2325503				MI0005568																URS000075A590
HGNC:31623	MIR302A	hsa-mir-302|hsa-mir-302a	microRNA 302a	non-coding RNA	RNA, micro	Approved	4q25	04q25	hsa-mir-302|hsa-mir-302a		MIRN302|MIRN302A	microRNA 302	MicroRNAs	476	2004-04-23	2008-12-18	2004-07-21	2011-09-12	407028	ENSG00000207927		uc062zcr.1		NR_029835								614596	MI0000738																URS0000689179
HGNC:31763	MIR302B	hsa-mir-302b	microRNA 302b	non-coding RNA	RNA, micro	Approved	4q25	04q25	hsa-mir-302b		MIRN302B		MicroRNAs	476	2004-07-22	2008-12-18		2016-10-10	442894	ENSG00000284463		uc062zct.1		NR_029857								614597	MI0000772																URS0000759FEB
HGNC:31764	MIR302C	hsa-mir-302c	microRNA 302c	non-coding RNA	RNA, micro	Approved	4q25	04q25	hsa-mir-302c		MIRN302C		MicroRNAs	476	2004-07-22	2008-12-18		2014-11-19	442895	ENSG00000199102		uc062zcs.1		NR_029858								614598	MI0000773																URS000071C6FC
HGNC:31765	MIR302D	hsa-mir-302d	microRNA 302d	non-coding RNA	RNA, micro	Approved	4q25	04q25	hsa-mir-302d		MIRN302D		MicroRNAs	476	2004-07-22	2008-12-18		2014-11-19	442896	ENSG00000199145		uc062zcq.1		NR_029859								614599	MI0000774																URS00006BBE85
HGNC:35348	MIR302E	hsa-mir-302e	microRNA 302e	non-coding RNA	RNA, micro	Approved	11p15.4	11p15.4	hsa-mir-302e		MIRN302E		MicroRNAs	476	2008-11-03	2008-12-18		2014-11-19	100313774	ENSG00000221703		uc031xes.1		NR_031683									MI0006417																URS000075B201
HGNC:35349	MIR302F	hsa-mir-302f	microRNA 302f	non-coding RNA	RNA, micro	Approved	18q12.1	18q12.1	hsa-mir-302f		MIRN302F		MicroRNAs	476	2008-11-03	2008-12-18		2014-11-18	100302131	ENSG00000283218				NR_031684									MI0006418																URS000075C007
HGNC:31632	MIR320A	hsa-mir-320	microRNA 320a	non-coding RNA	RNA, micro	Approved	8p21.3	08p21.3	hsa-mir-320		MIRN320|MIRN320A	microRNA 320	MicroRNAs	476	2004-04-23	2008-12-18	2008-10-27	2011-09-12	407037	ENSG00000208037		uc011kzd.1		NR_029714					RGD:2325539			614112	MI0000542																URS00006FED78
HGNC:35247	MIR320B1	hsa-mir-320b-1	microRNA 320b-1	non-coding RNA	RNA, micro	Approved	1p13.1	01p13.1	hsa-mir-320b-1		MIRN320B1		MicroRNAs	476	2008-11-03	2008-12-18		2014-11-19	100302117	ENSG00000211543		uc021osk.1		NR_031564									MI0003776																URS000075D8C5
HGNC:35256	MIR320B2	hsa-mir-320b-2	microRNA 320b-2	non-coding RNA	RNA, micro	Approved	1q42.11	01q42.11	hsa-mir-320b-2		MIRN320B2		MicroRNAs	476	2008-11-03	2008-12-18		2014-11-18	100313769	ENSG00000221406		uc021pjo.1		NR_031574									MI0003839																URS0000759C33
HGNC:35248	MIR320C1	hsa-mir-320c-1	microRNA 320c-1	non-coding RNA	RNA, micro	Approved	18q11.2	18q11.2	hsa-mir-320c-1		MIRN320C1		MicroRNAs	476	2008-11-03	2008-12-18		2014-11-19	100302135	ENSG00000221493		uc021uia.1		NR_031565									MI0003778																URS000075EA80
HGNC:35387	MIR320C2	hsa-mir-320c-2	microRNA 320c-2	non-coding RNA	RNA, micro	Approved	18q11.2	18q11.2	hsa-mir-320c-2		MIRN320C2		MicroRNAs	476	2008-11-03	2008-12-18		2014-11-19	100302195	ENSG00000212051		uc021uih.1		NR_031724									MI0008191																URS000075AB31
HGNC:35386	MIR320D1	hsa-mir-320d-1	microRNA 320d-1	non-coding RNA	RNA, micro	Approved	13q14.11	13q14.11	hsa-mir-320d-1		MIRN320D1		MicroRNAs	476	2008-11-03	2008-12-18		2014-11-18	100313896	ENSG00000211491		uc021rip.1		NR_031723									MI0008190																URS000075B796
HGNC:35388	MIR320D2	hsa-mir-320d-2	microRNA 320d-2	non-coding RNA	RNA, micro	Approved	Xq27.1	Xq27.1	hsa-mir-320d-2		MIRN320D2		MicroRNAs	476	2008-11-03	2008-12-18		2014-11-19	100302169	ENSG00000221081		uc022cfg.1		NR_031725									MI0008192																URS000075DEE6
HGNC:38230	MIR320E	hsa-mir-320e	microRNA 320e	non-coding RNA	RNA, micro	Approved	19q13.32	19q13.32	hsa-mir-320e				MicroRNAs	476	2010-04-30			2014-11-19	100422913	ENSG00000211513		uc021uwi.2		NR_036157									MI0014234																URS000075E854
HGNC:31766	MIR323A	hsa-mir-323	microRNA 323a	non-coding RNA	RNA, micro	Approved	14q32.31	14q32.31	hsa-mir-323		MIRN323|MIR323	microRNA 323	MicroRNAs	476	2004-07-22	2011-11-14	2011-11-14	2014-11-19	442897	ENSG00000199069		uc001yjy.2		NR_029890					RGD:2325625				MI0000807																URS000075AB81
HGNC:38349	MIR323B	hsa-mir-323b|hsa-mir-453	microRNA 323b	non-coding RNA	RNA, micro	Approved	14q32.31	14q32.31	hsa-mir-323b|hsa-mir-453		MIR453|MIRN453	microRNA 453	MicroRNAs	476	2010-04-30			2014-11-19	574410	ENSG00000208004		uc021sdn.1		NR_029969									MI0014206																URS000075B679
HGNC:31767	MIR324	hsa-mir-324	microRNA 324	non-coding RNA	RNA, micro	Approved	17p13.1	17p13.1	hsa-mir-324		MIRN324		MicroRNAs	476	2004-07-22	2008-12-18		2014-11-19	442898	ENSG00000199053		uc002gey.3		NR_029896					RGD:2325436				MI0000813																URS000075CFD7
HGNC:31768	MIR325	hsa-mir-325	microRNA 325	non-coding RNA	RNA, micro	Approved	Xq21.1	Xq21.1	hsa-mir-325		MIRN325		MicroRNAs	476	2004-07-22	2008-12-18		2014-11-18	442899	ENSG00000207995		uc033ejm.1		NR_029905									MI0000824																URS000075BDCE
HGNC:31769	MIR326	hsa-mir-326	microRNA 326	non-coding RNA	RNA, micro	Approved	11q13.4	11q13.4	hsa-mir-326		MIRN326		MicroRNAs	476	2004-07-22	2008-12-18		2014-11-19	442900	ENSG00000199090		uc010rrt.2		NR_029891					RGD:2325623			613755	MI0000808																URS00006A8564
HGNC:31770	MIR328	hsa-mir-328	microRNA 328	non-coding RNA	RNA, micro	Approved	16q22.1	16q22.1	hsa-mir-328		MIRN328		MicroRNAs	476	2004-07-22	2008-12-18		2014-11-19	442901	ENSG00000207948		uc010vjf.2		NR_029887					RGD:2325404			613701	MI0000804																URS000075CB46
HGNC:32050	MIR329-1	hsa-mir-329-1	microRNA 329-1	non-coding RNA	RNA, micro	Approved	14q32.31	14q32.31	hsa-mir-329-1		MIRN329-1		MicroRNAs	476	2005-07-11	2008-12-18		2014-11-19	574408	ENSG00000207761		uc021scq.2		NR_029967									MI0001725																URS0000668584
HGNC:32051	MIR329-2	hsa-mir-329-2	microRNA 329-2	non-coding RNA	RNA, micro	Approved	14q32.31	14q32.31	hsa-mir-329-2		MIRN329-2		MicroRNAs	476	2005-07-11	2008-12-18		2014-11-19	574409	ENSG00000207762		uc021scr.1		NR_029968									MI0001726																URS000075D4D9
HGNC:31771	MIR330	hsa-mir-330	microRNA 330	non-coding RNA	RNA, micro	Approved	19q13.32	19q13.32	hsa-mir-330		MIRN330		MicroRNAs	476	2004-07-22	2008-12-18		2014-11-19	442902	ENSG00000199066		uc002pcr.1		NR_029886					RGD:2325620				MI0000803																URS000075A0E5
HGNC:31772	MIR331	hsa-mir-331	microRNA 331	non-coding RNA	RNA, micro	Approved	12q22	12q22	hsa-mir-331		MIRN331		MicroRNAs	476	2004-07-22	2008-12-18		2014-11-18	442903	ENSG00000199172		uc001tea.2		NR_029895					RGD:2325619				MI0000812																URS0000642F53
HGNC:31773	MIR335	hsa-mir-335	microRNA 335	non-coding RNA	RNA, micro	Approved	7q32.2	07q32.2	hsa-mir-335		MIRN335		MicroRNAs	476	2004-07-22	2008-12-18		2014-11-19	442904	ENSG00000199043		uc011kpi.2		NR_029899								611768	MI0000816																URS000063D0D0
HGNC:31774	MIR337	hsa-mir-337	microRNA 337	non-coding RNA	RNA, micro	Approved	14q32.2	14q32.2	hsa-mir-337		MIRN337		MicroRNAs	476	2004-07-22	2008-12-18		2014-11-18	442905	ENSG00000199151		uc010txi.3		NR_029889					RGD:2325618				MI0000806																URS000075CFEA
HGNC:31775	MIR338	hsa-mir-338	microRNA 338	non-coding RNA	RNA, micro	Approved	17q25.3	17q25.3	hsa-mir-338		MIRN338		MicroRNAs	476	2004-07-22	2008-12-18		2014-11-19	442906	ENSG00000283604				NR_029897								614059	MI0000814																URS000075E706
HGNC:31776	MIR339	hsa-mir-339	microRNA 339	non-coding RNA	RNA, micro	Approved	7p22.3	07p22.3	hsa-mir-339		MIRN339		MicroRNAs	476	2004-07-22	2008-12-18		2014-11-19	442907	ENSG00000199023		uc011jvv.2		NR_029898					RGD:2325466			615977	MI0000815																URS000075B703
HGNC:31777	MIR340	hsa-mir-340	microRNA 340	non-coding RNA	RNA, micro	Approved	5q35.3	05q35.3	hsa-mir-340		MIRN340		MicroRNAs	476	2004-07-22	2008-12-18		2014-11-19	442908	ENSG00000198995		uc003mln.4		NR_029885									MI0000802																URS000075C604
HGNC:31778	MIR342	hsa-mir-342	microRNA 342	non-coding RNA	RNA, micro	Approved	14q32.2	14q32.2	hsa-mir-342		MIRN342		MicroRNAs	476	2004-07-22	2008-12-18		2014-11-19	442909	ENSG00000199082		uc021sbp.1		NR_029888					RGD:2325615				MI0000805																URS000071B780
HGNC:31779	MIR345	hsa-mir-345	microRNA 345	non-coding RNA	RNA, micro	Approved	14q32.2	14q32.2	hsa-mir-345		MIRN345		MicroRNAs	476	2004-07-22	2008-12-18		2014-11-19	442910	ENSG00000198984		uc010twy.1		NR_029906					RGD:2325465				MI0000825																URS000075E1CD
HGNC:31780	MIR346	hsa-mir-346	microRNA 346	non-coding RNA	RNA, micro	Approved	10q23.2	10q23.2	hsa-mir-346		MIRN346		MicroRNAs	476	2004-07-22	2008-12-18		2014-11-18	442911	ENSG00000199104		uc010qmg.2		NR_029907					RGD:2325402			611190	MI0000826																URS000075B886
HGNC:31867	MIR361	hsa-mir-361	microRNA 361	non-coding RNA	RNA, micro	Approved	Xq21.2	Xq21.2	hsa-mir-361		MIRN361		MicroRNAs	476	2005-01-04	2008-12-18		2014-11-19	494323	ENSG00000199051		uc022bzp.2		NR_029848					RGD:2325532				MI0000760																URS000064F901
HGNC:32022	MIR362	hsa-mir-362	microRNA 362	non-coding RNA	RNA, micro	Approved	Xp11.23	Xp11.23	hsa-mir-362		MIRN362		MicroRNAs	476	2005-06-30	2008-12-18		2014-11-19	574030	ENSG00000208015		uc022bwh.2		NR_029850									MI0000762																URS000075A1A6
HGNC:32023	MIR363	hsa-mir-363|MIR-363	microRNA 363	non-coding RNA	RNA, micro	Approved	Xq26.2	Xq26.2	hsa-mir-363|MIR-363		MIRN363		MicroRNAs	476	2005-06-30	2008-12-18		2017-11-17	574031	ENSG00000284499		uc022ceb.2		NR_029852					RGD:2325446				MI0000764																URS000075E6A6
HGNC:33692	MIR365A	hsa-mir-365-1	microRNA 365a	non-coding RNA	RNA, micro	Approved	16p13.12	16p13.12	hsa-mir-365-1		MIRN365-1|MIR365-1	microRNA 365-1	MicroRNAs	476	2007-10-25	2011-11-14	2011-11-14	2014-11-18	100126355	ENSG00000199130		uc021tdh.2		NR_029854								614735	MI0000767																URS000075A669
HGNC:33693	MIR365B	hsa-mir-365-2	microRNA 365b	non-coding RNA	RNA, micro	Approved	17q11.2	17q11.2	hsa-mir-365-2		MIRN365-2|MIR365-2	microRNA 365-2	MicroRNAs	476	2007-10-25	2011-11-14	2011-11-14	2016-10-10	100126356	ENSG00000283978		uc021tus.1		NR_029856					RGD:2325371				MI0000769																URS000075E397
HGNC:31781	MIR367	hsa-mir-367	microRNA 367	non-coding RNA	RNA, micro	Approved	4q25	04q25	hsa-mir-367		MIRN367		MicroRNAs	476	2004-07-22	2008-12-18		2014-11-19	442912	ENSG00000199169		uc011cfz.3		NR_029860								614600	MI0000775																URS0000718CB7
HGNC:31783	MIR369	hsa-mir-369	microRNA 369	non-coding RNA	RNA, micro	Approved	14q32.31	14q32.31	hsa-mir-369		MIRN369		MicroRNAs	476	2004-07-22	2008-12-18		2014-11-19	442914	ENSG00000199025		uc010txp.1		NR_029862								611794	MI0000777																URS000075D5A7
HGNC:31784	MIR370	hsa-mir-370	microRNA 370	non-coding RNA	RNA, micro	Approved	14q32.31	14q32.31	hsa-mir-370		MIRN370		MicroRNAs	476	2004-07-22	2008-12-18		2016-11-16	442915	ENSG00000199005		uc021scg.3		NR_029863					RGD:2325369			612553	MI0000778																URS000075B235
HGNC:31785	MIR371A	hsa-mir-371	microRNA 371a	non-coding RNA	RNA, micro	Approved	19q13.42	19q13.42	hsa-mir-371		MIRN371|MIR371	microRNA 371	MicroRNAs	476	2004-07-22	2011-11-14	2011-11-14	2014-11-19	442916	ENSG00000199031		uc010yec.3		NR_029864					RGD:2325374			612043	MI0000779																URS000075E7B1
HGNC:41863	MIR371B	hsa-mir-371b	microRNA 371b	non-coding RNA	RNA, micro	Approved	19q13.42	19q13.42	hsa-mir-371b				MicroRNAs	476	2011-05-02			2016-11-16	100616185	ENSG00000284568				NR_039909									MI0017393																URS000075DDDA
HGNC:31786	MIR372	hsa-mir-372	microRNA 372	non-coding RNA	RNA, micro	Approved	19q13.42	19q13.42	hsa-mir-372		MIRN372		MicroRNAs	476	2004-07-22	2008-12-18		2014-11-19	442917	ENSG00000199095		uc061clc.1		NR_029865					RGD:2325542			612044	MI0000780																URS000075E430
HGNC:31787	MIR373	hsa-mir-373	microRNA 373	non-coding RNA	RNA, micro	Approved	19q13.42	19q13.42	hsa-mir-373		MIRN373		MicroRNAs	476	2004-07-22	2008-12-18		2014-11-19	442918	ENSG00000199143		uc010yee.1		NR_029866								611954	MI0000781																URS000075BF4B
HGNC:31788	MIR374A	hsa-mir-374|hsa-mir-374a	microRNA 374a	non-coding RNA	RNA, micro	Approved	Xq13.2	Xq13.2	hsa-mir-374|hsa-mir-374a		MIRN374|MIRN374A	microRNA 374	MicroRNAs	476	2004-07-22	2008-12-18	2007-10-23	2014-11-19	442919	ENSG00000199168		uc011mqm.3		NR_030785									MI0000782																URS000075BDBF
HGNC:33665	MIR374B	hsa-mir-374b	microRNA 374b	non-coding RNA	RNA, micro	Approved	Xq13.2	Xq13.2	hsa-mir-374b		MIRN374B		MicroRNAs	476	2007-10-24	2008-12-18		2014-11-19	100126317	ENSG00000212027		uc022bzc.2		NR_030620					RGD:2325517				MI0005566																URS000075BF8B
HGNC:38907	MIR374C	hsa-mir-374c	microRNA 374c	non-coding RNA	RNA, micro	Approved	Xq13.2	Xq13.2	hsa-mir-374c				MicroRNAs	476	2010-09-15			2016-11-16	100500807	ENSG00000283534				NR_037511									MI0016684																URS000075D5D3
HGNC:31868	MIR375	hsa-mir-375	microRNA 375	non-coding RNA	RNA, micro	Approved	2q35	02q35	hsa-mir-375		MIRN375		MicroRNAs	476	2005-01-04	2008-12-18		2014-11-19	494324	ENSG00000198973		uc010fvz.2		NR_029867					RGD:2325360			611173	MI0000783																URS000075BCF9
HGNC:31869	MIR376A1	hsa-mir-376a|hsa-mir-376a-1	microRNA 376a-1	non-coding RNA	RNA, micro	Approved	14q32.31	14q32.31	hsa-mir-376a|hsa-mir-376a-1		MIRN376A|MIRN376A1	microRNA 376a	MicroRNAs	476	2005-01-04	2008-12-18	2006-02-23	2016-10-10	494325	ENSG00000283588		uc010awc.2		NR_029868								610959	MI0000784																URS000075B4B1
HGNC:32532	MIR376A2	hsa-mir-376a-2	microRNA 376a-2	non-coding RNA	RNA, micro	Approved	14q32.31	14q32.31	hsa-mir-376a-2		MIRN376A2		MicroRNAs	476	2006-02-23	2008-12-18		2011-09-12	664615	ENSG00000283561				NR_030266								610960	MI0003529																URS00006E23D8
HGNC:32066	MIR376B	hsa-mir-376b	microRNA 376b	non-coding RNA	RNA, micro	Approved	14q32.31	14q32.31	hsa-mir-376b		MIRN376B		MicroRNAs	476	2005-07-13	2008-12-18		2011-09-12	574435	ENSG00000283556		uc021sdb.2		NR_030157								610961	MI0002466																URS000075A7C0
HGNC:31782	MIR376C	hsa-mir-368|hsa-mir-376c	microRNA 376c	non-coding RNA	RNA, micro	Approved	14q32.31	14q32.31	hsa-mir-368|hsa-mir-376c		MIRN368|MIRN376C	microRNA 368	MicroRNAs	476	2004-07-22	2008-12-18	2007-10-23	2016-10-10	442913	ENSG00000283279		uc010txn.2		NR_029861								610983	MI0000776																URS000075AAAD
HGNC:31870	MIR377	hsa-mir-377	microRNA 377	non-coding RNA	RNA, micro	Approved	14q32.31	14q32.31	hsa-mir-377		MIRN377		MicroRNAs	476	2005-01-04	2008-12-18		2014-11-19	494326	ENSG00000199015		uc010awh.2		NR_029869					RGD:2325344				MI0000785																URS000075AF10
HGNC:31871	MIR378A	hsa-mir-378	microRNA 378a	non-coding RNA	RNA, micro	Approved	5q32	05q32	hsa-mir-378		MIRN378|MIR378	microRNA 378	MicroRNAs	476	2005-01-04	2011-11-14	2011-11-14	2014-11-19	494327	ENSG00000199047		uc021yfq.2		NR_029870					RGD:4888557			611957	MI0000786																URS00006B86A6
HGNC:38283	MIR378B	hsa-mir-378b	microRNA 378b	non-coding RNA	RNA, micro	Approved	3p25.3	03p25.3	hsa-mir-378b				MicroRNAs	476	2010-04-30			2016-11-16	100422933	ENSG00000264534				NR_036084									MI0014154																URS000075E326
HGNC:38374	MIR378C	hsa-mir-378c	microRNA 378c	non-coding RNA	RNA, micro	Approved	10q26.3	10q26.3	hsa-mir-378c				MicroRNAs	476	2010-04-30			2016-11-16	100422867	ENSG00000264803		uc021qaz.1		NR_036180									MI0015825																URS000075ABA6
HGNC:41550	MIR378D1	hsa-mir-378d-1	microRNA 378d-1	non-coding RNA	RNA, micro	Approved	4p16.2	04p16.2	hsa-mir-378d-1				MicroRNAs	476	2011-05-02			2016-11-16	100616201	ENSG00000263631		uc021xky.1		NR_039608									MI0016749																URS0000759B21
HGNC:41797	MIR378D2	hsa-mir-378d-2	microRNA 378d-2	non-coding RNA	RNA, micro	Approved	8q22.1	08q22.1	hsa-mir-378d-2				MicroRNAs	476	2011-05-02			2017-04-27	100616169	ENSG00000284288		uc022ayf.1		NR_039602			28418939						MI0003840																URS000075A8D8
HGNC:41671	MIR378E	hsa-mir-378e	microRNA 378e	non-coding RNA	RNA, micro	Approved	5q35.1	05q35.1	hsa-mir-378e				MicroRNAs	476	2011-05-02			2016-11-16	100616498	ENSG00000263831		uc021yhn.1		NR_039609									MI0016750																URS000075DCAA
HGNC:41686	MIR378F	hsa-mir-378f	microRNA 378f	non-coding RNA	RNA, micro	Approved	1p36.11	01p36.11	hsa-mir-378f				MicroRNAs	476	2011-05-02			2014-11-19	100616492	ENSG00000264926		uc021oik.1		NR_039615									MI0016756																URS000075C7A2
HGNC:41785	MIR378G	hsa-mir-378g	microRNA 378g	non-coding RNA	RNA, micro	Approved	1p21.3	01p21.3	hsa-mir-378g				MicroRNAs	476	2011-05-02			2016-11-16	100616321	ENSG00000263526		uc031uhq.1		NR_039620									MI0016761																URS000075E764
HGNC:41744	MIR378H	hsa-mir-378h	microRNA 378h	non-coding RNA	RNA, micro	Approved	5q33.2	05q33.2	hsa-mir-378h				MicroRNAs	476	2011-05-02			2015-02-09	100616306	ENSG00000263361		uc032vpb.1		NR_039667									MI0016808																URS000075C7AC
HGNC:41620	MIR378I	hsa-mir-378i	microRNA 378i	non-coding RNA	RNA, micro	Approved	22q13.2	22q13.2	hsa-mir-378i				MicroRNAs	476	2011-05-02			2016-11-16	100616259	ENSG00000283829		uc032qqb.1		NR_039760									MI0016902																URS000075DA4C
HGNC:49979	MIR378J	hsa-mir-378j	microRNA 378j	non-coding RNA	RNA, micro	Approved	17q12	17q12	hsa-mir-378j				MicroRNAs	476	2014-03-24			2016-11-16	102465136	ENSG00000274620				NR_106744									MI0021273																URS000075C0D8
HGNC:31872	MIR379	hsa-mir-379	microRNA 379	non-coding RNA	RNA, micro	Approved	14q32.31	14q32.31	hsa-mir-379		MIRN379		MicroRNAs	476	2005-01-04	2008-12-18		2014-11-19	494328	ENSG00000199088		uc010awa.2		NR_029871								616358	MI0000787																URS000075EEE5
HGNC:31873	MIR380	hsa-mir-380	microRNA 380	non-coding RNA	RNA, micro	Approved	14q32.31	14q32.31	hsa-mir-380		MIRN380		MicroRNAs	476	2005-01-04	2008-12-18		2014-11-19	494329	ENSG00000198982				NR_029872								613654	MI0000788																URS000075D37E
HGNC:31874	MIR381	hsa-mir-381	microRNA 381	non-coding RNA	RNA, micro	Approved	14q32.31	14q32.31	hsa-mir-381		MIRN381		MicroRNAs	476	2005-01-04	2008-12-18		2014-11-19	494330	ENSG00000199020		uc010awd.4		NR_029873					RGD:2325521				MI0000789																URS000075A1A8
HGNC:31875	MIR382	hsa-mir-382	microRNA 382	non-coding RNA	RNA, micro	Approved	14q32.31	14q32.31	hsa-mir-382		MIRN382		MicroRNAs	476	2005-01-04	2008-12-18		2014-11-19	494331	ENSG00000283170		uc059fhn.1		NR_029874									MI0000790																URS000075ABA3
HGNC:31876	MIR383	hsa-mir-383	microRNA 383	non-coding RNA	RNA, micro	Approved	8p22	08p22	hsa-mir-383		MIRN383		MicroRNAs	476	2005-01-04	2008-12-18		2014-11-19	494332	ENSG00000199127		uc010lst.1		NR_029875					RGD:2325533				MI0000791																URS00004A6370
HGNC:31878	MIR384	hsa-mir-384	microRNA 384	non-coding RNA	RNA, micro	Approved	Xq21.1	Xq21.1	hsa-mir-384		MIRN384		MicroRNAs	476	2005-01-04	2008-12-18		2011-09-12	494333	ENSG00000283242				NR_029909									MI0001145																URS000070E91B
HGNC:32055	MIR409	hsa-mir-409	microRNA 409	non-coding RNA	RNA, micro	Approved	14q32.31	14q32.31	hsa-mir-409		MIRN409		MicroRNAs	476	2005-07-11	2008-12-18		2014-11-19	574413	ENSG00000199107		uc021sdr.2		NR_029975					RGD:2325366			614057	MI0001735																URS0000759A5D
HGNC:32065	MIR410	hsa-mir-410	microRNA 410	non-coding RNA	RNA, micro	Approved	14q32.31	14q32.31	hsa-mir-410		MIRN410		MicroRNAs	476	2005-07-13	2008-12-18	2008-01-07	2014-11-19	574434	ENSG00000199092		uc021sdt.2		NR_030156					RGD:2325501			615036	MI0002465																URS0000717C38
HGNC:32792	MIR411	hsa-mir-411	microRNA 411	non-coding RNA	RNA, micro	Approved	14q32.31	14q32.31	hsa-mir-411		MIRN411		MicroRNAs	476	2006-05-16	2008-12-18		2014-11-19	693121	ENSG00000199109		uc021scm.2		NR_030389					RGD:2325500				MI0003675																URS0000759C2D
HGNC:32064	MIR412	hsa-mir-412	microRNA 412	non-coding RNA	RNA, micro	Approved	14q32.31	14q32.31	hsa-mir-412		MIRN412		MicroRNAs	476	2005-07-13	2008-12-18		2014-11-18	574433	ENSG00000199012		uc021sds.1		NR_030155					RGD:2325529				MI0002464																URS00006FAA35
HGNC:32793	MIR421	hsa-mir-421	microRNA 421	non-coding RNA	RNA, micro	Approved	Xq13.2	Xq13.2	hsa-mir-421		MIRN421		MicroRNAs	476	2006-05-16	2008-12-18		2014-11-19	693122	ENSG00000202566		uc022bzb.2		NR_030398									MI0003685																URS000075D018
HGNC:31879	MIR422A	hsa-mir-422a	microRNA 422a	non-coding RNA	RNA, micro	Approved	15q22.31	15q22.31	hsa-mir-422a		MIRN422A		MicroRNAs	476	2005-01-04	2008-12-18		2014-11-18	494334	ENSG00000199156		uc021sov.1		NR_029944									MI0001444																URS000067E604
HGNC:31880	MIR423	hsa-mir-423	microRNA 423	non-coding RNA	RNA, micro	Approved	17q11.2	17q11.2	hsa-mir-423		MIRN423		MicroRNAs	476	2005-01-04	2008-12-18		2018-02-06	494335	ENSG00000283935		uc002hew.1		NR_029945					RGD:2325359				MI0001445																URS000075B951
HGNC:31881	MIR424	hsa-mir-424	microRNA 424	non-coding RNA	RNA, micro	Approved	Xq26.3	Xq26.3	hsa-mir-424		MIRN424		MicroRNAs	476	2005-01-04	2008-12-18		2015-02-03	494336	ENSG00000274784		uc011mvo.2		NR_029946					RGD:2325467			300682	MI0001446																URS000075BC52
HGNC:31882	MIR425	hsa-mir-425	microRNA 425	non-coding RNA	RNA, micro	Approved	3p21.31	03p21.31	hsa-mir-425		MIRN425		MicroRNAs	476	2005-01-04	2008-12-18		2014-11-19	494337	ENSG00000199032		uc011bcb.1		NR_029948					RGD:2325499				MI0001448																URS000075EE47
HGNC:13784	MIR429	hsa-mir-429	microRNA 429	non-coding RNA	RNA, micro	Approved	1p36.33	01p36.33	hsa-mir-429		MIRN429		MicroRNAs	476	2005-05-24	2008-12-18		2014-11-19	554210	ENSG00000198976		uc010nyf.1		NR_029957					RGD:2325537			612094	MI0001641																URS000075B715
HGNC:32027	MIR431	hsa-mir-431	microRNA 431	non-coding RNA	RNA, micro	Approved	14q32.2	14q32.2	hsa-mir-431		MIRN431		MicroRNAs	476	2005-06-30	2008-12-18		2014-11-19	574038	ENSG00000208001		uc021scc.1		NR_029965					RGD:2325450			611708	MI0001721																URS000067427D
HGNC:32083	MIR432	hsa-mir-432	microRNA 432	non-coding RNA	RNA, micro	Approved	14q32.2	14q32.2	hsa-mir-432		MIRN432		MicroRNAs	476	2005-07-15	2008-12-18		2015-02-03	574451	ENSG00000272458		uc021sce.1		NR_030173									MI0003133																URS00006284D8
HGNC:32026	MIR433	hsa-mir-433	microRNA 433	non-coding RNA	RNA, micro	Approved	14q32.2	14q32.2	hsa-mir-433		MIRN433		MicroRNAs	476	2005-06-30	2008-12-18		2014-11-19	574034	ENSG00000207569		uc021scd.2		NR_029966					RGD:2325423			611711	MI0001723																URS0000688CFC
HGNC:26069	MIR448	hsa-mir-448	microRNA 448	non-coding RNA	RNA, micro	Approved	Xq23	Xq23	hsa-mir-448		MIRN448		MicroRNAs	476	2005-05-24	2008-12-18		2014-11-19	554212	ENSG00000199001		uc011mtd.2		NR_029955					RGD:2325372			300686	MI0001637																URS00006EA8E0
HGNC:27645	MIR449A	hsa-mir-449|hsa-mir-449a	microRNA 449a	non-coding RNA	RNA, micro	Approved	5q11.2	05q11.2	hsa-mir-449|hsa-mir-449a		MIRN449|MIRN449A	microRNA 449	MicroRNAs	476	2005-05-24	2008-12-18	2007-10-23	2014-11-19	554213	ENSG00000198983		uc011cqh.2		NR_029960					RGD:2325536			613131	MI0001648																URS00006A0D74
HGNC:32794	MIR449B	hsa-mir-449b	microRNA 449b	non-coding RNA	RNA, micro	Approved	5q11.2	05q11.2	hsa-mir-449b		MIRN449B		MicroRNAs	476	2006-05-16	2008-12-18		2014-11-19	693123	ENSG00000207728		uc021xyn.1		NR_030387								613132	MI0003673																URS000075B9B1
HGNC:37302	MIR449C	hsa-mir-449c	microRNA 449c	non-coding RNA	RNA, micro	Approved	5q11.2	05q11.2	hsa-mir-449c				MicroRNAs	476	2009-09-18			2016-11-16	100313923	ENSG00000251856		uc021xyo.1		NR_031572					RGD:4888547				MI0003823																URS000075D49E
HGNC:28008	MIR450A1	hsa-mir-450|hsa-mir-450-1|hsa-mir-450a-1	microRNA 450a-1	non-coding RNA	RNA, micro	Approved	Xq26.3	Xq26.3	hsa-mir-450|hsa-mir-450-1|hsa-mir-450a-1		MIRN450|MIRN450-1|MIRN450A1	microRNA 450|microRNA 450-1	MicroRNAs	476	2005-05-24	2008-12-18	2007-10-23	2014-11-19	554214	ENSG00000199132		uc011mvl.2		NR_029962					RGD:2325535				MI0001652																URS000072EA17
HGNC:32137	MIR450A2	hsa-mir-450-2|hsa-mir-450a-2	microRNA 450a-2	non-coding RNA	RNA, micro	Approved	Xq26.3	Xq26.3	hsa-mir-450-2|hsa-mir-450a-2		MIRN450-2|MIRN450A2	microRNA 450-2	MicroRNAs	476	2005-07-15	2008-12-18	2007-10-23	2014-11-18	574505	ENSG00000207755		uc022ceg.2		NR_030227									MI0003187																URS000075F0A5
HGNC:33642	MIR450B	hsa-mir-450b	microRNA 450b	non-coding RNA	RNA, micro	Approved	Xq26.3	Xq26.3	hsa-mir-450b		MIRN450B		MicroRNAs	476	2007-10-24	2008-12-18		2014-11-19	100126302	ENSG00000216001		uc022cef.2		NR_030587									MI0005531																URS000075C453
HGNC:32053	MIR451A	hsa-mir-451	microRNA 451a	non-coding RNA	RNA, micro	Approved	17q11.2	17q11.2	hsa-mir-451		MIRN451|MIR451	microRNA 451	MicroRNAs	476	2005-07-11	2011-11-14	2011-11-14	2017-11-17	574411	ENSG00000284565		uc021ttv.1		NR_029970					RGD:2325534			612071	MI0001729																URS000068196F
HGNC:41655	MIR451B	hsa-mir-451b	microRNA 451b	non-coding RNA	RNA, micro	Approved	17q11.2	17q11.2	hsa-mir-451b				MicroRNAs	476	2011-05-02			2017-11-17	100616273	ENSG00000283364				NR_039876									MI0017360																URS000075A016
HGNC:32054	MIR452	hsa-mir-452	microRNA 452	non-coding RNA	RNA, micro	Approved	Xq28	Xq28	hsa-mir-452		MIRN452		MicroRNAs	476	2005-07-11	2008-12-18		2014-11-19	574412	ENSG00000207753		uc065bqy.1		NR_029973									MI0001733																URS00006BFE9D
HGNC:33137	MIR454	hsa-mir-454	microRNA 454	non-coding RNA	RNA, micro	Approved	17q22	17q22	hsa-mir-454		MIRN454		MicroRNAs	476	2006-10-10	2008-12-18		2014-11-18	768216	ENSG00000211514		uc021uaq.1		NR_030411									MI0003820																URS000070F95C
HGNC:32344	MIR455	hsa-mir-455	microRNA 455	non-coding RNA	RNA, micro	Approved	9q32	09q32	hsa-mir-455		MIRN455		MicroRNAs	476	2005-10-14	2008-12-18		2014-11-19	619556	ENSG00000207726		uc011lxm.3		NR_030255					RGD:2325417				MI0003513																URS000075AC6B
HGNC:38359	MIR466	hsa-mir-466	microRNA 466	non-coding RNA	RNA, micro	Approved	3p23	03p23	hsa-mir-466				MicroRNAs	476	2010-04-30			2016-11-16	100423038	ENSG00000265376		uc062htg.1		NR_130459									MI0014157																URS00007B235C
HGNC:32340	MIR483	hsa-mir-483	microRNA 483	non-coding RNA	RNA, micro	Approved	11p15.5	11p15.5	hsa-mir-483		MIRN483		MicroRNAs	476	2005-10-14	2008-12-18		2014-11-19	619552	ENSG00000207805		uc021qcc.2		NR_030158									MI0002467																URS000018B0EE
HGNC:32341	MIR484	hsa-mir-484	microRNA 484	non-coding RNA	RNA, micro	Approved	16p13.11	16p13.11	hsa-mir-484		MIRN484		MicroRNAs	476	2005-10-14	2008-12-18		2018-02-06	619553	ENSG00000283736		uc021tdp.2		NR_030159					RGD:2325341				MI0002468																URS00005651EE
HGNC:32067	MIR485	hsa-mir-485	microRNA 485	non-coding RNA	RNA, micro	Approved	14q32.31	14q32.31	hsa-mir-485		MIRN485		MicroRNAs	476	2005-07-13	2008-12-18		2014-11-19	574436	ENSG00000208027		uc021sdm.2		NR_030160								615385	MI0002469																URS000075D081
HGNC:32342	MIR486-1	hsa-mir-486	microRNA 486-1	non-coding RNA	RNA, micro	Approved	8p11.21	08p11.21	hsa-mir-486		MIRN486|MIR486	microRNA 486	MicroRNAs	476	2005-10-14	2014-06-26	2014-06-26	2014-11-19	619554	ENSG00000274705				NR_030161									MI0002470																URS000071BDB0
HGNC:50213	MIR486-2	hsa-mir-486-2	microRNA 486-2	non-coding RNA	RNA, micro	Approved	8p11.21	08p11.21	hsa-mir-486-2				MicroRNAs	476	2014-03-24			2016-11-16	102465696	ENSG00000283450				NR_106984									MI0023622																URS000075EE0E
HGNC:32343	MIR487A	hsa-mir-487|hsa-mir-487a	microRNA 487a	non-coding RNA	RNA, micro	Approved	14q32.31	14q32.31	hsa-mir-487|hsa-mir-487a		MIRN487|MIRN487A	microRNA 487	MicroRNAs	476	2005-10-14	2008-12-18	2006-02-23	2016-10-10	619555	ENSG00000207742		uc021sdk.2		NR_030162									MI0002471																URS000070BFF5
HGNC:32533	MIR487B	hsa-mir-487b	microRNA 487b	non-coding RNA	RNA, micro	Approved	14q32.31	14q32.31	hsa-mir-487b		MIRN487B		MicroRNAs	476	2006-02-23	2008-12-18		2014-11-19	664616	ENSG00000207754		uc021sdf.2		NR_030267					RGD:2325343			615037	MI0003530																URS000075E150
HGNC:32073	MIR488	hsa-mir-488	microRNA 488	non-coding RNA	RNA, micro	Approved	1q25.2	01q25.2	hsa-mir-488		MIRN488		MicroRNAs	476	2005-07-15	2008-12-18		2014-11-19	574441	ENSG00000202609		uc021pfc.2		NR_030163					RGD:2325487				MI0003123																URS000072C8C2
HGNC:32074	MIR489	hsa-mir-489	microRNA 489	non-coding RNA	RNA, micro	Approved	7q21.3	07q21.3	hsa-mir-489		MIRN489		MicroRNAs	476	2005-07-15	2008-12-18		2014-11-19	574442	ENSG00000207656		uc022ahk.1		NR_030164					RGD:2314886			614523	MI0003124																URS000075EA26
HGNC:32075	MIR490	hsa-mir-490|miR-490	microRNA 490	non-coding RNA	RNA, micro	Approved	7q33	07q33	hsa-mir-490|miR-490		MIRN490		MicroRNAs	476	2005-07-15	2008-12-18		2014-11-19	574443	ENSG00000207597		uc022amd.1		NR_030165					RGD:2325414			616972	MI0003125																URS00006E154A
HGNC:32076	MIR491	hsa-mir-491	microRNA 491	non-coding RNA	RNA, micro	Approved	9p21.3	09p21.3	hsa-mir-491		MIRN491		MicroRNAs	476	2005-07-15	2008-12-18		2014-11-19	574444	ENSG00000207609		uc022beb.2		NR_030166									MI0003126																URS0000698489
HGNC:32081	MIR492	hsa-mir-492	microRNA 492	non-coding RNA	RNA, micro	Approved	12q22	12q22	hsa-mir-492		MIRN492		MicroRNAs	476	2005-07-15	2008-12-18		2014-11-19	574449	ENSG00000208038		uc001tdk.3		NR_030171								614384	MI0003131																URS0000476A52
HGNC:32082	MIR493	hsa-mir-493	microRNA 493	non-coding RNA	RNA, micro	Approved	14q32.2	14q32.2	hsa-mir-493		MIRN493		MicroRNAs	476	2005-07-15	2008-12-18		2014-11-18	574450	ENSG00000207989		uc021sca.2		NR_030172									MI0003132																URS000075C9D6
HGNC:32084	MIR494	hsa-mir-494	microRNA 494	non-coding RNA	RNA, micro	Approved	14q32.31	14q32.31	hsa-mir-494		MIRN494		MicroRNAs	476	2005-07-15	2008-12-18		2014-11-19	574452	ENSG00000194717		uc010txm.3		NR_030174					RGD:2325523			616036	MI0003134																URS00006A5ABA
HGNC:32085	MIR495	hsa-mir-495	microRNA 495	non-coding RNA	RNA, micro	Approved	14q32.31	14q32.31	hsa-mir-495		MIRN495		MicroRNAs	476	2005-07-15	2008-12-18		2014-11-18	574453	ENSG00000207743		uc021scu.2		NR_030175								615149	MI0003135																URS000075C517
HGNC:32086	MIR496	hsa-mir-496	microRNA 496	non-coding RNA	RNA, micro	Approved	14q32.31	14q32.31	hsa-mir-496		MIRN496		MicroRNAs	476	2005-07-15	2008-12-18		2014-11-18	574454	ENSG00000207961		uc021sdp.2		NR_030176					RGD:2325410				MI0003136																URS000075BE7B
HGNC:32088	MIR497	hsa-mir-497	microRNA 497	non-coding RNA	RNA, micro	Approved	17p13.1	17p13.1	hsa-mir-497		MIRN497		MicroRNAs	476	2005-07-15	2008-12-18		2015-02-03	574456	ENSG00000273895		uc060ahi.1		NR_030178					RGD:2325364			615672	MI0003138																URS000062BB4A
HGNC:32092	MIR498	hsa-mir-498	microRNA 498	non-coding RNA	RNA, micro	Approved	19q13.42	19q13.42	hsa-mir-498		MIRN498		MicroRNAs	476	2005-07-15	2008-12-18		2014-11-19	574460	ENSG00000207869		uc021uzm.1		NR_030182									MI0003142																URS00006C7250
HGNC:32133	MIR499A	hsa-mir-499	microRNA 499a	non-coding RNA	RNA, micro	Approved	20q11.22	20q11.22	hsa-mir-499		MIRN499|MIR499	microRNA 499	MicroRNAs	476	2005-07-15	2011-11-14	2011-11-14	2014-11-19	574501	ENSG00000207635		uc021wcg.1		NR_030223					RGD:2325514			613614	MI0003183																URS0000759CC2
HGNC:41640	MIR499B	hsa-mir-499a	microRNA 499b	non-coding RNA	RNA, micro	Approved	20q11.22	20q11.22	hsa-mir-499a		MIR499A	microRNA 499a	MicroRNAs	476	2011-05-02	2011-11-14	2011-11-14	2016-11-16	100616134	ENSG00000283441				NR_039912									MI0017396																URS000075A7FA
HGNC:32134	MIR500A	hsa-mir-500	microRNA 500a	non-coding RNA	RNA, micro	Approved	Xp11.23	Xp11.23	hsa-mir-500		MIRN500|MIR500	microRNA 500	MicroRNAs	476	2005-07-15	2010-09-13	2010-09-13	2014-11-19	574502	ENSG00000207785		uc022bwg.1		NR_030224									MI0003184																URS000075E243
HGNC:38223	MIR500B	hsa-mir-500b	microRNA 500b	non-coding RNA	RNA, micro	Approved	Xp11.23	Xp11.23	hsa-mir-500b				MicroRNAs	476	2010-04-30			2014-11-19	100422911	ENSG00000239057		uc022bwj.2		NR_036257									MI0015903																URS000075AD0A
HGNC:32135	MIR501	hsa-mir-501	microRNA 501	non-coding RNA	RNA, micro	Approved	Xp11.23	Xp11.23	hsa-mir-501		MIRN501		MicroRNAs	476	2005-07-15	2008-12-18		2014-11-19	574503	ENSG00000211538		uc022bwi.1		NR_030225									MI0003185																URS000075D7AB
HGNC:32136	MIR502	hsa-mir-502	microRNA 502	non-coding RNA	RNA, micro	Approved	Xp11.23	Xp11.23	hsa-mir-502		MIRN502		MicroRNAs	476	2005-07-15	2008-12-18		2015-02-03	574504	ENSG00000272080		uc022bwl.1		NR_030226					RGD:2325495			300893	MI0003186																URS000075A647
HGNC:32138	MIR503	hsa-mir-503	microRNA 503	non-coding RNA	RNA, micro	Approved	Xq26.3	Xq26.3	hsa-mir-503		MIRN503		MicroRNAs	476	2005-07-15	2008-12-18		2014-11-19	574506	ENSG00000208005		uc011mvn.2		NR_030228			22072795		RGD:2325516			300865	MI0003188																URS00006588D4
HGNC:32139	MIR504	hsa-mir-504	microRNA 504	non-coding RNA	RNA, micro	Approved	Xq26.3	Xq26.3	hsa-mir-504		MIRN504		MicroRNAs	476	2005-07-15	2008-12-18		2014-11-19	574507	ENSG00000207800		uc022cfa.2		NR_030229									MI0003189																URS00006F1C02
HGNC:32140	MIR505	hsa-mir-505	microRNA 505	non-coding RNA	RNA, micro	Approved	Xq27.1	Xq27.1	hsa-mir-505		MIRN505		MicroRNAs	476	2005-07-15	2008-12-18		2014-11-19	574508	ENSG00000207633		uc022cfe.2		NR_030230									MI0003190																URS000072D134
HGNC:32143	MIR506	hsa-mir-506	microRNA 506	non-coding RNA	RNA, micro	Approved	Xq27.3	Xq27.3	hsa-mir-506		MIRN506		MicroRNAs	476	2005-07-15	2008-12-18		2014-11-19	574511	ENSG00000207731		uc022cfu.1		NR_030233								300877	MI0003193																URS000075DF7E
HGNC:32144	MIR507	hsa-mir-507	microRNA 507	non-coding RNA	RNA, micro	Approved	Xq27.3	Xq27.3	hsa-mir-507		MIRN507		MicroRNAs	476	2005-07-15	2008-12-18		2014-11-19	574512	ENSG00000207969		uc022cfv.1		NR_030234									MI0003194																URS000075B543
HGNC:32145	MIR508	hsa-mir-508	microRNA 508	non-coding RNA	RNA, micro	Approved	Xq27.3	Xq27.3	hsa-mir-508		MIRN508		MicroRNAs	476	2005-07-15	2008-12-18		2014-11-19	574513	ENSG00000207589		uc022cfw.1		NR_030235								300874	MI0003195																URS000075C79A
HGNC:32146	MIR509-1	hsa-mir-509|hsa-mir-509-1	microRNA 509-1	non-coding RNA	RNA, micro	Approved	Xq27.3	Xq27.3	hsa-mir-509|hsa-mir-509-1		MIRN509|MIRN509-1	microRNA 509	MicroRNAs	476	2005-07-15	2008-12-18	2007-10-23	2014-11-19	574514	ENSG00000208000		uc022cfz.1		NR_030236								300875	MI0003196																URS000075B85A
HGNC:33641	MIR509-2	hsa-mir-509-2	microRNA 509-2	non-coding RNA	RNA, micro	Approved	Xq27.3	Xq27.3	hsa-mir-509-2		MIRN509-2		MicroRNAs	476	2007-10-24	2008-12-18		2014-11-19	100126301	ENSG00000212013		uc065bld.1		NR_030586									MI0005530																URS000075D902
HGNC:33675	MIR509-3	hsa-mir-509-3	microRNA 509-3	non-coding RNA	RNA, micro	Approved	Xq27.3	Xq27.3	hsa-mir-509-3		MIRN509-3		MicroRNAs	476	2007-10-24	2008-12-18		2014-11-19	100126337	ENSG00000212014		uc065ble.1		NR_030629								300876	MI0005717																URS000075B370
HGNC:32147	MIR510	hsa-mir-510	microRNA 510	non-coding RNA	RNA, micro	Approved	Xq27.3	Xq27.3	hsa-mir-510		MIRN510		MicroRNAs	476	2005-07-15	2008-12-18		2014-11-18	574515	ENSG00000207641		uc022cga.1		NR_030237								300866	MI0003197																URS000075EFA3
HGNC:32077	MIR511	hsa-mir-511-1|hsa-mir-511-2	microRNA 511	non-coding RNA	RNA, micro	Approved	10p12.33	10p12.33	hsa-mir-511-1|hsa-mir-511-2		MIRN511-1|MIR511-2|MIRN511-2|MIR511-1	microRNA 511-2|microRNA 511-1	MicroRNAs	476	2005-07-15	2014-03-17	2014-03-17	2015-02-03	574445	ENSG00000207938				NR_030168									MI0003127																URS00006BADF6
HGNC:32090	MIR512-1	hsa-mir-512-1	microRNA 512-1	non-coding RNA	RNA, micro	Approved	19q13.42	19q13.42	hsa-mir-512-1		MIRN512-1		MicroRNAs	476	2005-07-15	2008-12-18		2014-11-19	574458	ENSG00000207645		uc021uzj.1		NR_030180									MI0003140																URS000075DF19
HGNC:32091	MIR512-2	hsa-mir-512-2	microRNA 512-2	non-coding RNA	RNA, micro	Approved	19q13.42	19q13.42	hsa-mir-512-2		MIRN512-2		MicroRNAs	476	2005-07-15	2008-12-18		2014-11-19	574459	ENSG00000207644		uc021uzk.1		NR_030181									MI0003141																URS000075A8E9
HGNC:32141	MIR513A1	hsa-mir-513-1|hsa-mir-513a-1	microRNA 513a-1	non-coding RNA	RNA, micro	Approved	Xq27.3	Xq27.3	hsa-mir-513-1|hsa-mir-513a-1		MIRN513-1|MIRN513A1	microRNA 513-1	MicroRNAs	476	2005-07-15	2008-12-18	2008-01-07	2014-11-18	574509	ENSG00000207873		uc033eyr.1		NR_030231									MI0003191																URS000075E43A
HGNC:32142	MIR513A2	hsa-mir-513-2	microRNA 513a-2	non-coding RNA	RNA, micro	Approved	Xq27.3	Xq27.3	hsa-mir-513-2		MIRN513-2|MIRN513A-2|MIRN513A2	microRNA 513-2	MicroRNAs	476	2005-07-15	2008-12-18	2008-01-07	2014-11-19	574510	ENSG00000207984		uc033eys.1		NR_030232									MI0003192																URS000075DF42
HGNC:33935	MIR513B	hsa-mir-513b	microRNA 513b	non-coding RNA	RNA, micro	Approved	Xq27.3	Xq27.3	hsa-mir-513b		MIRN513B		MicroRNAs	476	2008-01-07	2008-12-18		2014-11-19	100313822	ENSG00000207871		uc033eyq.1		NR_031708									MI0006648																URS000075C5E7
HGNC:33934	MIR513C	hsa-mir-513c	microRNA 513c	non-coding RNA	RNA, micro	Approved	Xq27.3	Xq27.3	hsa-mir-513c		MIRN513C		MicroRNAs	476	2008-01-07	2008-12-18		2014-11-19	100302114	ENSG00000216171		uc033eyp.1		NR_031709					RGD:4888578				MI0006649																URS000075A3A1
HGNC:32148	MIR514A1	hsa-mir-514-1	microRNA 514a-1	non-coding RNA	RNA, micro	Approved	Xq27.3	Xq27.3	hsa-mir-514-1		MIRN514-1|MIR514-1	microRNA 514-1	MicroRNAs	476	2005-07-15	2011-11-14	2011-11-14	2014-11-19	574516	ENSG00000207868		uc022cgb.1		NR_030238									MI0003198																URS000075E537
HGNC:32149	MIR514A2	hsa-mir-514-2	microRNA 514a-2	non-coding RNA	RNA, micro	Approved	Xq27.3	Xq27.3	hsa-mir-514-2		MIRN514-2|MIR514-2	microRNA 514-2	MicroRNAs	476	2005-07-15	2011-11-14	2011-11-14	2014-11-19	574517	ENSG00000207866		uc011mww.2		NR_030239									MI0003199																URS000075B438
HGNC:32150	MIR514A3	hsa-mir-514-3	microRNA 514a-3	non-coding RNA	RNA, micro	Approved	Xq27.3	Xq27.3	hsa-mir-514-3		MIRN514-3|MIR514-3	microRNA 514-3	MicroRNAs	476	2005-07-15	2011-11-14	2011-11-14	2014-11-19	574518	ENSG00000207867		uc011mwx.2		NR_030240									MI0003200																URS000075B438
HGNC:38292	MIR514B	hsa-mir-514b	microRNA 514b	non-coding RNA	RNA, micro	Approved	Xq27.3	Xq27.3	hsa-mir-514b				MicroRNAs	476	2010-04-30			2014-11-19	100422847	ENSG00000252583		uc022cfx.1		NR_036173					RGD:7489026				MI0014251																URS000075B7D5
HGNC:32094	MIR515-1	hsa-mir-515-1	microRNA 515-1	non-coding RNA	RNA, micro	Approved	19q13.42	19q13.42	hsa-mir-515-1		MIRN515-1		MicroRNAs	476	2005-07-15	2008-12-18		2014-11-19	574462	ENSG00000207616		uc010ydz.2		NR_030184									MI0003144																URS00006C1198
HGNC:32097	MIR515-2	hsa-mir-515-2	microRNA 515-2	non-coding RNA	RNA, micro	Approved	19q13.42	19q13.42	hsa-mir-515-2		MIRN515-2		MicroRNAs	476	2005-07-15	2008-12-18		2014-11-19	574465	ENSG00000207615		uc010yea.3		NR_030187									MI0003147																URS00006C1198
HGNC:32130	MIR516A1	hsa-mir-516-1|hsa-mir-516a-1	microRNA 516a-1	non-coding RNA	RNA, micro	Approved	19q13.42	19q13.42	hsa-mir-516-1|hsa-mir-516a-1		MIRN516-1|MIRN516A1	microRNA 516-1	MicroRNAs	476	2005-07-15	2008-12-18	2007-10-23	2014-11-19	574498	ENSG00000207767		uc021vaw.2		NR_030220									MI0003180																URS00006DFB5F
HGNC:32131	MIR516A2	hsa-mir-516-2|hsa-mir-516a-2	microRNA 516a-2	non-coding RNA	RNA, micro	Approved	19q13.42	19q13.42	hsa-mir-516-2|hsa-mir-516a-2		MIRN516-2|MIRN516A2	microRNA 516-2	MicroRNAs	476	2005-07-15	2008-12-18	2007-10-23	2014-11-19	574499	ENSG00000207620		uc021vay.1		NR_030221									MI0003181																URS000062C88B
HGNC:32122	MIR516B1	hsa-mir-516-4|hsa-mir-516b-1	microRNA 516b-1	non-coding RNA	RNA, micro	Approved	19q13.42	19q13.42	hsa-mir-516-4|hsa-mir-516b-1		MIRN516-4|MIRN516B1	microRNA 516-4	MicroRNAs	476	2005-07-15	2008-12-18	2007-10-23	2014-11-19	574490	ENSG00000207946		uc021vap.2		NR_030212									MI0003172																URS00006ACABB
HGNC:32117	MIR516B2	hsa-mir-516-3|hsa-mir-516b-2	microRNA 516b-2	non-coding RNA	RNA, micro	Approved	19q13.42	19q13.42	hsa-mir-516-3|hsa-mir-516b-2		MIRN516-3|MIRN516B2	microRNA 516-3	MicroRNAs	476	2005-07-15	2008-12-18	2007-10-23	2014-11-19	574485	ENSG00000207925		uc021vak.1		NR_030207									MI0003167																URS00006D6272
HGNC:32111	MIR517A	hsa-mir-517a	microRNA 517a	non-coding RNA	RNA, micro	Approved	19q13.42	19q13.42	hsa-mir-517a		MIRN517A		MicroRNAs	476	2005-07-15	2008-12-18		2014-11-19	574479	ENSG00000207734		uc021vae.1		NR_030201									MI0003161																URS00006C1AF2
HGNC:32115	MIR517B	hsa-mir-517b	microRNA 517b	non-coding RNA	RNA, micro	Approved	19q13.42	19q13.42	hsa-mir-517b		MIRN517B		MicroRNAs	476	2005-07-15	2008-12-18		2014-11-19	574483	ENSG00000207837		uc021vai.1		NR_030205									MI0003165																URS000075C4A5
HGNC:32124	MIR517C	hsa-mir-517c	microRNA 517c	non-coding RNA	RNA, micro	Approved	19q13.42	19q13.42	hsa-mir-517c		MIRN517C		MicroRNAs	476	2005-07-15	2008-12-18		2014-11-18	574492	ENSG00000207838		uc021var.1		NR_030214									MI0003174																URS0000759A4A
HGNC:32120	MIR518A1	hsa-mir-518a-1	microRNA 518a-1	non-coding RNA	RNA, micro	Approved	19q13.42	19q13.42	hsa-mir-518a-1		MIRN518A-1|MIRN518A1		MicroRNAs	476	2005-07-15	2008-12-18		2014-11-19	574488	ENSG00000207803		uc021van.1		NR_030210									MI0003170																URS0000724CB9
HGNC:32123	MIR518A2	hsa-mir-518a-2	microRNA 518a-2	non-coding RNA	RNA, micro	Approved	19q13.42	19q13.42	hsa-mir-518a-2		MIRN518A-2|MIRN518A2		MicroRNAs	476	2005-07-15	2008-12-18		2014-11-18	574491	ENSG00000207699		uc021vaq.1		NR_030213									MI0003173																URS0000647988
HGNC:32106	MIR518B	hsa-mir-518b	microRNA 518b	non-coding RNA	RNA, micro	Approved	19q13.42	19q13.42	hsa-mir-518b		MIRN518B		MicroRNAs	476	2005-07-15	2008-12-18		2014-11-19	574474	ENSG00000207862		uc021uzz.1		NR_030196									MI0003156																URS000075A310
HGNC:32109	MIR518C	hsa-mir-518c	microRNA 518c	non-coding RNA	RNA, micro	Approved	19q13.42	19q13.42	hsa-mir-518c		MIRN518C		MicroRNAs	476	2005-07-15	2008-12-18		2016-10-10	574477	ENSG00000283490		uc021vac.2		NR_030199									MI0003159																URS000075EEDB
HGNC:32121	MIR518D	hsa-mir-518d	microRNA 518d	non-coding RNA	RNA, micro	Approved	19q13.42	19q13.42	hsa-mir-518d		MIRN518D		MicroRNAs	476	2005-07-15	2008-12-18		2016-10-10	574489	ENSG00000283330				NR_030211									MI0003171																URS00006DAC3B
HGNC:32119	MIR518E	hsa-mir-518e	microRNA 518e	non-coding RNA	RNA, micro	Approved	19q13.42	19q13.42	hsa-mir-518e		MIRN518E		MicroRNAs	476	2005-07-15	2008-12-18		2014-11-19	574487	ENSG00000207987		uc021vam.1		NR_030209									MI0003169																URS0000651BF7
HGNC:32104	MIR518F	hsa-mir-518f	microRNA 518f	non-coding RNA	RNA, micro	Approved	19q13.42	19q13.42	hsa-mir-518f		MIRN518F		MicroRNAs	476	2005-07-15	2008-12-18		2014-11-18	574472	ENSG00000207706		uc021uzx.1		NR_030194									MI0003154																URS000062EA49
HGNC:32128	MIR519A1	hsa-mir-519a-1	microRNA 519a-1	non-coding RNA	RNA, micro	Approved	19q13.42	19q13.42	hsa-mir-519a-1		MIRN519A-1|MIRN519A1		MicroRNAs	476	2005-07-15	2008-12-18		2014-11-19	574496	ENSG00000207992		uc021vau.1		NR_030218									MI0003178																URS000075A42F
HGNC:32132	MIR519A2	hsa-mir-519a-2	microRNA 519a-2	non-coding RNA	RNA, micro	Approved	19q13.42	19q13.42	hsa-mir-519a-2		MIRN519A-2|MIRN519A2		MicroRNAs	476	2005-07-15	2008-12-18		2016-10-10	574500	ENSG00000284362				NR_030222									MI0003182																URS0000007095
HGNC:32101	MIR519B	hsa-mir-519b	microRNA 519b	non-coding RNA	RNA, micro	Approved	19q13.42	19q13.42	hsa-mir-519b		MIRN519B		MicroRNAs	476	2005-07-15	2008-12-18		2014-11-19	574469	ENSG00000207825		uc021uzu.1		NR_030191									MI0003151																URS000075EA92
HGNC:32098	MIR519C	hsa-mir-519c	microRNA 519c	non-coding RNA	RNA, micro	Approved	19q13.42	19q13.42	hsa-mir-519c		MIRN519C		MicroRNAs	476	2005-07-15	2008-12-18		2014-11-19	574466	ENSG00000207788		uc021uzq.1		NR_030188									MI0003148																URS00006D6710
HGNC:32112	MIR519D	hsa-mir-519d	microRNA 519d	non-coding RNA	RNA, micro	Approved	19q13.42	19q13.42	hsa-mir-519d		MIRN519D		MicroRNAs	476	2005-07-15	2008-12-18		2014-11-19	574480	ENSG00000207981		uc021vaf.1		NR_030202								614247	MI0003162																URS00006656A0
HGNC:32095	MIR519E	hsa-mir-519e	microRNA 519e	non-coding RNA	RNA, micro	Approved	19q13.42	19q13.42	hsa-mir-519e		MIRN519E		MicroRNAs	476	2005-07-15	2008-12-18		2014-11-19	574463	ENSG00000207810		uc021uzo.1		NR_030185									MI0003145																URS00006B3851
HGNC:32099	MIR520A	hsa-mir-520a	microRNA 520a	non-coding RNA	RNA, micro	Approved	19q13.42	19q13.42	hsa-mir-520a		MIRN520A		MicroRNAs	476	2005-07-15	2008-12-18		2014-11-18	574467	ENSG00000207594		uc021uzs.1		NR_030189									MI0003149																URS000075D78D
HGNC:32105	MIR520B	hsa-mir-520b	microRNA 520b	non-coding RNA	RNA, micro	Approved	19q13.42	19q13.42	hsa-mir-520b		MIRN520B		MicroRNAs	476	2005-07-15	2008-12-18		2014-11-19	574473	ENSG00000207722		uc021uzy.1		NR_030195									MI0003155																URS0000759D0E
HGNC:32108	MIR520C	hsa-mir-520c	microRNA 520c	non-coding RNA	RNA, micro	Approved	19q13.42	19q13.42	hsa-mir-520c		MIRN520C		MicroRNAs	476	2005-07-15	2008-12-18		2014-11-19	574476	ENSG00000207738		uc021vab.1		NR_030198								615908	MI0003158																URS00006F562E
HGNC:32114	MIR520D	hsa-mir-520d	microRNA 520d	non-coding RNA	RNA, micro	Approved	19q13.42	19q13.42	hsa-mir-520d		MIRN520D		MicroRNAs	476	2005-07-15	2008-12-18		2014-11-19	574482	ENSG00000207735		uc021vah.1		NR_030204									MI0003164																URS00006A9A0F
HGNC:32093	MIR520E	hsa-mir-520e	microRNA 520e	non-coding RNA	RNA, micro	Approved	19q13.42	19q13.42	hsa-mir-520e		MIRN520E		MicroRNAs	476	2005-07-15	2008-12-18		2014-11-19	574461	ENSG00000207599		uc021uzn.1		NR_030183									MI0003143																URS00006EE977
HGNC:32096	MIR520F	hsa-mir-520f	microRNA 520f	non-coding RNA	RNA, micro	Approved	19q13.42	19q13.42	hsa-mir-520f		MIRN520F		MicroRNAs	476	2005-07-15	2008-12-18		2016-10-10	574464	ENSG00000283540		uc021uzp.2		NR_030186									MI0003146																URS000072A937
HGNC:32116	MIR520G	hsa-mir-520g	microRNA 520g	non-coding RNA	RNA, micro	Approved	19q13.42	19q13.42	hsa-mir-520g		MIRN520G		MicroRNAs	476	2005-07-15	2008-12-18		2014-11-18	574484	ENSG00000207799		uc021vaj.1		NR_030206								616272	MI0003166																URS000068CB78
HGNC:32125	MIR520H	hsa-mir-520h	microRNA 520h	non-coding RNA	RNA, micro	Approved	19q13.42	19q13.42	hsa-mir-520h		MIRN520H		MicroRNAs	476	2005-07-15	2008-12-18		2014-11-19	574493	ENSG00000207861		uc010yeb.2		NR_030215								614755	MI0003175																URS00006B6CC5
HGNC:32126	MIR521-1	hsa-mir-521-1	microRNA 521-1	non-coding RNA	RNA, micro	Approved	19q13.42	19q13.42	hsa-mir-521-1		MIRN521-1		MicroRNAs	476	2005-07-15	2008-12-18		2014-11-19	574494	ENSG00000207634		uc021vas.1		NR_030216									MI0003176																URS00007131A1
HGNC:32113	MIR521-2	hsa-mir-521-2	microRNA 521-2	non-coding RNA	RNA, micro	Approved	19q13.42	19q13.42	hsa-mir-521-2		MIRN521-2		MicroRNAs	476	2005-07-15	2008-12-18		2014-11-19	574481	ENSG00000207549		uc021vag.1		NR_030203									MI0003163																URS0000670A47
HGNC:32127	MIR522	hsa-mir-522	microRNA 522	non-coding RNA	RNA, micro	Approved	19q13.42	19q13.42	hsa-mir-522		MIRN522		MicroRNAs	476	2005-07-15	2008-12-18		2015-01-29	574495	ENSG00000283685		uc021vat.2		NR_030217									MI0003177																URS0000680AAF
HGNC:32103	MIR523	hsa-mir-523	microRNA 523	non-coding RNA	RNA, micro	Approved	19q13.42	19q13.42	hsa-mir-523		MIRN523		MicroRNAs	476	2005-07-15	2008-12-18		2016-10-10	574471	ENSG00000283455				NR_030193									MI0003153																URS000068F03F
HGNC:32110	MIR524	hsa-mir-524	microRNA 524	non-coding RNA	RNA, micro	Approved	19q13.42	19q13.42	hsa-mir-524		MIRN524		MicroRNAs	476	2005-07-15	2008-12-18		2016-10-10	574478	ENSG00000283289		uc021vad.2		NR_030200									MI0003160																URS000063B6CA
HGNC:32102	MIR525	hsa-mir-525	microRNA 525	non-coding RNA	RNA, micro	Approved	19q13.42	19q13.42	hsa-mir-525		MIRN525		MicroRNAs	476	2005-07-15	2008-12-18		2014-11-19	574470	ENSG00000207711		uc021uzv.1		NR_030192									MI0003152																URS000075E848
HGNC:32107	MIR526A1	hsa-mir-526a-1	microRNA 526a-1	non-coding RNA	RNA, micro	Approved	19q13.42	19q13.42	hsa-mir-526a-1		MIRN526A-1|MIRN526A1		MicroRNAs	476	2005-07-15	2008-12-18		2014-11-19	574475	ENSG00000207629		uc021vaa.1		NR_030197									MI0003157																URS000075B0D5
HGNC:32118	MIR526A2	hsa-mir-526a-2	microRNA 526a-2	non-coding RNA	RNA, micro	Approved	19q13.42	19q13.42	hsa-mir-526a-2		MIRN526A-2|MIRN526A2		MicroRNAs	476	2005-07-15	2008-12-18		2016-11-16	574486	ENSG00000211532		uc021val.1		NR_030208									MI0003168																URS000075D745
HGNC:32100	MIR526B	hsa-mir-526b	microRNA 526b	non-coding RNA	RNA, micro	Approved	19q13.42	19q13.42	hsa-mir-526b		MIRN526B		MicroRNAs	476	2005-07-15	2008-12-18		2014-11-19	574468	ENSG00000207580		uc021uzt.1		NR_030190									MI0003150																URS000075D282
HGNC:32129	MIR527	hsa-mir-527	microRNA 527	non-coding RNA	RNA, micro	Approved	19q13.42	19q13.42	hsa-mir-527		MIRN527		MicroRNAs	476	2005-07-15	2008-12-18		2014-11-18	574497	ENSG00000207979		uc021vav.1		NR_030219									MI0003179																URS00006512AF
HGNC:32795	MIR532	hsa-mir-532	microRNA 532	non-coding RNA	RNA, micro	Approved	Xp11.23	Xp11.23	hsa-mir-532		MIRN532		MicroRNAs	476	2006-05-16	2008-12-18		2014-11-19	693124	ENSG00000207758		uc033edn.1		NR_030241					RGD:2325358				MI0003205																URS00007B250F
HGNC:32529	MIR539	hsa-mir-539	microRNA 539	non-coding RNA	RNA, micro	Approved	14q32.31	14q32.31	hsa-mir-539		MIRN539		MicroRNAs	476	2006-02-23	2008-12-18		2014-11-19	664612	ENSG00000202560		uc021sdg.2		NR_030256									MI0003514																URS0000759CA5
HGNC:33650	MIR541	hsa-mir-541	microRNA 541	non-coding RNA	RNA, micro	Approved	14q32.31	14q32.31	hsa-mir-541		MIRN541		MicroRNAs	476	2007-10-24	2008-12-18		2014-11-19	100126308	ENSG00000216179		uc021sdq.1		NR_030594					RGD:2325525				MI0005539																URS000075BC5F
HGNC:32534	MIR542	hsa-mir-542	microRNA 542	non-coding RNA	RNA, micro	Approved	Xq26.3	Xq26.3	hsa-mir-542		MIRN542		MicroRNAs	476	2006-02-23	2008-12-18		2014-11-19	664617	ENSG00000207784		uc022ceh.2		NR_030399					RGD:2325422				MI0003686																URS000075B0FE
HGNC:33664	MIR543	hsa-mir-543	microRNA 543	non-coding RNA	RNA, micro	Approved	14q32.31	14q32.31	hsa-mir-543		MIRN543		MicroRNAs	476	2007-10-24	2008-12-18		2014-11-19	100126335	ENSG00000212040		uc021sct.2		NR_030619									MI0005565																URS000075CC43
HGNC:32530	MIR544A	hsa-mir-544	microRNA 544a	non-coding RNA	RNA, micro	Approved	14q32.31	14q32.31	hsa-mir-544		MIRN544|MIR544	microRNA 544	MicroRNAs	476	2006-02-23	2011-11-14	2011-11-14	2014-11-19	664613	ENSG00000207587		uc021sdi.1		NR_030257					RGD:2325481				MI0003515																URS0000674174
HGNC:38361	MIR544B	hsa-mir-544b	microRNA 544b	non-coding RNA	RNA, micro	Approved	3q21.2	03q21.2	hsa-mir-544b				MicroRNAs	476	2010-04-30			2016-11-16	100422864	ENSG00000265981		uc032sae.1		NR_036088									MI0014159																URS000075E1F0
HGNC:32531	MIR545	hsa-mir-545	microRNA 545	non-coding RNA	RNA, micro	Approved	Xq13.2	Xq13.2	hsa-mir-545		MIRN545		MicroRNAs	476	2006-02-23	2008-12-18		2014-11-18	664614	ENSG00000207820		uc022bze.1		NR_030258									MI0003516																URS000075BCC5
HGNC:32796	MIR548A1	hsa-mir-548a-1	microRNA 548a-1	non-coding RNA	RNA, micro	Approved	6p22.3	06p22.3	hsa-mir-548a-1		MIRN548A1		MicroRNAs	476	2006-05-16	2008-12-18		2014-11-19	693125	ENSG00000207775		uc021yme.1		NR_030312									MI0003593																URS000075E715
HGNC:32797	MIR548A2	hsa-mir-548a-2	microRNA 548a-2	non-coding RNA	RNA, micro	Approved	6q23.3	06q23.3	hsa-mir-548a-2		MIRN548A2		MicroRNAs	476	2006-05-16	2008-12-18		2014-11-19	693126	ENSG00000207689		uc032xmp.1		NR_030317									MI0003598																URS000075A142
HGNC:32798	MIR548A3	hsa-mir-548a-3	microRNA 548a-3	non-coding RNA	RNA, micro	Approved	8q22.3	08q22.3	hsa-mir-548a-3		MIRN548A3		MicroRNAs	476	2006-05-16	2008-12-18		2014-11-19	693127	ENSG00000208032		uc033bvm.1		NR_030330									MI0003612																URS000075E95F
HGNC:38944	MIR548AA1	hsa-mir-548aa-1	microRNA 548aa-1	non-coding RNA	RNA, micro	Approved	8q24.13	08q24.13	hsa-mir-548aa-1				MicroRNAs	476	2010-09-15			2017-10-20	100500863	ENSG00000207704		uc033bxv.1		NR_037516									MI0016689																URS000075DA4B
HGNC:38921	MIR548AA2	hsa-mir-548aa-2	microRNA 548aa-2	non-coding RNA	RNA, micro	Approved	17q24.2	17q24.2	hsa-mir-548aa-2				MicroRNAs	476	2010-09-15			2017-11-17	100500895	ENSG00000207688		uc032fpl.1		NR_037517									MI0016690																URS0000759B83
HGNC:41825	MIR548AB	hsa-mir-548ab	microRNA 548ab	non-coding RNA	RNA, micro	Approved	3q13.11	03q13.11	hsa-mir-548ab				MicroRNAs	476	2011-05-02			2016-11-16	100616336	ENSG00000265328		uc032rvy.1		NR_039611									MI0016752																URS000075A685
HGNC:41626	MIR548AC	hsa-mir-548ac	microRNA 548ac	non-coding RNA	RNA, micro	Approved	1p13.1	01p13.1	hsa-mir-548ac				MicroRNAs	476	2011-05-02			2016-11-16	100616384	ENSG00000264419		uc031umz.1		NR_039621									MI0016762																URS000075BB42
HGNC:41683	MIR548AD	hsa-mir-548ad	microRNA 548ad	non-coding RNA	RNA, micro	Approved	2p22.3	02p22.3	hsa-mir-548ad				MicroRNAs	476	2011-05-02			2016-11-16	100616475	ENSG00000265301		uc032njn.1		NR_039629									MI0016770																URS000075C730
HGNC:41742	MIR548AE1	hsa-mir-548ae-1	microRNA 548ae-1	non-coding RNA	RNA, micro	Approved	2q32.1	02q32.1	hsa-mir-548ae-1				MicroRNAs	476	2011-05-02			2016-11-16	100616305	ENSG00000266808		uc032omi.1		NR_039638									MI0016779																URS000075A3C5
HGNC:41831	MIR548AE2	hsa-mir-548ae-2	microRNA 548ae-2	non-coding RNA	RNA, micro	Approved	5q11.2	05q11.2	hsa-mir-548ae-2				MicroRNAs	476	2011-05-02			2016-11-16	100616339	ENSG00000265699		uc032uvb.1		NR_039639									MI0016780																URS000075D567
HGNC:41625	MIR548AG1	hsa-mir-548ag-1	microRNA 548ag-1	non-coding RNA	RNA, micro	Approved	4q13.1	04q13.1	hsa-mir-548ag-1				MicroRNAs	476	2011-05-02			2016-11-16	100616450	ENSG00000265829		uc032tko.1		NR_039652									MI0016793																URS000075AA16
HGNC:41745	MIR548AG2	hsa-mir-548ag-2	microRNA 548ag-2	non-coding RNA	RNA, micro	Approved	20q13.33	20q13.33	hsa-mir-548ag-2				MicroRNAs	476	2011-05-02			2016-11-16	100616440	ENSG00000265617		uc032poh.1		NR_039653									MI0016794																URS000075E818
HGNC:41605	MIR548AH	hsa-mir-548ah	microRNA 548ah	non-coding RNA	RNA, micro	Approved	4q21.1	04q21.1	hsa-mir-548ah				MicroRNAs	476	2011-05-02			2016-11-16	100616254	ENSG00000283682				NR_039655									MI0016796																URS000075CCBF
HGNC:41854	MIR548AI	hsa-mir-548ai	microRNA 548ai	non-coding RNA	RNA, micro	Approved	6q16.2	06q16.2	hsa-mir-548ai				MicroRNAs	476	2011-05-02			2016-11-16	100616347	ENSG00000265226		uc032xfm.1		NR_039672									MI0016813																URS000075E46B
HGNC:41884	MIR548AJ1	hsa-mir-548aj-1	microRNA 548aj-1	non-coding RNA	RNA, micro	Approved	6q23.2	06q23.2	hsa-mir-548aj-1				MicroRNAs	476	2011-05-02			2016-11-16	100616191	ENSG00000265669		uc032xmc.1		NR_039673									MI0016814																URS000075A869
HGNC:41600	MIR548AJ2	hsa-mir-548aj-2	microRNA 548aj-2	non-coding RNA	RNA, micro	Approved	Xp11.4	Xp11.4	hsa-mir-548aj-2				MicroRNAs	476	2011-05-02			2016-11-16	100616252	ENSG00000221466		uc033dzg.1		NR_039674									MI0016815																URS000075A019
HGNC:41893	MIR548AK	hsa-mir-548ak	microRNA 548ak	non-coding RNA	RNA, micro	Approved	10p14	10p14	hsa-mir-548ak				MicroRNAs	476	2011-05-02			2016-11-16	100616488	ENSG00000265653		uc031vxh.1		NR_039699									MI0016840																URS000075EE12
HGNC:41736	MIR548AL	hsa-mir-548al	microRNA 548al	non-coding RNA	RNA, micro	Approved	11q13.4	11q13.4	hsa-mir-548al				MicroRNAs	476	2011-05-02			2016-11-16	100616215	ENSG00000264402		uc031xvk.1		NR_039710									MI0016851																URS000075CCD2
HGNC:41637	MIR548AM	hsa-mir-548am	microRNA 548am	non-coding RNA	RNA, micro	Approved	Xp22.2	Xp22.2	hsa-mir-548am				MicroRNAs	476	2011-05-02			2016-11-16	100616428	ENSG00000265144		uc033drr.1		NR_039762									MI0016904																URS000075EC75
HGNC:41681	MIR548AN	hsa-mir-548an	microRNA 548an	non-coding RNA	RNA, micro	Approved	Xq22.3	Xq22.3	hsa-mir-548an				MicroRNAs	476	2011-05-02			2016-11-16	100616144	ENSG00000263515		uc022ccb.2		NR_039765									MI0016907																URS000075D50C
HGNC:43539	MIR548AO	hsa-mir-548ao	microRNA 548ao	non-coding RNA	RNA, micro	Approved	8p11.21	08p11.21	hsa-mir-548ao						2011-11-14			2016-11-16	100847068	ENSG00000263372		uc033bjc.1		NR_049801									MI0017871																URS000075B786
HGNC:43465	MIR548AP	hsa-mir-548ap	microRNA 548ap	non-coding RNA	RNA, micro	Approved	15q25.3	15q25.3	hsa-mir-548ap						2011-11-14			2016-11-16	100847084	ENSG00000264406		uc032coa.1		NR_049805									MI0017875																URS000075CF26
HGNC:43488	MIR548AQ	hsa-mir-548aq	microRNA 548aq	non-coding RNA	RNA, micro	Approved	3q27.2	03q27.2	hsa-mir-548aq						2011-11-14			2016-11-16	100847078	ENSG00000265470		uc032smp.1		NR_049838									MI0019130																URS000075DBF5
HGNC:43455	MIR548AR	hsa-mir-548ar	microRNA 548ar	non-coding RNA	RNA, micro	Approved	13q34	13q34	hsa-mir-548ar						2011-11-14			2016-11-16	100847035	ENSG00000264539		uc032apz.1		NR_049839									MI0019131																URS000075D74C
HGNC:43550	MIR548AS	hsa-mir-548as	microRNA 548as	non-coding RNA	RNA, micro	Approved	13q31.3	13q31.3	hsa-mir-548as						2011-11-14			2016-11-16	100847092	ENSG00000263741		uc032amc.1		NR_049840									MI0019132																URS000075A16B
HGNC:43517	MIR548AT	hsa-mir-548at	microRNA 548at	non-coding RNA	RNA, micro	Approved	17q21.2	17q21.2	hsa-mir-548at						2011-11-14			2016-11-16	100847030	ENSG00000264314		uc032fir.1		NR_049845									MI0019137																URS000075E451
HGNC:43483	MIR548AU	hsa-mir-548au	microRNA 548au	non-coding RNA	RNA, micro	Approved	9q22.31	09q22.31	hsa-mir-548au						2011-11-14			2016-11-16	100847045	ENSG00000283146				NR_049853									MI0019145																URS000075B121
HGNC:43537	MIR548AV	hsa-mir-548av	microRNA 548av	non-coding RNA	RNA, micro	Approved	18q22.3	18q22.3	hsa-mir-548av						2011-11-14			2015-07-22	100847083	ENSG00000263750		uc032hhi.1		NR_049858									MI0019152																URS000075D420
HGNC:43454	MIR548AW	hsa-mir-548aw	microRNA 548aw	non-coding RNA	RNA, micro	Approved	9q34.13	09q34.13	hsa-mir-548aw						2011-11-14			2016-11-16	100846992	ENSG00000263816		uc033djr.1		NR_049862									MI0019283																URS000075D7EF
HGNC:43528	MIR548AX	hsa-mir-548ax	microRNA 548ax	non-coding RNA	RNA, micro	Approved	Xp22.2	Xp22.2	hsa-mir-548ax						2011-11-14			2016-11-16	100847063	ENSG00000263652		uc033dqq.1		NR_049865									MI0019286																URS000075A3DD
HGNC:49943	MIR548AY	hsa-mir-548ay	microRNA 548ay	non-coding RNA	RNA, micro	Approved	3p22.3	03p22.3	hsa-mir-548ay				MicroRNAs	476	2014-03-24			2015-07-22	102465247	ENSG00000276147				NR_106753									MI0022210																URS000075B13F
HGNC:49981	MIR548AZ	hsa-mir-548az	microRNA 548az	non-coding RNA	RNA, micro	Approved	8q24.12	08q24.12	hsa-mir-548az				MicroRNAs	476	2014-03-24			2016-11-16	102466162	ENSG00000276479				NR_106755									MI0022212																URS000075BDD8
HGNC:32799	MIR548B	hsa-mir-548b	microRNA 548b	non-coding RNA	RNA, micro	Approved	6q22.31	06q22.31	hsa-mir-548b		MIRN548B		MicroRNAs	476	2006-05-16	2008-12-18		2014-11-19	693128	ENSG00000207982		uc021zei.1		NR_030315									MI0003596																URS000075E69F
HGNC:50260	MIR548BA	hsa-mir-548ba	microRNA 548ba	non-coding RNA	RNA, micro	Approved	2p16.3	02p16.3	hsa-mir-548ba				MicroRNAs	476	2014-03-24			2016-11-16	102465854	ENSG00000212036				NR_107011									MI0025747																URS000075CC0C
HGNC:50834	MIR548BB	MI0029321	microRNA 548bb	non-coding RNA	RNA, micro	Approved	3p14.2	03p14.2	MI0029321				MicroRNAs	476	2014-06-26			2016-11-16	103504735	ENSG00000281426				NR_128708									MI0029321																URS00007E408D
HGNC:32800	MIR548C	hsa-mir-548c	microRNA 548c	non-coding RNA	RNA, micro	Approved	12q14.2	12q14.2	hsa-mir-548c		MIRN548C		MicroRNAs	476	2006-05-16	2008-12-18		2014-11-19	693129	ENSG00000207546		uc021qzw.1		NR_030347									MI0003630																URS000075DBE5
HGNC:32801	MIR548D1	hsa-mir-548d-1	microRNA 548d-1	non-coding RNA	RNA, micro	Approved	8q24.13	08q24.13	hsa-mir-548d-1		MIRN548D1		MicroRNAs	476	2006-05-16	2008-12-18		2017-10-20	693130	ENSG00000283172				NR_030382									MI0003668																URS000075B920
HGNC:32802	MIR548D2	hsa-mir-548d-2	microRNA 548d-2	non-coding RNA	RNA, micro	Approved	17q24.2	17q24.2	hsa-mir-548d-2		MIRN548D2		MicroRNAs	476	2006-05-16	2008-12-18		2017-11-17	693131	ENSG00000263690				NR_030385									MI0003671																URS0000759C79
HGNC:35275	MIR548E	hsa-mir-548e	microRNA 548e	non-coding RNA	RNA, micro	Approved	10q25.2	10q25.2	hsa-mir-548e		MIRN548E		MicroRNAs	476	2008-11-03	2008-12-18		2014-11-18	100313921	ENSG00000221214		uc031wtf.1		NR_031614									MI0006344																URS0000759FC7
HGNC:35305	MIR548F1	hsa-mir-548f-1	microRNA 548f-1	non-coding RNA	RNA, micro	Approved	10q21.1	10q21.1	hsa-mir-548f-1		MIRN548F1		MicroRNAs	476	2008-11-03	2008-12-18		2014-11-19	100302192	ENSG00000221594		uc031whl.1		NR_031642									MI0006374																URS000075A845
HGNC:35306	MIR548F2	hsa-mir-548f-2	microRNA 548f-2	non-coding RNA	RNA, micro	Approved	2q34	02q34	hsa-mir-548f-2		MIRN548F2		MicroRNAs	476	2008-11-03	2008-12-18		2014-11-19	100313771	ENSG00000221782		uc021vvy.1		NR_031643									MI0006375																URS000075E8A1
HGNC:35307	MIR548F3	hsa-mir-548f-3	microRNA 548f-3	non-coding RNA	RNA, micro	Approved	5q22.1	05q22.1	hsa-mir-548f-3		MIRN548F3		MicroRNAs	476	2008-11-03	2008-12-18		2014-11-19	100302159	ENSG00000221436		uc032vgn.1		NR_031644									MI0006376																URS000075B2BD
HGNC:35308	MIR548F4	hsa-mir-548f-4	microRNA 548f-4	non-coding RNA	RNA, micro	Approved	7q35	07q35	hsa-mir-548f-4		MIRN548F4		MicroRNAs	476	2008-11-03	2008-12-18		2014-11-19	100313895	ENSG00000221442		uc022aop.1		NR_031645									MI0006377																URS000075A5A4
HGNC:35309	MIR548F5	hsa-mir-548f-5	microRNA 548f-5	non-coding RNA	RNA, micro	Approved	Xp21.1	Xp21.1	hsa-mir-548f-5		MIRN548F5		MicroRNAs	476	2008-11-03	2008-12-18		2014-11-19	100302239	ENSG00000221348		uc033dxp.1		NR_031646									MI0006378																URS000075EBAA
HGNC:35326	MIR548G	hsa-mir-548g	microRNA 548g	non-coding RNA	RNA, micro	Approved	4q31.22	04q31.22	hsa-mir-548g		MIRN548G		MicroRNAs	476	2008-11-03	2008-12-18		2014-11-19	100313938	ENSG00000221369		uc032tzd.1		NR_031662									MI0006395																URS000075D0BD
HGNC:35342	MIR548H1	hsa-mir-548h-1	microRNA 548h-1	non-coding RNA	RNA, micro	Approved	14q23.2	14q23.2	hsa-mir-548h-1		MIRN548H1		MicroRNAs	476	2008-11-03	2008-12-18		2014-11-19	100313830	ENSG00000221537		uc032beg.1		NR_031677									MI0006411																URS000075DC3C
HGNC:35343	MIR548H2	hsa-mir-548h-2	microRNA 548h-2	non-coding RNA	RNA, micro	Approved	16p13.13	16p13.13	hsa-mir-548h-2		MIRN548H2		MicroRNAs	476	2008-11-03	2008-12-18		2014-11-19	100313773	ENSG00000221801		uc032drk.1		NR_031678									MI0006412																URS000075EC57
HGNC:35344	MIR548H3	hsa-mir-548h-3	microRNA 548h-3	non-coding RNA	RNA, micro	Approved	17p12	17p12	hsa-mir-548h-3		MIRN548H3		MicroRNAs	476	2008-11-03	2008-12-18		2014-11-19	100302287	ENSG00000221698		uc032euf.1		NR_031679									MI0006413																URS000075DADE
HGNC:35345	MIR548H4	hsa-mir-548h-4	microRNA 548h-4	non-coding RNA	RNA, micro	Approved	8p21.2	08p21.2	hsa-mir-548h-4		MIRN548H4		MicroRNAs	476	2008-11-03	2008-12-18		2014-11-19	100313884	ENSG00000221616		uc033bfp.1		NR_031680									MI0006414																URS000075DB60
HGNC:41768	MIR548H5	hsa-mir-548h-5	microRNA 548h-5	non-coding RNA	RNA, micro	Approved	6q23.2	06q23.2	hsa-mir-548h-5				MicroRNAs	476	2011-05-02			2016-11-16	100616455	ENSG00000266807		uc032xly.1		NR_039610									MI0016751																URS0000759BB0
HGNC:35352	MIR548I1	hsa-mir-548i-1	microRNA 548i-1	non-coding RNA	RNA, micro	Approved	3q21.2	03q21.2	hsa-mir-548i-1		MIRN548I1		MicroRNAs	476	2008-11-03	2008-12-18		2014-11-18	100302204	ENSG00000221737		uc021xdg.1		NR_031687									MI0006421																URS000075A33A
HGNC:35353	MIR548I2	hsa-mir-548i-2	microRNA 548i-2	non-coding RNA	RNA, micro	Approved	4p16.1	04p16.1	hsa-mir-548i-2		MIRN548I2		MicroRNAs	476	2008-11-03	2008-12-18		2014-11-19	100302277	ENSG00000221275		uc021xlt.1		NR_031688									MI0006422																URS000075E2FD
HGNC:35354	MIR548I3	hsa-mir-548i-3	microRNA 548i-3	non-coding RNA	RNA, micro	Approved	8p23.1	08p23.1	hsa-mir-548i-3		MIRN548I3		MicroRNAs	476	2008-11-03	2008-12-18		2014-11-19	100302186	ENSG00000221305		uc022arn.1		NR_031689									MI0006423																URS000075B6B2
HGNC:35355	MIR548I4	hsa-mir-548i-4	microRNA 548i-4	non-coding RNA	RNA, micro	Approved	Xq21.1	Xq21.1	hsa-mir-548i-4		MIRN548I4		MicroRNAs	476	2008-11-03	2008-12-18		2014-11-19	100302191	ENSG00000221494		uc033elg.1		NR_031690									MI0006424																URS000075E823
HGNC:35276	MIR548J	hsa-mir-548j	microRNA 548j	non-coding RNA	RNA, micro	Approved	22q12.1	22q12.1	hsa-mir-548j		MIRN548J		MicroRNAs	476	2008-11-03	2008-12-18		2014-11-19	100313914	ENSG00000221760		uc021wnl.1		NR_031615									MI0006345																URS000075C407
HGNC:35285	MIR548K	hsa-mir-548k	microRNA 548k	non-coding RNA	RNA, micro	Approved	11q13.3	11q13.3	hsa-mir-548k		MIRN548K		MicroRNAs	476	2008-11-03	2008-12-18		2014-11-19	100313770	ENSG00000221333		uc021qmq.1		NR_031624									MI0006354																URS000075D3AD
HGNC:35292	MIR548L	hsa-mir-548l	microRNA 548l	non-coding RNA	RNA, micro	Approved	11q21	11q21	hsa-mir-548l		MIRN548L		MicroRNAs	476	2008-11-03	2008-12-18		2016-11-16	100302275	ENSG00000221230		uc031ybg.1		NR_031630									MI0006361																URS000075B8B6
HGNC:35331	MIR548M	hsa-mir-548m	microRNA 548m	non-coding RNA	RNA, micro	Approved	Xq21.33	Xq21.33	hsa-mir-548m		MIRN548M		MicroRNAs	476	2008-11-03	2008-12-18		2014-11-19	100313772	ENSG00000221187		uc022bzz.2		NR_031667									MI0006400																URS000075B476
HGNC:35330	MIR548N	hsa-mir-548n	microRNA 548n	non-coding RNA	RNA, micro	Approved	7p14.2	07p14.2	hsa-mir-548n		MIRN548N		MicroRNAs	476	2008-11-03	2008-12-18		2016-11-16	100302152	ENSG00000221669		uc032zjm.1		NR_031666									MI0006399																URS000075B760
HGNC:35333	MIR548O	hsa-mir-548o	microRNA 548o	non-coding RNA	RNA, micro	Approved	7q22.1	07q22.1	hsa-mir-548o		MIRN548O		MicroRNAs	476	2008-11-03	2008-12-18		2014-11-19	100313829	ENSG00000221510		uc033abd.1		NR_031669									MI0006402																URS000075D1AE
HGNC:41882	MIR548O2	hsa-mir-548o-2	microRNA 548o-2	non-coding RNA	RNA, micro	Approved	20q11.23	20q11.23	hsa-mir-548o-2				MicroRNAs	476	2011-05-02			2016-11-16	100616190	ENSG00000275453				NR_039605									MI0016746																URS000075BCBF
HGNC:35351	MIR548P	hsa-mir-548p	microRNA 548p	non-coding RNA	RNA, micro	Approved	5q21.1	05q21.1	hsa-mir-548p		MIRN548P		MicroRNAs	476	2008-11-03	2008-12-18		2014-11-19	100302288	ENSG00000221263		uc032vel.1		NR_031686									MI0006420																URS000075A50B
HGNC:37312	MIR548Q	hsa-mir-548q	microRNA 548q	non-coding RNA	RNA, micro	Approved	10p13	10p13	hsa-mir-548q				MicroRNAs	476	2009-09-18			2014-11-19	100313841	ENSG00000221331		uc031vxn.1		NR_031752									MI0010637																URS000075D317
HGNC:38354	MIR548S	hsa-mir-548s	microRNA 548s	non-coding RNA	RNA, micro	Approved	2p25.1	02p25.1	hsa-mir-548s				MicroRNAs	476	2010-04-30			2016-11-16	100422862	ENSG00000265056		uc032ner.1		NR_036071									MI0014141																URS000075B0EE
HGNC:38298	MIR548T	hsa-mir-548t	microRNA 548t	non-coding RNA	RNA, micro	Approved	4q34.1	04q34.1	hsa-mir-548t				MicroRNAs	476	2010-04-30			2016-11-16	100422849	ENSG00000221296		uc032uen.1		NR_036093									MI0014164																URS000075BD13
HGNC:38316	MIR548U	hsa-mir-548u	microRNA 548u	non-coding RNA	RNA, micro	Approved	6p11.2	06p11.2	hsa-mir-548u				MicroRNAs	476	2010-04-30			2016-11-16	100422884	ENSG00000212017		uc032wzc.1		NR_036097									MI0014168																URS000075BB3E
HGNC:38302	MIR548V	hsa-mir-548v	microRNA 548v	non-coding RNA	RNA, micro	Approved	8p22	08p22	hsa-mir-548v				MicroRNAs	476	2010-04-30			2015-07-22	100422850	ENSG00000265520		uc033bdu.1		NR_036103									MI0014174																URS000075B80E
HGNC:38255	MIR548W	hsa-mir-548w	microRNA 548w	non-coding RNA	RNA, micro	Approved	16p12.1	16p12.1	hsa-mir-548w				MicroRNAs	476	2010-04-30			2016-11-16	100422923	ENSG00000265005		uc032dvn.1		NR_036146									MI0014222																URS000075E3DF
HGNC:38248	MIR548X	hsa-mir-548x	microRNA 548x	non-coding RNA	RNA, micro	Approved	21q21.1	21q21.1	hsa-mir-548x				MicroRNAs	476	2010-04-30			2016-11-16	100422920	ENSG00000265841		uc032pvs.1		NR_036166									MI0014244																URS000075D953
HGNC:41734	MIR548X2	hsa-mir-548x-2	microRNA 548x-2	non-coding RNA	RNA, micro	Approved	13q21.32	13q21.32	hsa-mir-548x-2				MicroRNAs	476	2011-05-02			2016-11-16	100616302	ENSG00000263581		uc032aim.1		NR_039692									MI0016833																URS000075BEA9
HGNC:38980	MIR548Y	hsa-mir-548y	microRNA 548y	non-coding RNA	RNA, micro	Approved	14q21.3	14q21.3	hsa-mir-548y				MicroRNAs	476	2010-09-15			2015-07-22	100500919	ENSG00000263945		uc021rsn.1		NR_037503									MI0016595																URS000075B1BC
HGNC:38929	MIR548Z	hsa-mir-548z	microRNA 548z	non-coding RNA	RNA, micro	Approved	12q14.2	12q14.2	hsa-mir-548z				MicroRNAs	476	2010-09-15			2016-11-16	100500856	ENSG00000266016				NR_037515									MI0016688																URS000075D937
HGNC:32803	MIR549A	hsa-mir-549	microRNA 549a	non-coding RNA	RNA, micro	Approved	15q25.1	15q25.1	hsa-mir-549		MIRN549|MIR549	microRNA 549	MicroRNAs	476	2006-05-16	2014-03-17	2014-03-17	2014-11-19	693132	ENSG00000208003				NR_030393									MI0003679																URS00006468AB
HGNC:32804	MIR550A1	hsa-mir-550-1	microRNA 550a-1	non-coding RNA	RNA, micro	Approved	7p14.3	07p14.3	hsa-mir-550-1		MIRN550-1|MIR550-1	microRNA 550-1	MicroRNAs	476	2006-05-16	2010-09-13	2010-09-13	2014-11-19	693133	ENSG00000207771		uc022abd.1		NR_030319									MI0003600																URS0000652210
HGNC:32805	MIR550A2	hsa-mir-550-2|hsa-mir-550a-2	microRNA 550a-2	non-coding RNA	RNA, micro	Approved	7p14.3	07p14.3	hsa-mir-550-2|hsa-mir-550a-2		MIRN550-2|MIR550-2	microRNA 550-2	MicroRNAs	476	2006-05-16	2010-09-13	2010-09-13	2014-11-19	693134	ENSG00000207573		uc022abm.1		NR_030320									MI0003601																URS000070ACB1
HGNC:41870	MIR550A3	hsa-mir-550a-3	microRNA 550a-3	non-coding RNA	RNA, micro	Approved	7p14.3	07p14.3	hsa-mir-550a-3				MicroRNAs	476	2011-05-02			2016-11-16	100616354	ENSG00000212024		uc022aay.1		NR_039600									MI0003762																URS000075BC21
HGNC:38992	MIR550B1	hsa-mir-550b-1	microRNA 550b-1	non-coding RNA	RNA, micro	Approved	7p14.3	07p14.3	hsa-mir-550b-1				MicroRNAs	476	2010-09-15			2016-11-16	100500883	ENSG00000283237				NR_037513									MI0016686																URS000075CDE4
HGNC:38910	MIR550B2	hsa-mir-550b-2	microRNA 550b-2	non-coding RNA	RNA, micro	Approved	7p14.3	07p14.3	hsa-mir-550b-2				MicroRNAs	476	2010-09-15			2016-11-16	100500830	ENSG00000283461				NR_037514									MI0016687																URS000075C83D
HGNC:32806	MIR551A	hsa-mir-551a	microRNA 551a	non-coding RNA	RNA, micro	Approved	1p36.32	01p36.32	hsa-mir-551a		MIRN551A		MicroRNAs	476	2006-05-16	2008-12-18		2014-11-19	693135	ENSG00000207776		uc021ofa.2		NR_030277								615148	MI0003556																URS000075E701
HGNC:32807	MIR551B	hsa-mir-551b	microRNA 551b	non-coding RNA	RNA, micro	Approved	3q26.2	03q26.2	hsa-mir-551b		MIRN551B		MicroRNAs	476	2006-05-16	2008-12-18		2014-11-19	693136	ENSG00000207717		uc021xha.1		NR_030294					RGD:2325355				MI0003575																URS000075D680
HGNC:32808	MIR552	hsa-mir-552	microRNA 552	non-coding RNA	RNA, micro	Approved	1p34.3	01p34.3	hsa-mir-552		MIRN552		MicroRNAs	476	2006-05-16	2008-12-18		2014-11-19	693137	ENSG00000207941		uc031twx.1		NR_030278									MI0003557																URS000071CA95
HGNC:32809	MIR553	hsa-mir-553	microRNA 553	non-coding RNA	RNA, micro	Approved	1p21.2	01p21.2	hsa-mir-553		MIRN553		MicroRNAs	476	2006-05-16	2008-12-18		2014-11-19	693138	ENSG00000207750		uc021oqp.1		NR_030279									MI0003558																URS0000707BB9
HGNC:32810	MIR554	hsa-mir-554	microRNA 554	non-coding RNA	RNA, micro	Approved	1q21.3	01q21.3	hsa-mir-554		MIRN554		MicroRNAs	476	2006-05-16	2008-12-18		2014-11-19	693139	ENSG00000207606		uc021oyr.1		NR_030280									MI0003559																URS0000626340
HGNC:32811	MIR555	hsa-mir-555	microRNA 555	non-coding RNA	RNA, micro	Approved	1q22	01q22	hsa-mir-555		MIRN555		MicroRNAs	476	2006-05-16	2008-12-18		2014-11-18	693140	ENSG00000207720		uc021pay.1		NR_030282									MI0003561																URS000075E19D
HGNC:32812	MIR556	hsa-mir-556	microRNA 556	non-coding RNA	RNA, micro	Approved	1q23.3	01q23.3	hsa-mir-556		MIRN556		MicroRNAs	476	2006-05-16	2008-12-18		2014-11-19	693141	ENSG00000207729		uc021pdr.2		NR_030283									MI0003562																URS00006C3A3C
HGNC:32813	MIR557	hsa-mir-557	microRNA 557	non-coding RNA	RNA, micro	Approved	1q24.2	01q24.2	hsa-mir-557		MIRN557		MicroRNAs	476	2006-05-16	2008-12-18		2014-11-19	693142	ENSG00000207974		uc021pel.1		NR_030284									MI0003563																URS000075A6B8
HGNC:32814	MIR558	hsa-mir-558	microRNA 558	non-coding RNA	RNA, micro	Approved	2p22.3	02p22.3	hsa-mir-558		MIRN558		MicroRNAs	476	2006-05-16	2008-12-18		2014-11-18	693143	ENSG00000207653		uc021vfr.1		NR_030285								616473	MI0003564																URS00006DB970
HGNC:32815	MIR559	hsa-mir-559	microRNA 559	non-coding RNA	RNA, micro	Approved	2p21	02p21	hsa-mir-559		MIRN559		MicroRNAs	476	2006-05-16	2008-12-18		2014-11-19	693144	ENSG00000207923		uc021vhd.1		NR_030286									MI0003565																URS000075B15D
HGNC:32817	MIR561	hsa-mir-561	microRNA 561	non-coding RNA	RNA, micro	Approved	2q32.1	02q32.1	hsa-mir-561		MIRN561		MicroRNAs	476	2006-05-16	2008-12-18		2014-11-19	693146	ENSG00000207951		uc021vtt.1		NR_030287									MI0003567																URS000075C677
HGNC:32818	MIR562	hsa-mir-562	microRNA 562	non-coding RNA	RNA, micro	Approved	2q37.1	02q37.1	hsa-mir-562		MIRN562		MicroRNAs	476	2006-05-16	2008-12-18		2016-11-16	693147	ENSG00000207626		uc021vyf.1		NR_030288									MI0003568																URS000075A7C1
HGNC:32819	MIR563	hsa-mir-563	microRNA 563	non-coding RNA	RNA, micro	Approved	3p25.1	03p25.1	hsa-mir-563		MIRN563		MicroRNAs	476	2006-05-16	2008-12-18		2014-11-19	693148	ENSG00000207815		uc021wtp.1		NR_030289									MI0003569																URS000070CB5A
HGNC:32820	MIR564	hsa-mir-564	microRNA 564	non-coding RNA	RNA, micro	Approved	3p21.31	03p21.31	hsa-mir-564		MIRN564		MicroRNAs	476	2006-05-16	2008-12-18		2018-02-06	693149	ENSG00000284498		uc021wwr.1		NR_030290									MI0003570																URS000075A5C3
HGNC:32822	MIR566	hsa-mir-566	microRNA 566	non-coding RNA	RNA, micro	Approved	3p21.31	03p21.31	hsa-mir-566		MIRN566		MicroRNAs	476	2006-05-16	2008-12-18		2016-11-16	693151	ENSG00000207922		uc032rms.1		NR_030291									MI0003572																URS000075DB70
HGNC:32823	MIR567	hsa-mir-567	microRNA 567	non-coding RNA	RNA, micro	Approved	3q13.2	03q13.2	hsa-mir-567		MIRN567		MicroRNAs	476	2006-05-16	2008-12-18		2014-11-19	693152	ENSG00000207940		uc021xck.1		NR_030292									MI0003573																URS00006CB61F
HGNC:32824	MIR568	hsa-mir-568	microRNA 568	non-coding RNA	RNA, micro	Approved	3q13.31	03q13.31	hsa-mir-568		MIRN568		MicroRNAs	476	2006-05-16	2008-12-18		2016-11-16	693153	ENSG00000284134		uc003ebh.2		NR_030293									MI0003574																URS000075AF78
HGNC:32825	MIR569	hsa-mir-569	microRNA 569	non-coding RNA	RNA, micro	Approved	3q26.2	03q26.2	hsa-mir-569		MIRN569		MicroRNAs	476	2006-05-16	2008-12-18		2014-11-19	693154	ENSG00000207963		uc021xhh.1		NR_030295									MI0003576																URS0000685928
HGNC:32826	MIR570	hsa-mir-570	microRNA 570	non-coding RNA	RNA, micro	Approved	3q29	03q29	hsa-mir-570		MIRN570		MicroRNAs	476	2006-05-16	2008-12-18		2016-11-16	693155	ENSG00000207650		uc021xjf.1		NR_030296								614538	MI0003577																URS0000759B29
HGNC:32827	MIR571	hsa-mir-571	microRNA 571	non-coding RNA	RNA, micro	Approved	4p16.3	04p16.3	hsa-mir-571		MIRN571		MicroRNAs	476	2006-05-16	2008-12-18		2014-11-18	693156	ENSG00000207642		uc032tah.1		NR_030297									MI0003578																URS000075E6ED
HGNC:32828	MIR572	hsa-mir-572	microRNA 572	non-coding RNA	RNA, micro	Approved	4p15.33	04p15.33	hsa-mir-572		MIRN572		MicroRNAs	476	2006-05-16	2008-12-18		2014-11-18	693157	ENSG00000207716		uc021xmf.1		NR_030298									MI0003579																URS000075C548
HGNC:32829	MIR573	hsa-mir-573	microRNA 573	non-coding RNA	RNA, micro	Approved	4p15.2	04p15.2	hsa-mir-573		MIRN573		MicroRNAs	476	2006-05-16	2008-12-18		2014-11-19	693158	ENSG00000207697		uc021xmx.1		NR_030299									MI0003580																URS00006A04D9
HGNC:32830	MIR574	hsa-mir-574	microRNA 574	non-coding RNA	RNA, micro	Approved	4p14	04p14	hsa-mir-574		MIRN574		MicroRNAs	476	2006-05-16	2008-12-18		2016-11-16	693159	ENSG00000207944		uc021xno.1		NR_030300								615469	MI0003581																URS000075BE91
HGNC:32831	MIR575	hsa-mir-575	microRNA 575	non-coding RNA	RNA, micro	Approved	4q21.22	04q21.22	hsa-mir-575		MIRN575		MicroRNAs	476	2006-05-16	2008-12-18		2014-11-18	693160	ENSG00000207746		uc021xpn.1		NR_030301									MI0003582																URS000064FA6C
HGNC:32832	MIR576	hsa-mir-576	microRNA 576	non-coding RNA	RNA, micro	Approved	4q25	04q25	hsa-mir-576		MIRN576		MicroRNAs	476	2006-05-16	2008-12-18		2016-11-16	693161	ENSG00000207988		uc021xqq.1		NR_030302									MI0003583																URS000063C5C4
HGNC:32833	MIR577	hsa-mir-577	microRNA 577	non-coding RNA	RNA, micro	Approved	4q26	04q26	hsa-mir-577		MIRN577		MicroRNAs	476	2006-05-16	2008-12-18		2014-11-19	693162	ENSG00000207931		uc021xqw.1		NR_030303									MI0003584																URS00006D03D5
HGNC:32834	MIR578	hsa-mir-578	microRNA 578	non-coding RNA	RNA, micro	Approved	4q32.3	04q32.3	hsa-mir-578		MIRN578		MicroRNAs	476	2006-05-16	2008-12-18		2014-11-19	693163	ENSG00000207559		uc021xua.1		NR_030304									MI0003585																URS000064EB09
HGNC:32835	MIR579	hsa-mir-579	microRNA 579	non-coding RNA	RNA, micro	Approved	5p13.3	05p13.3	hsa-mir-579		MIRN579		MicroRNAs	476	2006-05-16	2008-12-18		2014-11-18	693164	ENSG00000207956		uc032upu.1		NR_030305									MI0003586																URS0000440A79
HGNC:32836	MIR580	hsa-mir-580	microRNA 580	non-coding RNA	RNA, micro	Approved	5p13.2	05p13.2	hsa-mir-580		MIRN580		MicroRNAs	476	2006-05-16	2008-12-18		2014-11-19	693165	ENSG00000207756		uc021xxm.1		NR_030306									MI0003587																URS00006315BE
HGNC:32837	MIR581	hsa-mir-581	microRNA 581	non-coding RNA	RNA, micro	Approved	5q11.2	05q11.2	hsa-mir-581		MIRN581		MicroRNAs	476	2006-05-16	2008-12-18		2014-11-19	693166	ENSG00000207627		uc021xyk.1		NR_030307									MI0003588																URS000070DF56
HGNC:32838	MIR582	hsa-mir-582	microRNA 582	non-coding RNA	RNA, micro	Approved	5q12.1	05q12.1	hsa-mir-582		MIRN582		MicroRNAs	476	2006-05-16	2008-12-18		2014-11-18	693167	ENSG00000202601		uc021xyz.2		NR_030308					RGD:2325413				MI0003589																URS000068CA2F
HGNC:32839	MIR583	hsa-mir-583	microRNA 583	non-coding RNA	RNA, micro	Approved	5q15	05q15	hsa-mir-583		MIRN583		MicroRNAs	476	2006-05-16	2008-12-18		2014-11-18	693168	ENSG00000207578		uc021ybp.1		NR_030309									MI0003590																URS00006FBE08
HGNC:32840	MIR584	hsa-mir-584	microRNA 584	non-coding RNA	RNA, micro	Approved	5q32	05q32	hsa-mir-584		MIRN584		MicroRNAs	476	2006-05-16	2008-12-18		2014-11-19	693169	ENSG00000207714		uc021yfl.2		NR_030310									MI0003591																URS000066A55E
HGNC:32841	MIR585	hsa-mir-585	microRNA 585	non-coding RNA	RNA, micro	Approved	5q35.1	05q35.1	hsa-mir-585		MIRN585		MicroRNAs	476	2006-05-16	2008-12-18		2014-11-19	693170	ENSG00000207619		uc021yhm.1		NR_030311									MI0003592																URS000075EBA2
HGNC:32842	MIR586	hsa-mir-586	microRNA 586	non-coding RNA	RNA, micro	Approved	6p21.1	06p21.1	hsa-mir-586		MIRN586		MicroRNAs	476	2006-05-16	2008-12-18		2014-11-19	693171	ENSG00000207769		uc021zab.1		NR_030313									MI0003594																URS0000652679
HGNC:32843	MIR587	hsa-mir-587	microRNA 587	non-coding RNA	RNA, micro	Approved	6q21	06q21	hsa-mir-587		MIRN587		MicroRNAs	476	2006-05-16	2008-12-18		2014-11-19	693172	ENSG00000207577		uc032xgz.1		NR_030314									MI0003595																URS000075E1D5
HGNC:32844	MIR588	hsa-mir-588	microRNA 588	non-coding RNA	RNA, micro	Approved	6q22.32	06q22.32	hsa-mir-588		MIRN588		MicroRNAs	476	2006-05-16	2008-12-18		2014-11-19	693173	ENSG00000207632		uc032xlk.1		NR_030316									MI0003597																URS000075C40E
HGNC:32845	MIR589	hsa-mir-589	microRNA 589	non-coding RNA	RNA, micro	Approved	7p22.1	07p22.1	hsa-mir-589		MIRN589		MicroRNAs	476	2006-05-16	2008-12-18		2014-11-19	693174	ENSG00000207973		uc021zzd.1		NR_030318									MI0003599																URS000064C5B0
HGNC:32846	MIR590	hsa-mir-590	microRNA 590	non-coding RNA	RNA, micro	Approved	7q11.23	07q11.23	hsa-mir-590		MIRN590		MicroRNAs	476	2006-05-16	2008-12-18		2014-11-19	693175	ENSG00000207741		uc022afx.1		NR_030321								615070	MI0003602																URS00004AE041
HGNC:32847	MIR591	hsa-mir-591	microRNA 591	non-coding RNA	RNA, micro	Approved	7q21.3	07q21.3	hsa-mir-591		MIRN591		MicroRNAs	476	2006-05-16	2008-12-18		2014-11-19	693176	ENSG00000208025		uc022aho.1		NR_030322									MI0003603																URS000075D670
HGNC:32848	MIR592	hsa-mir-592	microRNA 592	non-coding RNA	RNA, micro	Approved	7q31.33	07q31.33	hsa-mir-592		MIRN592		MicroRNAs	476	2006-05-16	2008-12-18		2014-11-19	693177	ENSG00000207692		uc022akt.2		NR_030323					RGD:2314878				MI0003604																URS000075E152
HGNC:32849	MIR593	hsa-mir-593	microRNA 593	non-coding RNA	RNA, micro	Approved	7q32.1	07q32.1	hsa-mir-593		MIRN593		MicroRNAs	476	2006-05-16	2008-12-18		2014-11-19	693178	ENSG00000207588		uc022akw.1		NR_030324									MI0003605																URS000052FD62
HGNC:32851	MIR595	hsa-mir-595	microRNA 595	non-coding RNA	RNA, micro	Approved	7q36.3	07q36.3	hsa-mir-595		MIRN595		MicroRNAs	476	2006-05-16	2008-12-18		2014-11-19	693180	ENSG00000207637		uc022aql.1		NR_030325									MI0003607																URS000075B3FD
HGNC:32852	MIR596	hsa-mir-596	microRNA 596	non-coding RNA	RNA, micro	Approved	8p23.3	08p23.3	hsa-mir-596		MIRN596		MicroRNAs	476	2006-05-16	2008-12-18		2014-11-19	693181	ENSG00000207826		uc022aqo.1		NR_030326									MI0003608																URS000075AC80
HGNC:32853	MIR597	hsa-mir-597	microRNA 597	non-coding RNA	RNA, micro	Approved	8p23.1	08p23.1	hsa-mir-597		MIRN597		MicroRNAs	476	2006-05-16	2008-12-18		2014-11-19	693182	ENSG00000207701		uc022arr.1		NR_030327									MI0003609																URS000072B4C8
HGNC:32854	MIR598	hsa-mir-598	microRNA 598	non-coding RNA	RNA, micro	Approved	8p23.1	08p23.1	hsa-mir-598		MIRN598		MicroRNAs	476	2006-05-16	2008-12-18		2014-11-19	693183	ENSG00000207600		uc022arw.2		NR_030328					RGD:2325416				MI0003610																URS0000669010
HGNC:32855	MIR599	hsa-mir-599	microRNA 599	non-coding RNA	RNA, micro	Approved	8q22.2	08q22.2	hsa-mir-599		MIRN599		MicroRNAs	476	2006-05-16	2008-12-18		2014-11-19	693184	ENSG00000207804		uc022azd.1		NR_030329									MI0003611																URS0000728487
HGNC:32856	MIR600	hsa-mir-600	microRNA 600	non-coding RNA	RNA, micro	Approved	9q33.3	09q33.3	hsa-mir-600		MIRN600		MicroRNAs	476	2006-05-16	2008-12-18		2015-02-03	693185	ENSG00000274325		uc064voj.1		NR_030331									MI0003613																URS0000759FE6
HGNC:32857	MIR601	hsa-mir-601	microRNA 601	non-coding RNA	RNA, micro	Approved	9q33.3	09q33.3	hsa-mir-601		MIRN601		MicroRNAs	476	2006-05-16	2008-12-18		2014-11-19	693186	ENSG00000207991		uc022bnd.1		NR_030332									MI0003614																URS0000725398
HGNC:32858	MIR602	hsa-mir-602	microRNA 602	non-coding RNA	RNA, micro	Approved	9q34.3	09q34.3	hsa-mir-602		MIRN602		MicroRNAs	476	2006-05-16	2008-12-18		2014-11-18	693187	ENSG00000207693		uc022bqm.1		NR_030333									MI0003615																URS000075B5BC
HGNC:32859	MIR603	hsa-mir-603	microRNA 603	non-coding RNA	RNA, micro	Approved	10p12.2	10p12.2	hsa-mir-603		MIRN603		MicroRNAs	476	2006-05-16	2008-12-18		2016-11-16	693188	ENSG00000207930		uc021poj.1		NR_030334									MI0003616																URS00000EBE00
HGNC:32860	MIR604	hsa-mir-604	microRNA 604	non-coding RNA	RNA, micro	Approved	10p11.23	10p11.23	hsa-mir-604		MIRN604		MicroRNAs	476	2006-05-16	2008-12-18		2014-11-19	693189	ENSG00000207612		uc021por.1		NR_030335									MI0003617																URS0000664FAA
HGNC:32861	MIR605	hsa-mir-605	microRNA 605	non-coding RNA	RNA, micro	Approved	10q21.1	10q21.1	hsa-mir-605		MIRN605		MicroRNAs	476	2006-05-16	2008-12-18		2014-11-19	693190	ENSG00000207813		uc021pqt.1		NR_030336									MI0003618																URS000075ABF4
HGNC:32862	MIR606	hsa-mir-606	microRNA 606	non-coding RNA	RNA, micro	Approved	10q22.2	10q22.2	hsa-mir-606		MIRN606		MicroRNAs	476	2006-05-17	2008-12-18		2014-11-19	693191	ENSG00000207583		uc031wll.1		NR_030337									MI0003619																URS000075AF3B
HGNC:32863	MIR607	hsa-mir-607	microRNA 607	non-coding RNA	RNA, micro	Approved	10q24.1	10q24.1	hsa-mir-607		MIRN607		MicroRNAs	476	2006-05-17	2008-12-18		2016-11-16	693192	ENSG00000207976		uc031wqa.1		NR_030338									MI0003620																URS0000722917
HGNC:32864	MIR608	hsa-mir-608	microRNA 608	non-coding RNA	RNA, micro	Approved	10q24.31	10q24.31	hsa-mir-608		MIRN608		MicroRNAs	476	2006-05-17	2008-12-18		2014-11-19	693193	ENSG00000207551		uc021pxa.1		NR_030339									MI0003621																URS000075A578
HGNC:32865	MIR609	hsa-mir-609	microRNA 609	non-coding RNA	RNA, micro	Approved	10q25.1	10q25.1	hsa-mir-609		MIRN609		MicroRNAs	476	2006-05-17	2008-12-18		2014-11-18	693194	ENSG00000208033		uc021pxq.1		NR_030340									MI0003622																URS00006E8036
HGNC:32866	MIR610	hsa-mir-610	microRNA 610	non-coding RNA	RNA, micro	Approved	11p14.1	11p14.1	hsa-mir-610		MIRN610		MicroRNAs	476	2006-05-17	2008-12-18		2014-11-19	693195	ENSG00000207874		uc021qfg.1		NR_030341								612330	MI0003623																URS000075D59C
HGNC:32867	MIR611	hsa-mir-611	microRNA 611	non-coding RNA	RNA, micro	Approved	11q12.2	11q12.2	hsa-mir-611		MIRN611		MicroRNAs	476	2006-05-17	2008-12-18		2014-11-19	693196	ENSG00000207601		uc021qki.1		NR_030342									MI0003624																URS0000643E32
HGNC:32868	MIR612	hsa-mir-612	microRNA 612	non-coding RNA	RNA, micro	Approved	11q13.1	11q13.1	hsa-mir-612		MIRN612		MicroRNAs	476	2006-05-17	2008-12-18		2015-02-03	693197	ENSG00000273834		uc058dju.1		NR_030343									MI0003625																URS00006E8395
HGNC:32869	MIR613	hsa-mir-613	microRNA 613	non-coding RNA	RNA, micro	Approved	12p13.1	12p13.1	hsa-mir-613		MIRN613		MicroRNAs	476	2006-05-17	2008-12-18		2014-11-19	693198	ENSG00000207983		uc021qvl.1		NR_030344									MI0003626																URS000075EF41
HGNC:32870	MIR614	hsa-mir-614	microRNA 614	non-coding RNA	RNA, micro	Approved	12p13.1	12p13.1	hsa-mir-614		MIRN614		MicroRNAs	476	2006-05-17	2008-12-18		2018-02-06	693199	ENSG00000283759		uc001rbb.4		NR_030345									MI0003627																URS000075BC23
HGNC:32871	MIR615	hsa-mir-615	microRNA 615	non-coding RNA	RNA, micro	Approved	12q13.13	12q13.13	hsa-mir-615		MIRN615		MicroRNAs	476	2006-05-17	2008-12-18		2014-11-18	693200	ENSG00000207571		uc021qyl.1		NR_030753					RGD:2314884				MI0003628																URS000070789A
HGNC:32872	MIR616	hsa-mir-616	microRNA 616	non-coding RNA	RNA, micro	Approved	12q13.3	12q13.3	hsa-mir-616		MIRN616		MicroRNAs	476	2006-05-17	2008-12-18		2014-11-19	693201	ENSG00000208028		uc021qzm.3		NR_030346								614489	MI0003629																URS00006DC233
HGNC:32873	MIR617	hsa-mir-617	microRNA 617	non-coding RNA	RNA, micro	Approved	12q21.31	12q21.31	hsa-mir-617		MIRN617		MicroRNAs	476	2006-05-17	2008-12-18		2014-11-19	693202	ENSG00000207763		uc021rbb.1		NR_030348									MI0003631																URS000075D960
HGNC:32874	MIR618	hsa-mir-618	microRNA 618	non-coding RNA	RNA, micro	Approved	12q21.31	12q21.31	hsa-mir-618		MIRN618		MicroRNAs	476	2006-05-17	2008-12-18		2014-11-18	693203	ENSG00000208022		uc021rbc.1		NR_030349									MI0003632																URS000075D4B4
HGNC:32875	MIR619	hsa-mir-619	microRNA 619	non-coding RNA	RNA, micro	Approved	12q24.11	12q24.11	hsa-mir-619		MIRN619		MicroRNAs	476	2006-05-17	2008-12-18		2014-11-19	693204	ENSG00000207622		uc031zmm.1		NR_030350									MI0003633																URS000075CDCE
HGNC:32876	MIR620	hsa-mir-620	microRNA 620	non-coding RNA	RNA, micro	Approved	12q24.21	12q24.21	hsa-mir-620		MIRN620		MicroRNAs	476	2006-05-17	2008-12-18		2016-11-16	693205	ENSG00000207967		uc021reh.1		NR_030351									MI0003634																URS000075BCD3
HGNC:32877	MIR621	hsa-mir-621	microRNA 621	non-coding RNA	RNA, micro	Approved	13q14.11	13q14.11	hsa-mir-621		MIRN621		MicroRNAs	476	2006-05-17	2008-12-18		2014-11-19	693206	ENSG00000207652		uc021rir.1		NR_030352									MI0003635																URS00006D8030
HGNC:32878	MIR622	hsa-mir-622	microRNA 622	non-coding RNA	RNA, micro	Approved	13q31.3	13q31.3	hsa-mir-622		MIRN622		MicroRNAs	476	2006-05-17	2008-12-18		2014-11-19	693207	ENSG00000207858		uc021rld.1		NR_030754									MI0003636																URS0000759951
HGNC:32879	MIR623	hsa-mir-623	microRNA 623	non-coding RNA	RNA, micro	Approved	13q32.3	13q32.3	hsa-mir-623		MIRN623		MicroRNAs	476	2006-05-17	2008-12-18		2014-11-19	693208	ENSG00000207719		uc021rmb.1		NR_030353									MI0003637																URS000075BF27
HGNC:32880	MIR624	hsa-mir-624	microRNA 624	non-coding RNA	RNA, micro	Approved	14q12	14q12	hsa-mir-624		MIRN624		MicroRNAs	476	2006-05-17	2008-12-18		2014-11-19	693209	ENSG00000207952		uc021rrx.1		NR_030354									MI0003638																URS00006A55B0
HGNC:32881	MIR625	hsa-mir-625	microRNA 625	non-coding RNA	RNA, micro	Approved	14q23.3	14q23.3	hsa-mir-625		MIRN625		MicroRNAs	476	2006-05-17	2008-12-18		2014-11-19	693210	ENSG00000207781		uc021rux.1		NR_030355									MI0003639																URS0000001A7A
HGNC:32882	MIR626	hsa-mir-626	microRNA 626	non-coding RNA	RNA, micro	Approved	15q15.1	15q15.1	hsa-mir-626		MIRN626		MicroRNAs	476	2006-05-17	2008-12-18		2014-11-19	693211	ENSG00000207766		uc021sjm.1		NR_030356									MI0003640																URS000071745D
HGNC:32883	MIR627	hsa-mir-627	microRNA 627	non-coding RNA	RNA, micro	Approved	15q15.1	15q15.1	hsa-mir-627		MIRN627		MicroRNAs	476	2006-05-17	2008-12-18		2014-11-19	693212	ENSG00000207712		uc021sjq.1		NR_030357									MI0003641																URS00007599E2
HGNC:32884	MIR628	hsa-mir-628	microRNA 628	non-coding RNA	RNA, micro	Approved	15q21.3	15q21.3	hsa-mir-628		MIRN628		MicroRNAs	476	2006-05-17	2008-12-18		2018-02-06	693213	ENSG00000283891		uc021smv.2		NR_030358					RGD:2325480				MI0003642																URS000050D31F
HGNC:32885	MIR629	hsa-mir-629	microRNA 629	non-coding RNA	RNA, micro	Approved	15q23	15q23	hsa-mir-629		MIRN629		MicroRNAs	476	2006-05-17	2008-12-18		2014-11-18	693214	ENSG00000207965		uc021spm.1		NR_030714									MI0003643																URS000075CA16
HGNC:32886	MIR630	hsa-mir-630	microRNA 630	non-coding RNA	RNA, micro	Approved	15q24.1	15q24.1	hsa-mir-630		MIRN630		MicroRNAs	476	2006-05-17	2008-12-18		2018-02-06	693215	ENSG00000283798		uc021spw.1		NR_030359									MI0003644																URS000075A45A
HGNC:32887	MIR631	hsa-mir-631	microRNA 631	non-coding RNA	RNA, micro	Approved	15q24.2	15q24.2	hsa-mir-631		MIRN631		MicroRNAs	476	2006-05-17	2008-12-18		2018-02-06	693216	ENSG00000284343		uc021sqo.1		NR_030360									MI0003645																URS000065B212
HGNC:32888	MIR632	hsa-mir-632	microRNA 632	non-coding RNA	RNA, micro	Approved	17q11.2	17q11.2	hsa-mir-632		MIRN632		MicroRNAs	476	2006-05-17	2008-12-18		2014-11-19	693217	ENSG00000207928		uc021tuw.1		NR_030362					RGD:2325479				MI0003647																URS00006AADFA
HGNC:32889	MIR633	hsa-mir-633	microRNA 633	non-coding RNA	RNA, micro	Approved	17q23.2	17q23.2	hsa-mir-633		MIRN633		MicroRNAs	476	2006-05-17	2008-12-18		2014-11-19	693218	ENSG00000207552		uc021ubj.1		NR_030363									MI0003648																URS0000678203
HGNC:32890	MIR634	hsa-mir-634	microRNA 634	non-coding RNA	RNA, micro	Approved	17q24.2	17q24.2	hsa-mir-634		MIRN634		MicroRNAs	476	2006-05-17	2008-12-18		2014-11-19	693219	ENSG00000207943		uc021ubx.1		NR_030364									MI0003649																URS000075DE74
HGNC:32891	MIR635	hsa-mir-635	microRNA 635	non-coding RNA	RNA, micro	Approved	17q24.2	17q24.2	hsa-mir-635		MIRN635		MicroRNAs	476	2006-05-17	2008-12-18		2014-11-19	693220	ENSG00000207561		uc021ucf.1		NR_030365									MI0003650																URS000075CD0C
HGNC:32892	MIR636	hsa-mir-636	microRNA 636	non-coding RNA	RNA, micro	Approved	17q25.1	17q25.1	hsa-mir-636		MIRN636		MicroRNAs	476	2006-05-17	2008-12-18		2014-11-19	693221	ENSG00000207556		uc021udo.1		NR_030366									MI0003651																URS000062E57E
HGNC:32893	MIR637	hsa-mir-637	microRNA 637	non-coding RNA	RNA, micro	Approved	19p13.3	19p13.3	hsa-mir-637		MIRN637		MicroRNAs	476	2006-05-17	2008-12-18		2014-11-19	693222	ENSG00000207733		uc021umy.1		NR_030367									MI0003652																URS000075AC40
HGNC:32894	MIR638	hsa-mir-638	microRNA 638	non-coding RNA	RNA, micro	Approved	19p13.2	19p13.2	hsa-mir-638		MIRN638		MicroRNAs	476	2006-05-17	2008-12-18		2014-11-19	693223	ENSG00000207972		uc021uoz.1		NR_030368									MI0003653																URS0000668846
HGNC:32895	MIR639	hsa-mir-639	microRNA 639	non-coding RNA	RNA, micro	Approved	19p13.12	19p13.12	hsa-mir-639		MIRN639		MicroRNAs	476	2006-05-17	2008-12-18		2014-11-19	693224	ENSG00000207707		uc021upw.1		NR_030369									MI0003654																URS00006BE831
HGNC:32896	MIR640	hsa-mir-640	microRNA 640	non-coding RNA	RNA, micro	Approved	19p13.11	19p13.11	hsa-mir-640		MIRN640		MicroRNAs	476	2006-05-17	2008-12-18		2014-11-19	693225	ENSG00000207821		uc032hpj.1		NR_030370									MI0003655																URS0000666A9B
HGNC:32897	MIR641	hsa-mir-641	microRNA 641	non-coding RNA	RNA, micro	Approved	19q13.2	19q13.2	hsa-mir-641		MIRN641		MicroRNAs	476	2006-05-17	2008-12-18		2014-11-19	693226	ENSG00000207631		uc021uur.1		NR_030371									MI0003656																URS000075CBEE
HGNC:32898	MIR642A	hsa-mir-642	microRNA 642a	non-coding RNA	RNA, micro	Approved	19q13.32	19q13.32	hsa-mir-642		MIRN642|MIR642	microRNA 642	MicroRNAs	476	2006-05-17	2010-09-13	2010-09-13	2014-11-18	693227	ENSG00000207773		uc021uvx.1		NR_030372									MI0003657																URS000069A81A
HGNC:38902	MIR642B	hsa-mir-642b	microRNA 642b	non-coding RNA	RNA, micro	Approved	19q13.32	19q13.32	hsa-mir-642b				MicroRNAs	476	2010-09-15			2016-11-16	100500845	ENSG00000283212				NR_037512									MI0016685																URS000075E432
HGNC:32899	MIR643	hsa-mir-643	microRNA 643	non-coding RNA	RNA, micro	Approved	19q13.41	19q13.41	hsa-mir-643		MIRN643		MicroRNAs	476	2006-05-17	2008-12-18		2014-11-18	693228	ENSG00000208002		uc021uyt.2		NR_030373									MI0003658																URS00006D5889
HGNC:32900	MIR644A	hsa-mir-644	microRNA 644a	non-coding RNA	RNA, micro	Approved	20q11.22	20q11.22	hsa-mir-644		MIRN644|MIR644	microRNA 644	MicroRNAs	476	2006-05-17	2011-11-14	2011-11-14	2014-11-19	693229	ENSG00000207997		uc021wcb.1		NR_030374									MI0003659																URS000067B227
HGNC:32901	MIR645	hsa-mir-645	microRNA 645	non-coding RNA	RNA, micro	Approved	20q13.13	20q13.13	hsa-mir-645		MIRN645		MicroRNAs	476	2006-05-17	2008-12-18		2014-11-19	693230	ENSG00000208018		uc021wet.1		NR_030375									MI0003660																URS000075AEA1
HGNC:32902	MIR646	hsa-mir-646	microRNA 646	non-coding RNA	RNA, micro	Approved	20q13.33	20q13.33	hsa-mir-646		MIRN646		MicroRNAs	476	2006-05-17	2008-12-18		2014-11-19	693231	ENSG00000207802		uc032poe.1		NR_030376									MI0003661																URS000075CDB8
HGNC:32903	MIR647	hsa-mir-647	microRNA 647	non-coding RNA	RNA, micro	Approved	20q13.33	20q13.33	hsa-mir-647		MIRN647		MicroRNAs	476	2006-05-17	2008-12-18		2014-11-19	693232	ENSG00000207554		uc021wgn.1		NR_030377									MI0003662																URS000075B0C4
HGNC:32904	MIR648	hsa-mir-648	microRNA 648	non-coding RNA	RNA, micro	Approved	22q11.21	22q11.21	hsa-mir-648		MIRN648		MicroRNAs	476	2006-05-17	2008-12-18		2014-11-19	693233	ENSG00000207780		uc021wks.1		NR_030378								616205	MI0003663																URS000063524F
HGNC:32905	MIR649	hsa-mir-649	microRNA 649	non-coding RNA	RNA, micro	Approved	22q11.21	22q11.21	hsa-mir-649		MIRN649		MicroRNAs	476	2006-05-17	2008-12-18		2016-11-16	693234	ENSG00000207575		uc021wma.1		NR_030379									MI0003664																URS00006DE1AC
HGNC:32906	MIR650	hsa-mir-650	microRNA 650	non-coding RNA	RNA, micro	Approved	22q11.22	22q11.22	hsa-mir-650		MIRN650		MicroRNAs	476	2006-05-24	2008-12-18		2014-11-19	723778	ENSG00000207836		uc062cdj.1		NR_030755								615379	MI0003665																URS000075CEFF
HGNC:32907	MIR651	hsa-mir-651	microRNA 651	non-coding RNA	RNA, micro	Approved	Xp22.31	Xp22.31	hsa-mir-651		MIRN651		MicroRNAs	476	2006-05-24	2008-12-18		2014-11-18	723779	ENSG00000207628		uc022bsi.2		NR_030380									MI0003666																URS0000651B6D
HGNC:32908	MIR652	hsa-mir-652	microRNA 652	non-coding RNA	RNA, micro	Approved	Xq23	Xq23	hsa-mir-652		MIRN652		MicroRNAs	476	2006-06-12	2008-12-18		2014-11-19	724022	ENSG00000208013		uc022cci.2		NR_030381					RGD:2325439				MI0003667																URS000063C71D
HGNC:32909	MIR653	hsa-mir-653	microRNA 653	non-coding RNA	RNA, micro	Approved	7q21.3	07q21.3	hsa-mir-653		MIRN653		MicroRNAs	476	2006-06-12	2008-12-18		2014-11-19	724023	ENSG00000208014		uc022ahj.1		NR_030388					RGD:2314881				MI0003674																URS00006F04EF
HGNC:32910	MIR654	hsa-mir-654	microRNA 654	non-coding RNA	RNA, micro	Approved	14q32.31	14q32.31	hsa-mir-654		MIRN654		MicroRNAs	476	2006-06-12	2008-12-18		2014-11-18	724024	ENSG00000207934		uc021sda.1		NR_030390									MI0003676																URS000075B509
HGNC:32911	MIR655	hsa-mir-655	microRNA 655	non-coding RNA	RNA, micro	Approved	14q32.31	14q32.31	hsa-mir-655		MIRN655		MicroRNAs	476	2006-06-12	2008-12-18		2014-11-19	724025	ENSG00000207646		uc021sdj.1		NR_030391									MI0003677																URS000075B3AB
HGNC:32912	MIR656	hsa-mir-656	microRNA 656	non-coding RNA	RNA, micro	Approved	14q32.31	14q32.31	hsa-mir-656		MIRN656		MicroRNAs	476	2006-06-12	2008-12-18		2014-11-19	724026	ENSG00000207959		uc021sdv.1		NR_030392								616376	MI0003678																URS000075B5E4
HGNC:32913	MIR657	hsa-mir-657	microRNA 657	non-coding RNA	RNA, micro	Approved	17q25.3	17q25.3	hsa-mir-657		MIRN657		MicroRNAs	476	2006-06-12	2008-12-18		2014-11-19	724027	ENSG00000207736		uc021uev.1		NR_030394									MI0003681																URS000070FFCE
HGNC:32914	MIR658	hsa-mir-658	microRNA 658	non-coding RNA	RNA, micro	Approved	22q13.1	22q13.1	hsa-mir-658		MIRN658		MicroRNAs	476	2006-06-12	2008-12-18		2014-11-19	724028	ENSG00000207945		uc021wpj.1		NR_030395									MI0003682																URS000075ABB5
HGNC:32915	MIR659	hsa-mir-659	microRNA 659	non-coding RNA	RNA, micro	Approved	22q13.1	22q13.1	hsa-mir-659		MIRN659		MicroRNAs	476	2006-06-12	2008-12-18		2014-11-18	724029	ENSG00000207696		uc021wpk.1		NR_030396								613556	MI0003683																URS000075BF23
HGNC:32916	MIR660	hsa-mir-660	microRNA 660	non-coding RNA	RNA, micro	Approved	Xp11.23	Xp11.23	hsa-mir-660		MIRN660		MicroRNAs	476	2006-06-12	2008-12-18		2014-11-19	724030	ENSG00000207970		uc022bwk.2		NR_030397									MI0003684																URS000075D69B
HGNC:32917	MIR661	hsa-mir-661	microRNA 661	non-coding RNA	RNA, micro	Approved	8q24.3	08q24.3	hsa-mir-661		MIRN661		MicroRNAs	476	2006-06-12	2008-12-18		2014-11-19	724031	ENSG00000207574		uc022bcl.1		NR_030383								613716	MI0003669																URS00001C4680
HGNC:32918	MIR662	hsa-mir-662	microRNA 662	non-coding RNA	RNA, micro	Approved	16p13.3	16p13.3	hsa-mir-662		MIRN662		MicroRNAs	476	2006-06-12	2008-12-18		2014-11-19	724032	ENSG00000207579		uc021tac.1		NR_030384									MI0003670																URS00006BFF14
HGNC:32919	MIR663A	hsa-mir-663	microRNA 663a	non-coding RNA	RNA, micro	Approved	20p11.1	20p11.1	hsa-mir-663		MIRN663|MIR663	microRNA 663	MicroRNAs	476	2006-06-12	2011-11-14	2011-11-14	2015-02-03	724033	ENSG00000273684		uc021wbn.1		NR_030386									MI0003672																URS00006A470C
HGNC:35270	MIR663B	hsa-mir-663b	microRNA 663b	non-coding RNA	RNA, micro	Approved	2q21.2	02q21.2	hsa-mir-663b		MIRN663B		MicroRNAs	476	2008-11-03	2008-12-18		2016-11-16	100313824	ENSG00000221288		uc021vpu.1		NR_031608									MI0006336																URS000075EE28
HGNC:35370	MIR664A	hsa-mir-664	microRNA 664a	non-coding RNA	RNA, micro	Approved	1q41	01q41	hsa-mir-664		MIRN664|MIR664	microRNA 664	MicroRNAs	476	2008-11-03	2014-03-17	2014-03-17	2016-11-16	100302234	ENSG00000281696				NR_031705									MI0006442																URS000075B7FD
HGNC:43501	MIR664B	hsa-mir-664b	microRNA 664b	non-coding RNA	RNA, micro	Approved	Xq28	Xq28	hsa-mir-664b		MIR644B	microRNA 644b			2011-11-14	2014-03-17	2014-03-17	2016-11-16	100847052	ENSG00000284450				NR_049842									MI0019134																URS000075DD29
HGNC:33662	MIR665	hsa-mir-665	microRNA 665	non-coding RNA	RNA, micro	Approved	14q32.2	14q32.2	hsa-mir-665		MIRN665		MicroRNAs	476	2007-10-24	2008-12-18		2016-10-10	100126315	ENSG00000283159				NR_030617									MI0005563																URS000075CD82
HGNC:33135	MIR668	hsa-mir-668	microRNA 668	non-coding RNA	RNA, micro	Approved	14q32.31	14q32.31	hsa-mir-668		MIRN668		MicroRNAs	476	2006-10-10	2008-12-18		2014-11-19	768214	ENSG00000276352				NR_030408									MI0003761																URS00006F5B1B
HGNC:37304	MIR670	hsa-mir-670	microRNA 670	non-coding RNA	RNA, micro	Approved	11p11.2	11p11.2	hsa-mir-670				MicroRNAs	476	2009-09-18			2016-11-16	100313777	ENSG00000211568		uc021qgk.1		NR_031577									MI0003933																URS000075B3C7
HGNC:33134	MIR671	hsa-mir-671	microRNA 671	non-coding RNA	RNA, micro	Approved	7q36.1	07q36.1	hsa-mir-671		MIRN671		MicroRNAs	476	2006-10-10	2008-12-18		2014-11-19	768213	ENSG00000211517		uc022aqb.1		NR_030407					RGD:2325494			615245	MI0003760																URS000075DC96
HGNC:33351	MIR675	hsa-mir-675	microRNA 675	non-coding RNA	RNA, micro	Approved	11p15.5	11p15.5	hsa-mir-675		MIRN675		MicroRNAs	476	2007-02-16	2008-12-18		2015-02-03	100033819	ENSG00000278648		uc057xwb.1		NR_030533					RGD:2314883			615509	MI0005416																URS0000691556
HGNC:38880	MIR676	hsa-mir-676	microRNA 676	non-coding RNA	RNA, micro	Approved	Xq13.1	Xq13.1	hsa-mir-676				MicroRNAs	476	2010-09-15			2016-11-16	100500887	ENSG00000211991				NR_037494									MI0016436																URS000075F10F
HGNC:33654	MIR708	hsa-mir-708	microRNA 708	non-coding RNA	RNA, micro	Approved	11q14.1	11q14.1	hsa-mir-708		MIRN708		MicroRNAs	476	2007-10-24	2008-12-18		2014-11-19	100126333	ENSG00000211997		uc021qoc.1		NR_030598					RGD:2325357				MI0005543																URS000062A2F0
HGNC:37316	MIR711	hsa-mir-711	microRNA 711	non-coding RNA	RNA, micro	Approved	3p21.31	03p21.31	hsa-mir-711				MicroRNAs	476	2009-09-18			2018-02-06	100313843	ENSG00000284251		uc021wxp.1		NR_031756					RGD:2325468				MI0012488																URS000075B4E6
HGNC:37317	MIR718	hsa-mir-718	microRNA 718	non-coding RNA	RNA, micro	Approved	Xq28	Xq28	hsa-mir-718				MicroRNAs	476	2009-09-18			2016-11-16	100313781	ENSG00000211524		uc022cid.2		NR_031757								300929	MI0012489																URS000075EB45
HGNC:33658	MIR744	hsa-mir-744	microRNA 744	non-coding RNA	RNA, micro	Approved	17p12	17p12	hsa-mir-744		MIRN744		MicroRNAs	476	2007-10-24	2008-12-18		2015-02-03	100126313	ENSG00000266297		uc021tqg.1		NR_030613									MI0005559																URS00000EC1BE
HGNC:33133	MIR758	hsa-mir-758	microRNA 758	non-coding RNA	RNA, micro	Approved	14q32.31	14q32.31	hsa-mir-758		MIRN758		MicroRNAs	476	2006-10-10	2008-12-18		2014-11-19	768212	ENSG00000211582		uc021scp.1		NR_030406									MI0003757																URS000075DEC1
HGNC:37307	MIR759	hsa-mir-759	microRNA 759	non-coding RNA	RNA, micro	Approved	13q14.3	13q14.3	hsa-mir-759				MicroRNAs	476	2009-09-18			2016-11-16	100313778	ENSG00000211579		uc021rjz.2		NR_031582									MI0004065																URS000075BF88
HGNC:33666	MIR760	hsa-mir-760	microRNA 760	non-coding RNA	RNA, micro	Approved	1p22.1	01p22.1	hsa-mir-760		MIRN760		MicroRNAs	476	2007-10-24	2008-12-18		2014-11-19	100126348	ENSG00000211575		uc021oqa.2		NR_030621					RGD:2325489				MI0005567																URS000075ABEC
HGNC:37305	MIR761	hsa-mir-761	microRNA 761	non-coding RNA	RNA, micro	Approved	1p32.3	01p32.3	hsa-mir-761				MicroRNAs	476	2009-09-18			2016-11-16	100313892	ENSG00000212076		uc021onj.2		NR_031580					RGD:2325411				MI0003941																URS000075F0EC
HGNC:37303	MIR762	hsa-mir-762	microRNA 762	non-coding RNA	RNA, micro	Approved	16p11.2	16p11.2	hsa-mir-762				MicroRNAs	476	2009-09-18			2016-11-16	100313837	ENSG00000211591		uc021tgs.1		NR_031576									MI0003892																URS000075DA19
HGNC:37306	MIR764	hsa-mir-764	microRNA 764	non-coding RNA	RNA, micro	Approved	Xq23	Xq23	hsa-mir-764				MicroRNAs	476	2009-09-18			2016-11-16	100313838	ENSG00000212100		uc022ccw.1		NR_031581					RGD:2325352				MI0003944																URS000075B1C9
HGNC:33141	MIR765	hsa-mir-765	microRNA 765	non-coding RNA	RNA, micro	Approved	1q23.1	01q23.1	hsa-mir-765		MIRN765		MicroRNAs	476	2006-10-10	2008-12-18		2014-11-19	768220	ENSG00000211581		uc021pbj.1		NR_030527									MI0005116																URS000068E793
HGNC:33139	MIR766	hsa-mir-766	microRNA 766	non-coding RNA	RNA, micro	Approved	Xq24	Xq24	hsa-mir-766		MIRN766		MicroRNAs	476	2006-10-10	2008-12-18		2014-11-19	768218	ENSG00000211578		uc022cdl.2		NR_030413									MI0003836																URS000075ADF2
HGNC:33136	MIR767	hsa-mir-767	microRNA 767	non-coding RNA	RNA, micro	Approved	Xq28	Xq28	hsa-mir-767		MIRN767		MicroRNAs	476	2006-10-10	2008-12-18	2006-10-10	2014-11-19	768215	ENSG00000211583		uc022chd.2		NR_030409									MI0003763																URS000075ED21
HGNC:33138	MIR769	hsa-mir-769	microRNA 769	non-coding RNA	RNA, micro	Approved	19q13.32	19q13.32	hsa-mir-769		MIRN769		MicroRNAs	476	2006-10-10	2008-12-18		2014-11-19	768217	ENSG00000211580		uc021uwe.1		NR_030412									MI0003834																URS000075D819
HGNC:33143	MIR770	hsa-mir-770	microRNA 770	non-coding RNA	RNA, micro	Approved	14q32.2	14q32.2	hsa-mir-770		MIRN770		MicroRNAs	476	2006-10-10	2008-12-18		2014-11-19	768222	ENSG00000211574		uc021sbz.1		NR_030528					RGD:2325415				MI0005118																URS000075BA84
HGNC:33140	MIR802	hsa-mir-802	microRNA 802	non-coding RNA	RNA, micro	Approved	21q22.12	21q22.12	hsa-mir-802		MIRN802		MicroRNAs	476	2006-10-10	2008-12-18		2014-11-19	768219	ENSG00000211590		uc021wix.1		NR_030414					RGD:2325478			616090	MI0003906																URS000070FC11
HGNC:33663	MIR873	hsa-mir-873	microRNA 873	non-coding RNA	RNA, micro	Approved	9p21.1	09p21.1	hsa-mir-873		MIRN873		MicroRNAs	476	2007-10-24	2008-12-18		2014-11-18	100126316	ENSG00000215939		uc022bfe.2		NR_030618					RGD:2325356			616137	MI0005564																URS0000209F04
HGNC:33643	MIR874	hsa-mir-874	microRNA 874	non-coding RNA	RNA, micro	Approved	5q31.2	05q31.2	hsa-mir-874		MIRN874		MicroRNAs	476	2007-10-24	2008-12-18		2014-11-19	100126343	ENSG00000216009		uc021ydz.2		NR_030588					RGD:2325511				MI0005532																URS000036AFF1
HGNC:33652	MIR875	hsa-mir-875	microRNA 875	non-coding RNA	RNA, micro	Approved	8q22.2	08q22.2	hsa-mir-875		MIRN875		MicroRNAs	476	2007-10-24	2008-12-18		2014-11-18	100126309	ENSG00000216069		uc022aze.1		NR_030596					RGD:2325477				MI0005541																URS000065D4D7
HGNC:33653	MIR876	hsa-mir-876	microRNA 876	non-coding RNA	RNA, micro	Approved	9p21.1	09p21.1	hsa-mir-876		MIRN876		MicroRNAs	476	2007-10-24	2008-12-18		2014-11-19	100126310	ENSG00000215966		uc022bfd.1		NR_030597					RGD:2325412				MI0005542																URS000006DA05
HGNC:33660	MIR877	hsa-mir-877	microRNA 877	non-coding RNA	RNA, micro	Approved	6p21.33	06p21.33	hsa-mir-877		MIRN877		MicroRNAs	476	2007-10-24	2008-12-18		2014-11-18	100126314	ENSG00000216101		uc021yud.2		NR_030615					RGD:2325510			611619	MI0005561																URS00006A5378
HGNC:33659	MIR885	hsa-mir-885	microRNA 885	non-coding RNA	RNA, micro	Approved	3p25.3	03p25.3	hsa-mir-885		MIRN885		MicroRNAs	476	2007-10-24	2008-12-18		2014-11-19	100126334	ENSG00000216135		uc021wta.2		NR_030614									MI0005560																URS0000726DE7
HGNC:33661	MIR887	hsa-mir-887	microRNA 887	non-coding RNA	RNA, micro	Approved	5p15.1	05p15.1	hsa-mir-887		MIRN887		MicroRNAs	476	2007-10-24	2008-12-18		2014-11-19	100126347	ENSG00000216077		uc021xwr.2		NR_030616									MI0005562																URS000062DC91
HGNC:33648	MIR888	hsa-mir-888	microRNA 888	non-coding RNA	RNA, micro	Approved	Xq27.3	Xq27.3	hsa-mir-888		MIRN888		MicroRNAs	476	2007-10-24	2008-12-18		2014-11-18	100126306	ENSG00000216005		uc022cfp.1		NR_030592									MI0005537																URS000075C9F0
HGNC:33651	MIR889	hsa-mir-889	microRNA 889	non-coding RNA	RNA, micro	Approved	14q32.31	14q32.31	hsa-mir-889		MIRN889		MicroRNAs	476	2007-10-24	2008-12-18		2014-11-19	100126345	ENSG00000216099		uc021sdh.2		NR_030595									MI0005540																URS000075D4A4
HGNC:33644	MIR890	hsa-mir-890	microRNA 890	non-coding RNA	RNA, micro	Approved	Xq27.3	Xq27.3	hsa-mir-890		MIRN890		MicroRNAs	476	2007-10-24	2008-12-18		2014-11-18	100126303	ENSG00000216075		uc022cfo.1		NR_030589									MI0005533																URS000075A116
HGNC:33635	MIR891A	hsa-mir-891a	microRNA 891a	non-coding RNA	RNA, micro	Approved	Xq27.3	Xq27.3	hsa-mir-891a		MIRN891A		MicroRNAs	476	2007-10-24	2008-12-18		2014-11-19	100126341	ENSG00000216056		uc022cft.1		NR_030581									MI0005524																URS00006497FB
HGNC:33645	MIR891B	hsa-mir-891b	microRNA 891b	non-coding RNA	RNA, micro	Approved	Xq27.3	Xq27.3	hsa-mir-891b		MIRN891B		MicroRNAs	476	2007-10-24	2008-12-18		2014-11-18	100126304	ENSG00000216064		uc022cfs.1		NR_030590									MI0005534																URS0000676F0F
HGNC:33639	MIR892A	hsa-mir-892a	microRNA 892a	non-coding RNA	RNA, micro	Approved	Xq27.3	Xq27.3	hsa-mir-892a		MIRN892A		MicroRNAs	476	2007-10-24	2008-12-18		2014-11-19	100126342	ENSG00000215943		uc022cfq.1		NR_030584									MI0005528																URS0000759C52
HGNC:33649	MIR892B	hsa-mir-892b	microRNA 892b	non-coding RNA	RNA, micro	Approved	Xq27.3	Xq27.3	hsa-mir-892b		MIRN892B		MicroRNAs	476	2007-10-24	2008-12-18		2014-11-18	100126307	ENSG00000216098		uc022cfr.1		NR_030593									MI0005538																URS0000759FDD
HGNC:50194	MIR892C	hsa-mir-892c	microRNA 892c	non-coding RNA	RNA, micro	Approved	Xq27.3	Xq27.3	hsa-mir-892c				MicroRNAs	476	2014-03-24			2016-11-16	102466721	ENSG00000252219				NR_106783									MI0022560																URS000075C34B
HGNC:33670	MIR920	hsa-mir-920	microRNA 920	non-coding RNA	RNA, micro	Approved	12p12.1	12p12.1	hsa-mir-920		MIRN920		MicroRNAs	476	2007-10-24	2008-12-18		2014-11-18	100126320	ENSG00000216192		uc021qwc.1		NR_030625									MI0005712																URS000067E0B9
HGNC:33671	MIR921	hsa-mir-921	microRNA 921	non-coding RNA	RNA, micro	Approved	1q24.1	01q24.1	hsa-mir-921		MIRN921		MicroRNAs	476	2007-10-24	2008-12-18		2014-11-19	100126349	ENSG00000215952		uc021peg.1		NR_030626									MI0005713																URS000075C577
HGNC:33672	MIR922	hsa-mir-922	microRNA 922	non-coding RNA	RNA, micro	Approved	3q29	03q29	hsa-mir-922		MIRN922		MicroRNAs	476	2007-10-24	2008-12-18		2018-02-06	100126321	ENSG00000284146		uc021xjw.1		NR_030627									MI0005714																URS0000718B2A
HGNC:33674	MIR924	hsa-mir-924	microRNA 924	non-coding RNA	RNA, micro	Approved	18q12.3	18q12.3	hsa-mir-924		MIRN924		MicroRNAs	476	2007-10-24	2008-12-18		2011-09-12	100126323	ENSG00000283615				NR_030628									MI0005716																URS00006C1626
HGNC:33676	MIR933	hsa-mir-933	microRNA 933	non-coding RNA	RNA, micro	Approved	2q31.1	02q31.1	hsa-mir-933		MIRN933		MicroRNAs	476	2007-10-24	2008-12-18		2014-11-18	100126350	ENSG00000215973		uc021vso.1		NR_030630									MI0005755																URS0000759919
HGNC:33677	MIR934	hsa-mir-934	microRNA 934	non-coding RNA	RNA, micro	Approved	Xq26.3	Xq26.3	hsa-mir-934		MIRN934		MicroRNAs	476	2007-10-24	2008-12-18		2014-11-18	100126324	ENSG00000216060		uc022cev.1		NR_030631									MI0005756																URS00006AA21F
HGNC:33678	MIR935	hsa-mir-935	microRNA 935	non-coding RNA	RNA, micro	Approved	19q13.42	19q13.42	hsa-mir-935		MIRN935		MicroRNAs	476	2007-10-24	2008-12-18		2014-11-19	100126325	ENSG00000215998		uc021vbd.1		NR_030632									MI0005757																URS000075D91F
HGNC:33679	MIR936	hsa-mir-936	microRNA 936	non-coding RNA	RNA, micro	Approved	10q25.1	10q25.1	hsa-mir-936		MIRN936		MicroRNAs	476	2007-10-24	2008-12-18		2018-02-06	100126326	ENSG00000283788		uc021pxp.1		NR_030760									MI0005758																URS00006D1120
HGNC:33680	MIR937	hsa-mir-937	microRNA 937	non-coding RNA	RNA, micro	Approved	8q24.3	08q24.3	hsa-mir-937		MIRN937		MicroRNAs	476	2007-10-24	2008-12-18		2014-11-18	100126338	ENSG00000216090		uc022bck.1		NR_030633									MI0005759																URS0000662FC3
HGNC:33681	MIR938	hsa-mir-938	microRNA 938	non-coding RNA	RNA, micro	Approved	10p11.23	10p11.23	hsa-mir-938		MIRN938		MicroRNAs	476	2007-10-24	2008-12-18		2014-11-19	100126327	ENSG00000216035		uc021pos.1		NR_030634									MI0005760																URS00006DA7A7
HGNC:33682	MIR939	hsa-mir-939	microRNA 939	non-coding RNA	RNA, micro	Approved	8q24.3	08q24.3	hsa-mir-939		MIRN939		MicroRNAs	476	2007-10-24	2008-12-18		2014-11-18	100126351	ENSG00000216133		uc022bcn.1		NR_030635									MI0005761																URS000069D7BD
HGNC:33683	MIR940	hsa-mir-940	microRNA 940	non-coding RNA	RNA, micro	Approved	16p13.3	16p13.3	hsa-mir-940		MIRN940		MicroRNAs	476	2007-10-24	2008-12-18		2016-10-10	100126328	ENSG00000284346		uc059plp.1		NR_030636									MI0005762																URS0000699E19
HGNC:33684	MIR941-1	hsa-mir-941-1	microRNA 941-1	non-coding RNA	RNA, micro	Approved	20q13.33	20q13.33	hsa-mir-941-1		MIRN941-1		MicroRNAs	476	2007-10-24	2008-12-18		2014-11-19	100126329	ENSG00000283206		uc061yqg.1		NR_030637									MI0005763																URS00007B97D3
HGNC:33685	MIR941-2	hsa-mir-941-2	microRNA 941-2	non-coding RNA	RNA, micro	Approved	20q13.33	20q13.33	hsa-mir-941-2		MIRN941-2		MicroRNAs	476	2007-10-24	2008-12-18		2014-11-19	100126339	ENSG00000216141				NR_030638									MI0005764																URS00007B5D6A
HGNC:33686	MIR941-3	hsa-mir-941-3	microRNA 941-3	non-coding RNA	RNA, micro	Approved	20q13.33	20q13.33	hsa-mir-941-3		MIRN941-3		MicroRNAs	476	2007-10-24	2008-12-18		2014-11-19	100126352	ENSG00000283513		uc061yqd.1		NR_030639									MI0005765																URS00007B5D6A
HGNC:33687	MIR941-4	hsa-mir-941-4	microRNA 941-4	non-coding RNA	RNA, micro	Approved	20q13.33	20q13.33	hsa-mir-941-4		MIRN941-4		MicroRNAs	476	2007-10-24	2009-03-19		2011-09-12	100126330	ENSG00000216195		uc021wgl.2		NR_040032									MI0005766																URS00007B5D6A
HGNC:50845	MIR941-5		microRNA 941-5	non-coding RNA	RNA, micro	Approved	20q13.33	20q13.33					MicroRNAs	476	2014-06-26			2016-11-16	103504732	ENSG00000275842				NR_128719									MI0031520																URS00007B5D6A
HGNC:33688	MIR942	hsa-mir-942	microRNA 942	non-coding RNA	RNA, micro	Approved	1p13.1	01p13.1	hsa-mir-942		MIRN942		MicroRNAs	476	2007-10-24	2008-12-18		2014-11-19	100126331	ENSG00000215930		uc021osm.1		NR_030640									MI0005767																URS0000712C24
HGNC:33689	MIR943	hsa-mir-943	microRNA 943	non-coding RNA	RNA, micro	Approved	4p16.3	04p16.3	hsa-mir-943		MIRN943		MicroRNAs	476	2007-10-24	2008-12-18		2014-11-19	100126332	ENSG00000216105		uc021xkm.1		NR_030641									MI0005768																URS000075CD07
HGNC:33690	MIR944	hsa-mir-944	microRNA 944	non-coding RNA	RNA, micro	Approved	3q28	03q28	hsa-mir-944		MIRN944		MicroRNAs	476	2007-10-24	2008-12-18		2014-11-19	100126340	ENSG00000216058		uc021xis.1		NR_030642									MI0005769																URS0000663F9C
HGNC:35259	MIR1178	hsa-mir-1178	microRNA 1178	non-coding RNA	RNA, micro	Approved	12q24.23	12q24.23	hsa-mir-1178		MIRN1178		MicroRNAs	476	2008-11-03	2008-12-18		2014-11-19	100302274	ENSG00000221323		uc021rer.1		NR_031589									MI0006271																URS000075AF6E
HGNC:35260	MIR1179	hsa-mir-1179	microRNA 1179	non-coding RNA	RNA, micro	Approved	15q26.1	15q26.1	hsa-mir-1179		MIRN1179		MicroRNAs	476	2008-11-03	2008-12-18		2016-11-16	100302235	ENSG00000221630		uc021suc.2		NR_031590									MI0006272																URS000075A3C1
HGNC:35261	MIR1180	hsa-mir-1180	microRNA 1180	non-coding RNA	RNA, micro	Approved	17p11.2	17p11.2	hsa-mir-1180		MIRN1180		MicroRNAs	476	2008-11-03	2008-12-18		2016-11-16	100302256	ENSG00000221540		uc021trz.1		NR_031591									MI0006273																URS0000657D34
HGNC:35262	MIR1181	hsa-mir-1181	microRNA 1181	non-coding RNA	RNA, micro	Approved	19p13.2	19p13.2	hsa-mir-1181		MIRN1181		MicroRNAs	476	2008-11-03	2008-12-18		2016-11-16	100302213	ENSG00000221566		uc021uov.1		NR_031592									MI0006274																URS000075EF45
HGNC:35263	MIR1182	hsa-mir-1182	microRNA 1182	non-coding RNA	RNA, micro	Approved	1q42.2	01q42.2	hsa-mir-1182		MIRN1182		MicroRNAs	476	2008-11-03	2008-12-18		2014-11-19	100302132	ENSG00000221290		uc021pkk.1		NR_031593									MI0006275																URS000075C9F5
HGNC:35264	MIR1183	hsa-mir-1183	microRNA 1183	non-coding RNA	RNA, micro	Approved	7p15.3	07p15.3	hsa-mir-1183		MIRN1183		MicroRNAs	476	2008-11-03	2008-12-18		2016-11-16	100302122	ENSG00000221783		uc022aal.1		NR_031594									MI0006276																URS00006E1030
HGNC:35265	MIR1184-1	hsa-mir-1184	microRNA 1184-1	non-coding RNA	RNA, micro	Approved	Xq28	Xq28	hsa-mir-1184		MIRN1184|MIR1184	microRNA 1184	MicroRNAs	476	2008-11-03	2010-09-13	2010-09-13	2014-11-19	100302111	ENSG00000221533		uc022cil.1		NR_036049									MI0006277																URS000075A55D
HGNC:38211	MIR1184-2	hsa-mir-1184-2	microRNA 1184-2	non-coding RNA	RNA, micro	Approved	Xq28	Xq28	hsa-mir-1184-2				MicroRNAs	476	2010-04-30			2016-11-16	100422985	ENSG00000221190		uc022cim.1		NR_036259									MI0015971																URS000075A55D
HGNC:38389	MIR1184-3	hsa-mir-1184-3	microRNA 1184-3	non-coding RNA	RNA, micro	Approved	Xq28	Xq28	hsa-mir-1184-3				MicroRNAs	476	2010-04-30			2016-11-16	100422977	ENSG00000221603		uc022cin.1		NR_036260									MI0015972																URS000075A55D
HGNC:35257	MIR1185-1	hsa-mir-1185-1	microRNA 1185-1	non-coding RNA	RNA, micro	Approved	14q32.31	14q32.31	hsa-mir-1185-1		MIRN1185-1		MicroRNAs	476	2008-11-03	2008-12-18		2016-11-16	100302157	ENSG00000221525		uc021sdd.2		NR_031575									MI0003844																URS000075CEFC
HGNC:35254	MIR1185-2	hsa-mir-1185-2	microRNA 1185-2	non-coding RNA	RNA, micro	Approved	14q32.31	14q32.31	hsa-mir-1185-2		MIRN1185-2		MicroRNAs	476	2008-11-03	2008-12-18		2016-11-16	100302209	ENSG00000221614		uc021sde.2		NR_031571									MI0003821																URS000075B319
HGNC:38247	MIR1193	hsa-mir-1193	microRNA 1193	non-coding RNA	RNA, micro	Approved	14q32.31	14q32.31	hsa-mir-1193				MicroRNAs	476	2010-04-30			2016-11-16	100422837	ENSG00000221036		uc021scs.2		NR_036132									MI0014205																URS000075C2A9
HGNC:35376	MIR1197	hsa-mir-1197	microRNA 1197	non-coding RNA	RNA, micro	Approved	14q32.31	14q32.31	hsa-mir-1197		MIRN1197		MicroRNAs	476	2008-11-03	2008-12-18		2016-11-16	100302250	ENSG00000221745		uc021sco.2		NR_031713									MI0006656																URS000075B597
HGNC:50081	MIR1199	hsa-mir-1199	microRNA 1199	non-coding RNA	RNA, micro	Approved	19p13.12	19p13.12	hsa-mir-1199				MicroRNAs	476	2014-03-24			2016-11-16	102466515	ENSG00000284081				NR_106715									MI0020340																URS000075B871
HGNC:35266	MIR1200	hsa-mir-1200	microRNA 1200	non-coding RNA	RNA, micro	Approved	7p14.2	07p14.2	hsa-mir-1200		MIRN1200		MicroRNAs	476	2008-11-03	2008-12-18		2014-11-18	100302113	ENSG00000221325		uc022abw.1		NR_031604									MI0006332																URS000075A6E3
HGNC:35268	MIR1202	hsa-mir-1202	microRNA 1202	non-coding RNA	RNA, micro	Approved	6q25.3	06q25.3	hsa-mir-1202		MIRN1202		MicroRNAs	476	2008-11-03	2008-12-18		2016-11-16	100302259	ENSG00000221456		uc032xqq.1		NR_031606									MI0006334																URS000075E4E5
HGNC:35269	MIR1203	hsa-mir-1203	microRNA 1203	non-coding RNA	RNA, micro	Approved	17q21.32	17q21.32	hsa-mir-1203		MIRN1203		MicroRNAs	476	2008-11-03	2008-12-18		2016-11-16	100302211	ENSG00000221739		uc021tze.1		NR_031607									MI0006335																URS000075D682
HGNC:37059	MIR1204	hsa-mir-1204	microRNA 1204	non-coding RNA	RNA, micro	Approved	8q24.21	08q24.21	hsa-mir-1204				MicroRNAs	476	2009-04-06			2015-01-29	100302185	ENSG00000275264		uc022bbf.1		NR_031609									MI0006337																URS000075D2B1
HGNC:35271	MIR1205	hsa-mir-1205	microRNA 1205	non-coding RNA	RNA, micro	Approved	8q24.21	08q24.21	hsa-mir-1205		MIRN1205		MicroRNAs	476	2008-11-03	2008-12-18		2016-11-16	100302161	ENSG00000221771		uc022bbg.1		NR_031610									MI0006338																URS000075B1EF
HGNC:35272	MIR1206	hsa-mir-1206	microRNA 1206	non-coding RNA	RNA, micro	Approved	8q24.21	08q24.21	hsa-mir-1206		MIRN1206		MicroRNAs	476	2008-11-03	2008-12-18		2016-11-16	100302170	ENSG00000283200				NR_031611									MI0006339																URS000075E581
HGNC:35273	MIR1207	hsa-mir-1207	microRNA 1207	non-coding RNA	RNA, micro	Approved	8q24.21	08q24.21	hsa-mir-1207		MIRN1207		MicroRNAs	476	2008-11-03	2008-12-18		2016-11-16	100302175	ENSG00000221176		uc022bbj.1		NR_031612									MI0006340																URS000063AB20
HGNC:35274	MIR1208	hsa-mir-1208	microRNA 1208	non-coding RNA	RNA, micro	Approved	8q24.21	08q24.21	hsa-mir-1208		MIRN1208		MicroRNAs	476	2008-11-03	2008-12-18		2014-11-18	100302281	ENSG00000221261		uc022bbk.1		NR_031613									MI0006341																URS00006A01F2
HGNC:33923	MIR1224	hsa-mir-1224	microRNA 1224	non-coding RNA	RNA, micro	Approved	3q27.1	03q27.1	hsa-mir-1224		MIRN1224		MicroRNAs	476	2008-01-07	2008-12-18		2014-11-19	100187716	ENSG00000221120		uc021xih.1		NR_030410					RGD:2325484			611620	MI0003764																URS00006378D3
HGNC:33931	MIR1225	hsa-mir-1225	microRNA 1225	non-coding RNA	RNA, micro	Approved	16p13.3	16p13.3	hsa-mir-1225		MIRN1225		MicroRNAs	476	2008-01-07	2008-12-18		2014-11-19	100188847	ENSG00000221656		uc021tap.1		NR_030646								611621	MI0006311																URS00006DAE80
HGNC:33922	MIR1226	hsa-mir-1226	microRNA 1226	non-coding RNA	RNA, micro	Approved	3p21.31	03p21.31	hsa-mir-1226		MIRN1226		MicroRNAs	476	2008-01-07	2008-12-18		2014-11-19	100302232	ENSG00000221585		uc021wxj.1		NR_031595									MI0006313																URS000064B9B1
HGNC:33932	MIR1227	hsa-mir-1227	microRNA 1227	non-coding RNA	RNA, micro	Approved	19p13.3	19p13.3	hsa-mir-1227		MIRN1227		MicroRNAs	476	2008-01-07	2008-12-18		2016-11-16	100302283	ENSG00000221411		uc021umq.1		NR_031596									MI0006316																URS00006DE17B
HGNC:33928	MIR1228	hsa-mir-1228	microRNA 1228	non-coding RNA	RNA, micro	Approved	12q13.3	12q13.3	hsa-mir-1228		MIRN1228		MicroRNAs	476	2008-01-07	2008-12-18		2016-11-16	100302201	ENSG00000221365		uc021qzh.1		NR_031597									MI0006318																URS000075D5D5
HGNC:33924	MIR1229	hsa-mir-1229	microRNA 1229	non-coding RNA	RNA, micro	Approved	5q35.3	05q35.3	hsa-mir-1229		MIRN1229		MicroRNAs	476	2008-01-07	2008-12-18		2016-11-16	100302156	ENSG00000221394		uc021yjg.1		NR_031598									MI0006319																URS000075D553
HGNC:33921	MIR1231	hsa-mir-1231	microRNA 1231	non-coding RNA	RNA, micro	Approved	1q32.1	01q32.1	hsa-mir-1231		MIRN1231		MicroRNAs	476	2008-01-07	2008-12-18		2016-11-16	100302158	ENSG00000221028		uc021phj.1		NR_031599								617040	MI0006321																URS000075A358
HGNC:33929	MIR1233-1	hsa-mir-1233	microRNA 1233-1	non-coding RNA	RNA, micro	Approved	15q14	15q14	hsa-mir-1233		MIRN1233|MIR1233	microRNA 1233	MicroRNAs	476	2008-01-07	2010-09-13	2010-09-13	2016-11-16	100302160	ENSG00000221649		uc021sit.1		NR_036050									MI0006323																URS0000759F8D
HGNC:38277	MIR1233-2	hsa-mir-1233-2	microRNA 1233-2	non-coding RNA	RNA, micro	Approved	15q14	15q14	hsa-mir-1233-2				MicroRNAs	476	2010-04-30			2016-11-16	100422845	ENSG00000221065		uc021six.1		NR_036261									MI0015973																URS0000759F8D
HGNC:33926	MIR1234	hsa-mir-1234	microRNA 1234	non-coding RNA	RNA, micro	Approved	8q24.3	08q24.3	hsa-mir-1234		MIRN1234		MicroRNAs	476	2008-01-07	2008-12-18		2016-11-16	100302196	ENSG00000284139		uc064rmc.1		NR_031600									MI0006324																URS00007E4877
HGNC:33925	MIR1236	hsa-mir-1236	microRNA 1236	non-coding RNA	RNA, micro	Approved	6p21.33	06p21.33	hsa-mir-1236		MIRN1236		MicroRNAs	476	2008-01-07	2008-12-18		2018-02-06	100302242	ENSG00000284446		uc021yvc.1		NR_031601									MI0006326																URS000075C764
HGNC:33927	MIR1237	hsa-mir-1237	microRNA 1237	non-coding RNA	RNA, micro	Approved	11q13.1	11q13.1	hsa-mir-1237		MIRN1237		MicroRNAs	476	2008-01-07	2008-12-18		2016-11-16	100302280	ENSG00000221273		uc021qkv.1		NR_031602									MI0006327																URS000063ACDB
HGNC:33933	MIR1238	hsa-mir-1238	microRNA 1238	non-coding RNA	RNA, micro	Approved	19p13.2	19p13.2	hsa-mir-1238		MIRN1238		MicroRNAs	476	2008-01-07	2008-12-18		2016-11-16	100302226	ENSG00000221410		uc021uoy.1		NR_031603									MI0006328																URS000075A0EE
HGNC:35304	MIR1243	hsa-mir-1243	microRNA 1243	non-coding RNA	RNA, micro	Approved	4q25	04q25	hsa-mir-1243		MIRN1243		MicroRNAs	476	2008-11-03	2008-12-18		2016-11-16	100302188	ENSG00000283193				NR_031641									MI0006373																URS000075E486
HGNC:35310	MIR1244-1	hsa-mir-1244	microRNA 1244-1	non-coding RNA	RNA, micro	Approved	2q37.1	02q37.1	hsa-mir-1244		MIRN1244|MIR1244	microRNA 1244	MicroRNAs	476	2008-11-03	2010-09-13	2010-09-13	2015-07-30	100302285	ENSG00000284378				NR_036052									MI0006379																URS000075BB1F
HGNC:38321	MIR1244-2	hsa-mir-1244-2	microRNA 1244-2	non-coding RNA	RNA, micro	Approved	5q23.1	05q23.1	hsa-mir-1244-2				MicroRNAs	476	2010-04-30			2015-07-30	100422885	ENSG00000283498				NR_036262									MI0015974																URS000075BB1F
HGNC:38390	MIR1244-3	hsa-mir-1244-3	microRNA 1244-3	non-coding RNA	RNA, micro	Approved	12p13.31	12p13.31	hsa-mir-1244-3				MicroRNAs	476	2010-04-30			2015-07-30	100422872	ENSG00000283429				NR_036263									MI0015975																URS000075BB1F
HGNC:50831	MIR1244-4		microRNA 1244-4	non-coding RNA	RNA, micro	Approved	12p13.2	12p13.2					MicroRNAs	476	2014-06-26			2016-11-16	103504734	ENSG00000283475				NR_128710									MI0031511																URS000075BB1F
HGNC:35311	MIR1245A	hsa-mir-1245	microRNA 1245a	non-coding RNA	RNA, micro	Approved	2q32.2	02q32.2	hsa-mir-1245		MIRN1245|MIR1245	microRNA 1245	MicroRNAs	476	2008-11-03	2011-11-14	2011-11-14	2014-11-19	100302219	ENSG00000221502		uc021vtv.2		NR_031647									MI0006380																URS000075F01A
HGNC:41794	MIR1245B	hsa-mir-1245b	microRNA 1245b	non-coding RNA	RNA, micro	Approved	2q32.2	02q32.2	hsa-mir-1245b				MicroRNAs	476	2011-05-02			2016-11-16	100616324	ENSG00000283238				NR_039947									MI0017431																URS000075AA79
HGNC:35312	MIR1246	hsa-mir-1246	microRNA 1246	non-coding RNA	RNA, micro	Approved	2q31.1	02q31.1	hsa-mir-1246		MIRN1246		MicroRNAs	476	2008-11-03	2008-12-18		2014-11-18	100302142	ENSG00000283203				NR_031648									MI0006381																URS000075AC0B
HGNC:35313	MIR1247	hsa-mir-1247	microRNA 1247	non-coding RNA	RNA, micro	Approved	14q32.31	14q32.31	hsa-mir-1247		MIRN1247		MicroRNAs	476	2008-11-03	2008-12-18		2015-01-29	100302145	ENSG00000277601		uc021sdw.1		NR_031649									MI0006382																URS000075C329
HGNC:35314	MIR1248	hsa-mir-1248	microRNA 1248	non-coding RNA	RNA, micro	Approved	3q27.3	03q27.3	hsa-mir-1248		MIRN1248		MicroRNAs	476	2008-11-03	2008-12-18		2014-11-19	100302143	ENSG00000283958		uc062rfa.1		NR_031650									MI0006383																URS000075EAF7
HGNC:35315	MIR1249	hsa-mir-1249	microRNA 1249	non-coding RNA	RNA, micro	Approved	22q13.31	22q13.31	hsa-mir-1249		MIRN1249		MicroRNAs	476	2008-11-03	2008-12-18		2014-11-19	100302149	ENSG00000221598		uc021wrh.2		NR_031651					RGD:4888573				MI0006384																URS000075BEA3
HGNC:35316	MIR1250	hsa-mir-1250	microRNA 1250	non-coding RNA	RNA, micro	Approved	17q25.3	17q25.3	hsa-mir-1250		MIRN1250		MicroRNAs	476	2008-11-03	2008-12-18		2016-11-16	100302229	ENSG00000221025		uc021uex.1		NR_031652									MI0006385																URS000075AF0B
HGNC:35317	MIR1251	hsa-mir-1251	microRNA 1251	non-coding RNA	RNA, micro	Approved	12q23.1	12q23.1	hsa-mir-1251		MIRN1251		MicroRNAs	476	2008-11-03	2008-12-18		2016-11-16	100302289	ENSG00000221479		uc021rcf.2		NR_031653									MI0006386																URS000075C678
HGNC:35365	MIR1252	hsa-mir-1252	microRNA 1252	non-coding RNA	RNA, micro	Approved	12q21.2	12q21.2	hsa-mir-1252		MIRN1252		MicroRNAs	476	2008-11-03	2008-12-18		2016-11-16	100302136	ENSG00000221788		uc021ray.1		NR_031700									MI0006434																URS000075CAE4
HGNC:35318	MIR1253	hsa-mir-1253	microRNA 1253	non-coding RNA	RNA, micro	Approved	17p13.3	17p13.3	hsa-mir-1253		MIRN1253		MicroRNAs	476	2008-11-03	2008-12-18		2016-11-16	100302208	ENSG00000221200	OTTHUMG00000185966	uc021tnr.1		NR_031654									MI0006387																URS0000708133
HGNC:35319	MIR1254-1	hsa-mir-1254	microRNA 1254-1	non-coding RNA	RNA, micro	Approved	10q21.3	10q21.3	hsa-mir-1254		MIRN1254|MIR1254	microRNA 1254	MicroRNAs	476	2008-11-03	2011-11-14	2011-11-14	2014-11-18	100302273	ENSG00000221184		uc031wjw.1		NR_031655									MI0006388																URS000075E39E
HGNC:41770	MIR1254-2	hsa-mir-1254-2	microRNA 1254-2	non-coding RNA	RNA, micro	Approved	10p12.2	10p12.2	hsa-mir-1254-2				MicroRNAs	476	2011-05-02			2016-11-16	100616217	ENSG00000264574		uc031vzt.1		NR_039606									MI0016747																URS000075C7D9
HGNC:35320	MIR1255A	hsa-mir-1255a	microRNA 1255a	non-coding RNA	RNA, micro	Approved	4q24	04q24	hsa-mir-1255a		MIRN1255A		MicroRNAs	476	2008-11-03	2008-12-18		2016-11-16	100302193	ENSG00000221265		uc032trr.1		NR_031656									MI0006389																URS000075C3F5
HGNC:35366	MIR1255B1	hsa-mir-1255b-1	microRNA 1255b-1	non-coding RNA	RNA, micro	Approved	4p14	04p14	hsa-mir-1255b-1		MIRN1255B1		MicroRNAs	476	2008-11-03	2008-12-18		2016-11-16	100313806	ENSG00000283207				NR_031701									MI0006435																URS000075C0B5
HGNC:35367	MIR1255B2	hsa-mir-1255b-2	microRNA 1255b-2	non-coding RNA	RNA, micro	Approved	1q24.2	01q24.2	hsa-mir-1255b-2		MIRN1255B2		MicroRNAs	476	2008-11-03	2008-12-18		2016-11-16	100313835	ENSG00000221545		uc031vdn.1		NR_031702									MI0006436																URS000075CA6D
HGNC:35321	MIR1256	hsa-mir-1256	microRNA 1256	non-coding RNA	RNA, micro	Approved	1p36.12	01p36.12	hsa-mir-1256		MIRN1256		MicroRNAs	476	2008-11-03	2008-12-18		2016-11-16	100302155	ENSG00000221808		uc031tsa.1		NR_031657									MI0006390																URS000075B8A9
HGNC:35322	MIR1257	hsa-mir-1257	microRNA 1257	non-coding RNA	RNA, micro	Approved	20q13.33	20q13.33	hsa-mir-1257		MIRN1257		MicroRNAs	476	2008-11-03	2008-12-18		2014-11-19	100302168	ENSG00000221417		uc021wfv.1		NR_031658									MI0006391																URS000075DA8E
HGNC:35323	MIR1258	hsa-mir-1258	microRNA 1258	non-coding RNA	RNA, micro	Approved	2q31.3	02q31.3	hsa-mir-1258		MIRN1258		MicroRNAs	476	2008-11-03	2008-12-18		2014-11-19	100302172	ENSG00000221240		uc021vtd.1		NR_031659								614488	MI0006392																URS000075ADAC
HGNC:35325	MIR1260A	hsa-mir-1260	microRNA 1260a	non-coding RNA	RNA, micro	Approved	14q24.3	14q24.3	hsa-mir-1260		MIRN1260|MIR1260	microRNA 1260	MicroRNAs	476	2008-11-03	2011-11-14	2011-11-14	2016-11-16	100302236	ENSG00000221754		uc021rws.1		NR_031661									MI0006394																URS000075BD26
HGNC:38258	MIR1260B	hsa-mir-1260b	microRNA 1260b	non-coding RNA	RNA, micro	Approved	11q21	11q21	hsa-mir-1260b				MicroRNAs	476	2010-04-30			2016-11-16	100422991	ENSG00000266192		uc021qoz.2		NR_036125								615372	MI0014197																URS0000759BF7
HGNC:35327	MIR1261	hsa-mir-1261	microRNA 1261	non-coding RNA	RNA, micro	Approved	11q14.3	11q14.3	hsa-mir-1261		MIRN1261		MicroRNAs	476	2008-11-03	2008-12-18		2016-11-16	100302228	ENSG00000221586		uc031yak.1		NR_031663									MI0006396																URS000075992E
HGNC:35328	MIR1262	hsa-mir-1262	microRNA 1262	non-coding RNA	RNA, micro	Approved	1p31.3	01p31.3	hsa-mir-1262		MIRN1262		MicroRNAs	476	2008-11-03	2008-12-18		2014-11-18	100302279	ENSG00000221203		uc021oos.1		NR_031664									MI0006397																URS000075B14C
HGNC:35329	MIR1263	hsa-mir-1263	microRNA 1263	non-coding RNA	RNA, micro	Approved	3q26.1	03q26.1	hsa-mir-1263		MIRN1263		MicroRNAs	476	2008-11-03	2008-12-18		2014-11-19	100302148	ENSG00000221251		uc032sig.1		NR_031665									MI0006398																URS000075A6CB
HGNC:35246	MIR1264	hsa-mir-1264	microRNA 1264	non-coding RNA	RNA, micro	Approved	Xq23	Xq23	hsa-mir-1264		MIRN1264		MicroRNAs	476	2008-11-03	2008-12-18		2016-11-16	100302251	ENSG00000276158				NR_031563									MI0003758																URS000075A661
HGNC:35332	MIR1265	hsa-mir-1265	microRNA 1265	non-coding RNA	RNA, micro	Approved	10p13	10p13	hsa-mir-1265		MIRN1265		MicroRNAs	476	2008-11-03	2008-12-18		2016-11-16	100302116	ENSG00000221371		uc021pne.1		NR_031668									MI0006401																URS00006A766D
HGNC:35334	MIR1266	hsa-mir-1266	microRNA 1266	non-coding RNA	RNA, micro	Approved	15q21.2	15q21.2	hsa-mir-1266		MIRN1266		MicroRNAs	476	2008-11-03	2008-12-18		2016-11-16	100302202	ENSG00000221052		uc021smp.2		NR_031670									MI0006403																URS000075C31A
HGNC:35335	MIR1267	hsa-mir-1267	microRNA 1267	non-coding RNA	RNA, micro	Approved	13q33.3	13q33.3	hsa-mir-1267		MIRN1267		MicroRNAs	476	2008-11-03	2008-12-18		2016-11-16	100302286	ENSG00000221650		uc032aol.1		NR_031671									MI0006404																URS000075DCBB
HGNC:35336	MIR1268A	hsa-mir-1268	microRNA 1268a	non-coding RNA	RNA, micro	Approved	15q11.2	15q11.2	hsa-mir-1268		MIRN1268|MIR1268	microRNA 1268	MicroRNAs	476	2008-11-03	2011-11-14	2011-11-14	2014-11-19	100302233	ENSG00000221641		uc032bvh.1		NR_031672									MI0006405																URS000075D69C
HGNC:41581	MIR1268B	hsa-mir-1268b	microRNA 1268b	non-coding RNA	RNA, micro	Approved	17q25.3	17q25.3	hsa-mir-1268b				MicroRNAs	476	2011-05-02			2016-11-16	100616121	ENSG00000265561				NR_039607									MI0016748																URS000075CD61
HGNC:35337	MIR1269A	hsa-mir-1269	microRNA 1269a	non-coding RNA	RNA, micro	Approved	4q13.2	04q13.2	hsa-mir-1269		MIRN1269|MIR1269	microRNA 1269	MicroRNAs	476	2008-11-03	2011-11-14	2011-11-14	2016-11-16	100302177	ENSG00000221563		uc032tlf.1		NR_031673									MI0006406																URS000075B86F
HGNC:41787	MIR1269B	hsa-mir-1269b	microRNA 1269b	non-coding RNA	RNA, micro	Approved	17p12	17p12	hsa-mir-1269b				MicroRNAs	476	2011-05-02			2016-11-16	100616494	ENSG00000265503		uc032etz.1		NR_039747									MI0016888																URS000075EE26
HGNC:35338	MIR1270	hsa-mir-1270|hsa-mir-1270-2	microRNA 1270	non-coding RNA	RNA, micro	Approved	19p12	19p12	hsa-mir-1270|hsa-mir-1270-2		MIRN1270|MIR1270-2|MIR1270-1	microRNA 1270-2|microRNA 1270-1	MicroRNAs	476	2008-11-03	2014-04-28	2014-04-28	2014-11-19	100302179	ENSG00000238517				NR_036053									MI0006407																URS000075E4AE
HGNC:35252	MIR1271	hsa-mir-1271	microRNA 1271	non-coding RNA	RNA, micro	Approved	5q35.2	05q35.2	hsa-mir-1271		MIRN1271		MicroRNAs	476	2008-11-03	2008-12-18		2016-11-16	100302203	ENSG00000221464		uc032vuu.1		NR_031569									MI0003814																URS000075C9F1
HGNC:35339	MIR1272	hsa-mir-1272	microRNA 1272	non-coding RNA	RNA, micro	Approved	15q22.31	15q22.31	hsa-mir-1272		MIRN1272		MicroRNAs	476	2008-11-03	2008-12-18		2016-11-16	100302184	ENSG00000221033		uc021soy.1		NR_031674									MI0006408																URS0000759D3E
HGNC:35340	MIR1273A	hsa-mir-1273	microRNA 1273a	non-coding RNA	RNA, micro	Approved	8q22.2	08q22.2	hsa-mir-1273		MIRN1273|MIR1273	microRNA 1273	MicroRNAs	476	2008-11-03	2011-11-14	2011-11-14	2014-11-19	100302165	ENSG00000221753		uc033bul.1		NR_031675									MI0006409																URS000075B4D9
HGNC:38173	MIR1273C	hsa-mir-1273c	microRNA 1273c	non-coding RNA	RNA, micro	Approved	6q25.2	06q25.2	hsa-mir-1273c				MicroRNAs	476	2010-04-30			2016-11-16	100422821	ENSG00000264814		uc032xpz.1		NR_036100									MI0014171																URS000075D0DC
HGNC:38375	MIR1273D	hsa-mir-1273d	microRNA 1273d	non-coding RNA	RNA, micro	Approved	1p36.22	01p36.22	hsa-mir-1273d				MicroRNAs	476	2010-04-30			2016-11-16	100422970	ENSG00000264881		uc031tof.1		NR_036176									MI0014254																URS000075C652
HGNC:50833	MIR1273E		microRNA 1273e	non-coding RNA	RNA, micro	Approved	17q23.3	17q23.3					MicroRNAs	476	2014-06-26			2016-11-16	100526648	ENSG00000265031				NR_128706									MI0016059																URS00007A2D60
HGNC:41733	MIR1273F	hsa-mir-1273f	microRNA 1273f	non-coding RNA	RNA, micro	Approved	1p32.3	01p32.3	hsa-mir-1273f				MicroRNAs	476	2011-05-02			2016-11-16	100616156	ENSG00000264834		uc031uau.1		NR_039971									MI0018002																URS000075DF20
HGNC:41684	MIR1273G	hsa-mir-1273g	microRNA 1273g	non-coding RNA	RNA, micro	Approved	1p32.3	01p32.3	hsa-mir-1273g				MicroRNAs	476	2011-05-02			2016-11-16	100616145	ENSG00000265815		uc031uaw.1		NR_039972									MI0018003																URS000075BD08
HGNC:49973	MIR1273H	hsa-mir-1273h	microRNA 1273h	non-coding RNA	RNA, micro	Approved	16p12.1	16p12.1	hsa-mir-1273h				MicroRNAs	476	2014-03-24			2016-11-16	102466247	ENSG00000274466				NR_106996									MI0025512																URS000075CB2D
HGNC:35346	MIR1275	hsa-mir-1275	microRNA 1275	non-coding RNA	RNA, micro	Approved	6p21.31	06p21.31	hsa-mir-1275		MIRN1275		MicroRNAs	476	2008-11-03	2008-12-18		2016-11-16	100302123	ENSG00000221697		uc021yyr.1		NR_031681									MI0006415																URS00006C1415
HGNC:35347	MIR1276	hsa-mir-1276	microRNA 1276	non-coding RNA	RNA, micro	Approved	15q25.3	15q25.3	hsa-mir-1276		MIRN1276		MicroRNAs	476	2008-11-03	2008-12-18		2014-11-18	100302121	ENSG00000221634		uc021stx.1		NR_031682									MI0006416																URS0000759940
HGNC:35350	MIR1277	hsa-mir-1277	microRNA 1277	non-coding RNA	RNA, micro	Approved	Xq24	Xq24	hsa-mir-1277		MIRN1277		MicroRNAs	476	2008-11-03	2008-12-18		2014-11-19	100302214	ENSG00000221463		uc022cdf.2		NR_031685									MI0006419																URS000075AF7D
HGNC:35356	MIR1278	hsa-mir-1278	microRNA 1278	non-coding RNA	RNA, micro	Approved	1q31.2	01q31.2	hsa-mir-1278		MIRN1278		MicroRNAs	476	2008-11-03	2008-12-18		2016-11-16	100302163	ENSG00000221680		uc021pgq.1		NR_031691									MI0006425																URS0000759994
HGNC:35357	MIR1279	hsa-mir-1279	microRNA 1279	non-coding RNA	RNA, micro	Approved	12q15	12q15	hsa-mir-1279		MIRN1279		MicroRNAs	476	2008-11-03	2008-12-18		2016-11-16	100302182	ENSG00000283476				NR_031692									MI0006426																URS000075E663
HGNC:35359	MIR1281	hsa-mir-1281	microRNA 1281	non-coding RNA	RNA, micro	Approved	22q13.2	22q13.2	hsa-mir-1281		MIRN1281		MicroRNAs	476	2008-11-03	2008-12-18		2016-11-16	100302237	ENSG00000221160		uc021wqd.1		NR_031694									MI0006428																URS000075DF7B
HGNC:35360	MIR1282	hsa-mir-1282	microRNA 1282	non-coding RNA	RNA, micro	Approved	15q15.3	15q15.3	hsa-mir-1282		MIRN1282		MicroRNAs	476	2008-11-03	2008-12-18		2016-11-16	100302254	ENSG00000221792		uc021ske.1		NR_031695									MI0006429																URS000075D475
HGNC:35255	MIR1283-1	hsa-mir-1283-1	microRNA 1283-1	non-coding RNA	RNA, micro	Approved	19q13.42	19q13.42	hsa-mir-1283-1		MIRN1283-1		MicroRNAs	476	2008-11-03	2008-12-18		2016-11-16	100302265	ENSG00000221421		uc021uzr.1		NR_031573									MI0003832																URS000075C919
HGNC:35361	MIR1283-2	hsa-mir-1283-2	microRNA 1283-2	non-coding RNA	RNA, micro	Approved	19q13.42	19q13.42	hsa-mir-1283-2		MIRN1283-2		MicroRNAs	476	2008-11-03	2008-12-18		2016-11-16	100302205	ENSG00000221548		uc021vax.1		NR_031696									MI0006430																URS000075BC4A
HGNC:35362	MIR1284	hsa-mir-1284	microRNA 1284	non-coding RNA	RNA, micro	Approved	3p13	03p13	hsa-mir-1284		MIRN1284		MicroRNAs	476	2008-11-03	2008-12-18		2016-11-16	100302112	ENSG00000221264		uc021xap.1		NR_031697									MI0006431																URS000075AFA3
HGNC:35277	MIR1285-1	hsa-mir-1285-1	microRNA 1285-1	non-coding RNA	RNA, micro	Approved	7q21.2	07q21.2	hsa-mir-1285-1		MIRN1285-1		MicroRNAs	476	2008-11-03	2008-12-18		2016-11-16	100302218	ENSG00000221520		uc032zxa.1		NR_031616									MI0006346																URS000075B442
HGNC:35278	MIR1285-2	hsa-mir-1285-2	microRNA 1285-2	non-coding RNA	RNA, micro	Approved	2p13.3	02p13.3	hsa-mir-1285-2		MIRN1285-2		MicroRNAs	476	2008-11-03	2008-12-18		2016-11-16	100302268	ENSG00000221238		uc032nqo.1		NR_031617									MI0006347																URS000075A68E
HGNC:35279	MIR1286	hsa-mir-1286	microRNA 1286	non-coding RNA	RNA, micro	Approved	22q11.21	22q11.21	hsa-mir-1286		MIRN1286		MicroRNAs	476	2008-11-03	2008-12-18		2016-11-16	100302118	ENSG00000221039		uc021wls.2		NR_031618									MI0006348																URS000075C8A9
HGNC:35280	MIR1287	hsa-mir-1287	microRNA 1287	non-coding RNA	RNA, micro	Approved	10q24.2	10q24.2	hsa-mir-1287		MIRN1287		MicroRNAs	476	2008-11-03	2008-12-18		2014-11-18	100302133	ENSG00000221419		uc021pwu.1		NR_031619									MI0006349																URS000072632B
HGNC:35363	MIR1288	hsa-mir-1288	microRNA 1288	non-coding RNA	RNA, micro	Approved	17p11.2	17p11.2	hsa-mir-1288		MIRN1288		MicroRNAs	476	2008-11-03	2008-12-18		2016-11-16	100302124	ENSG00000221355		uc021tqr.1		NR_031698									MI0006432																URS000075C2CE
HGNC:35281	MIR1289-1	hsa-mir-1289-1	microRNA 1289-1	non-coding RNA	RNA, micro	Approved	20q11.22	20q11.22	hsa-mir-1289-1		MIRN1289-1		MicroRNAs	476	2008-11-03	2008-12-18		2016-11-16	100302125	ENSG00000221763		uc032pia.1		NR_031620									MI0006350																URS000075D83B
HGNC:35282	MIR1289-2	hsa-mir-1289-2	microRNA 1289-2	non-coding RNA	RNA, micro	Approved	5q31.1	05q31.1	hsa-mir-1289-2		MIRN1289-2		MicroRNAs	476	2008-11-03	2008-12-18		2016-11-16	100302134	ENSG00000221287		uc021ydn.1		NR_031621									MI0006351																URS000075B3E2
HGNC:35283	MIR1290	hsa-mir-1290	microRNA 1290	non-coding RNA	RNA, micro	Approved	1p36.13	01p36.13	hsa-mir-1290		MIRN1290		MicroRNAs	476	2008-11-03	2008-12-18		2016-11-16	100302276	ENSG00000221662		uc031trl.1		NR_031622									MI0006352																URS000075D458
HGNC:35284	MIR1291	hsa-mir-1291	microRNA 1291	non-coding RNA	RNA, micro	Approved	12q13.11	12q13.11	hsa-mir-1291		MIRN1291		MicroRNAs	476	2008-11-03	2008-12-18		2016-11-16	100302221	ENSG00000281842				NR_031623									MI0006353																URS000075D26F
HGNC:35364	MIR1292	hsa-mir-1292	microRNA 1292	non-coding RNA	RNA, micro	Approved	20p13	20p13	hsa-mir-1292		MIRN1292		MicroRNAs	476	2008-11-03	2008-12-18		2016-11-16	100302138	ENSG00000221062		uc021vzv.1		NR_031699								614155	MI0006433																URS000075B145
HGNC:35286	MIR1293	hsa-mir-1293	microRNA 1293	non-coding RNA	RNA, micro	Approved	12q13.12	12q13.12	hsa-mir-1293		MIRN1293		MicroRNAs	476	2008-11-03	2008-12-18		2016-11-16	100302220	ENSG00000221604		uc021qxu.1		NR_031625									MI0006355																URS000075DE57
HGNC:35287	MIR1294	hsa-mir-1294	microRNA 1294	non-coding RNA	RNA, micro	Approved	5q33.2	05q33.2	hsa-mir-1294		MIRN1294		MicroRNAs	476	2008-11-03	2008-12-18		2016-11-16	100302181	ENSG00000221430		uc032voy.1		NR_031626									MI0006356																URS000075E3DB
HGNC:35288	MIR1295A	hsa-mir-1295	microRNA 1295a	non-coding RNA	RNA, micro	Approved	1q24.3	01q24.3	hsa-mir-1295		MIRN1295|MIR1295	microRNA 1295	MicroRNAs	476	2008-11-03	2011-11-14	2011-11-14	2016-11-16	100302178	ENSG00000221390		uc021pes.1		NR_031627									MI0006357																URS000075C2E2
HGNC:43524	MIR1295B	hsa-mir-1295b	microRNA 1295b	non-coding RNA	RNA, micro	Approved	1q24.3	01q24.3	hsa-mir-1295b						2011-11-14			2016-11-16	100847009	ENSG00000283598				NR_049854									MI0019146																URS000075D4E4
HGNC:35249	MIR1296	hsa-mir-1296	microRNA 1296	non-coding RNA	RNA, micro	Approved	10q21.3	10q21.3	hsa-mir-1296		MIRN1296		MicroRNAs	476	2008-11-03	2008-12-18		2016-11-16	100302150	ENSG00000221063		uc021prk.2		NR_031566									MI0003780																URS000075CA1B
HGNC:35289	MIR1297	hsa-mir-1297	microRNA 1297	non-coding RNA	RNA, micro	Approved	13q14.3	13q14.3	hsa-mir-1297		MIRN1297		MicroRNAs	476	2008-11-03	2008-12-18		2016-11-16	100302187	ENSG00000283126				NR_031628									MI0006358																URS000075A88C
HGNC:35258	MIR1298	hsa-mir-1298	microRNA 1298	non-coding RNA	RNA, micro	Approved	Xq23	Xq23	hsa-mir-1298		MIRN1298		MicroRNAs	476	2008-11-03	2008-12-18		2016-11-16	100302153	ENSG00000221710		uc022ccz.1		NR_031578									MI0003938																URS000075BA87
HGNC:35290	MIR1299	hsa-mir-1299	microRNA 1299	non-coding RNA	RNA, micro	Approved	9p11.2	09p11.2	hsa-mir-1299		MIRN1299		MicroRNAs	476	2008-11-03	2008-12-18		2015-01-29	100302167	ENSG00000275377		uc033crw.1		NR_031629									MI0006359																URS000075D629
HGNC:35253	MIR1301	hsa-mir-1301	microRNA 1301	non-coding RNA	RNA, micro	Approved	2p23.3	02p23.3	hsa-mir-1301		MIRN1301		MicroRNAs	476	2008-11-03	2008-12-18		2016-11-16	100302246	ENSG00000221445		uc021veq.2		NR_031570									MI0003815																URS000075BFF2
HGNC:35293	MIR1302-1	hsa-mir-1302-1	microRNA 1302-1	non-coding RNA	RNA, micro	Approved	12q24.13	12q24.13	hsa-mir-1302-1		MIRN1302-1		MicroRNAs	476	2008-11-03	2008-12-18		2015-07-24	100302227	ENSG00000283507				NR_031631									MI0006362																URS000075B4ED
HGNC:35294	MIR1302-2	hsa-mir-1302-2	microRNA 1302-2	non-coding RNA	RNA, micro	Approved	1p36.33	01p36.33	hsa-mir-1302-2		MIRN1302-2		MicroRNAs	476	2008-11-03	2008-12-18		2017-11-17	100302278	ENSG00000284332		uc031tlb.1		NR_036051									MI0006363																URS000075CC93
HGNC:35295	MIR1302-3	hsa-mir-1302-3	microRNA 1302-3	non-coding RNA	RNA, micro	Approved	2q14.1	02q14.1	hsa-mir-1302-3		MIRN1302-3		MicroRNAs	476	2008-11-03	2008-12-18		2016-11-16	100302128	ENSG00000221055		uc032nze.1		NR_031632									MI0006364																URS000075BD28
HGNC:35296	MIR1302-4	hsa-mir-1302-4	microRNA 1302-4	non-coding RNA	RNA, micro	Approved	2q33.3	02q33.3	hsa-mir-1302-4		MIRN1302-4		MicroRNAs	476	2008-11-03	2008-12-18		2015-07-24	100302130	ENSG00000221628		uc032oqw.1		NR_031633									MI0006365																URS000075DA79
HGNC:35297	MIR1302-5	hsa-mir-1302-5	microRNA 1302-5	non-coding RNA	RNA, micro	Approved	20q13.13	20q13.13	hsa-mir-1302-5		MIRN1302-5		MicroRNAs	476	2008-11-03	2008-12-18		2015-07-24	100302146	ENSG00000221091		uc032pmi.1		NR_031634									MI0006366																URS000075B4EF
HGNC:35298	MIR1302-6	hsa-mir-1302-6	microRNA 1302-6	non-coding RNA	RNA, micro	Approved	7p21.1	07p21.1	hsa-mir-1302-6		MIRN1302-6		MicroRNAs	476	2008-11-03	2008-12-18		2015-07-24	100302140	ENSG00000221393		uc032zfx.1		NR_031635									MI0006367																URS000075BA64
HGNC:35299	MIR1302-7	hsa-mir-1302-7	microRNA 1302-7	non-coding RNA	RNA, micro	Approved	8q24.3	08q24.3	hsa-mir-1302-7		MIRN1302-7		MicroRNAs	476	2008-11-03	2008-12-18		2015-07-24	100302147	ENSG00000221768				NR_031636									MI0006368																URS000075C515
HGNC:35300	MIR1302-8	hsa-mir-1302-8	microRNA 1302-8	non-coding RNA	RNA, micro	Approved	9q22.33	09q22.33	hsa-mir-1302-8		MIRN1302-8		MicroRNAs	476	2008-11-03	2008-12-18		2015-07-24	100302223	ENSG00000221269		uc033dcl.1		NR_031637									MI0006369																URS000075EC83
HGNC:38218	MIR1302-9	hsa-mir-1302-9	microRNA 1302-9	non-coding RNA	RNA, micro	Approved	9p24.3	09p24.3	hsa-mir-1302-9				MicroRNAs	476	2010-04-30			2016-10-10	100422831	ENSG00000283921		uc033cjs.1		NR_036266									MI0015978																URS000075CC93
HGNC:38233	MIR1302-10	hsa-mir-1302-10	microRNA 1302-10	non-coding RNA	RNA, micro	Approved	15q26.3	15q26.3	hsa-mir-1302-10				MicroRNAs	476	2010-04-30			2016-10-10	100422834	ENSG00000284557		uc032csz.1		NR_036267									MI0015979																URS000075CC93
HGNC:38246	MIR1302-11	hsa-mir-1302-11	microRNA 1302-11	non-coding RNA	RNA, micro	Approved	19p13.3	19p13.3	hsa-mir-1302-11				MicroRNAs	476	2010-04-30			2016-10-10	100422919	ENSG00000283801		uc032hiw.1		NR_036268									MI0015980																URS000075CC93
HGNC:35301	MIR1303	hsa-mir-1303	microRNA 1303	non-coding RNA	RNA, micro	Approved	5q33.2	05q33.2	hsa-mir-1303		MIRN1303		MicroRNAs	476	2008-11-03	2008-12-18		2016-11-16	100302284	ENSG00000221552		uc032voz.1		NR_031638									MI0006370																URS000075BAB0
HGNC:35302	MIR1304	hsa-mir-1304	microRNA 1304	non-coding RNA	RNA, micro	Approved	15q21.2	15q21.2	hsa-mir-1304		MIRN1304		MicroRNAs	476	2008-11-03	2008-12-18		2014-11-19	100302240	ENSG00000221170		uc021qot.1		NR_031639									MI0006371																URS000075CBE0
HGNC:35303	MIR1305	hsa-mir-1305	microRNA 1305	non-coding RNA	RNA, micro	Approved	4q34.3	04q34.3	hsa-mir-1305		MIRN1305		MicroRNAs	476	2008-11-03	2008-12-18		2014-11-19	100302270	ENSG00000221227		uc021xuw.1		NR_031640									MI0006372																URS000075B9BC
HGNC:35371	MIR1306	hsa-mir-1306	microRNA 1306	non-coding RNA	RNA, micro	Approved	22q11.21	22q11.21	hsa-mir-1306		MIRN1306		MicroRNAs	476	2008-11-03	2008-12-18		2016-11-16	100302197	ENSG00000221366		uc062bqa.1		NR_031706					RGD:7489022				MI0006443																URS000075B769
HGNC:35372	MIR1307	hsa-mir-1307	microRNA 1307	non-coding RNA	RNA, micro	Approved	10q24.33	10q24.33	hsa-mir-1307		MIRN1307		MicroRNAs	476	2008-11-03	2008-12-18		2016-11-16	100302174	ENSG00000221767		uc021pxm.1		NR_031707									MI0006444																URS000075BD54
HGNC:35373	MIR1321	hsa-mir-1321	microRNA 1321	non-coding RNA	RNA, micro	Approved	Xq21.2	Xq21.2	hsa-mir-1321		MIRN1321		MicroRNAs	476	2008-11-03	2008-12-18		2014-11-19	100302171	ENSG00000283435				NR_031710									MI0006652																URS000075C815
HGNC:35374	MIR1322	hsa-mir-1322	microRNA 1322	non-coding RNA	RNA, micro	Approved	8p23.1	08p23.1	hsa-mir-1322		MIRN1322		MicroRNAs	476	2008-11-03	2008-12-18		2016-11-16	100302166	ENSG00000283210				NR_031711									MI0006653																URS000075B7CC
HGNC:35251	MIR1323	hsa-mir-1323	microRNA 1323	non-coding RNA	RNA, micro	Approved	19q13.42	19q13.42	hsa-mir-1323		MIRN1323		MicroRNAs	476	2008-11-03	2008-12-18		2014-11-19	100302255	ENSG00000221017		uc021uzl.1		NR_031568									MI0003786																URS000075B58C
HGNC:35377	MIR1324	hsa-mir-1324	microRNA 1324	non-coding RNA	RNA, micro	Approved	3p12.3	03p12.3	hsa-mir-1324		MIRN1324		MicroRNAs	476	2008-11-03	2008-12-18		2018-02-06	100302212	ENSG00000283894		uc021xar.1		NR_031714									MI0006657																URS000075D73A
HGNC:41902	MIR1343	hsa-mir-1343	microRNA 1343	non-coding RNA	RNA, micro	Approved	11p13	11p13	hsa-mir-1343				MicroRNAs	476	2011-05-02			2016-11-16	100616437	ENSG00000251862		uc021qfv.1		NR_039836									MI0017320																URS000075B394
HGNC:35250	MIR1468	hsa-mir-1468	microRNA 1468	non-coding RNA	RNA, micro	Approved	Xq11.1	Xq11.1	hsa-mir-1468		MIRN1468		MicroRNAs	476	2008-11-03	2008-12-18		2016-11-16	100302115	ENSG00000222532		uc022bya.1		NR_031567									MI0003782																URS000075CE25
HGNC:35378	MIR1469	hsa-mir-1469	microRNA 1469	non-coding RNA	RNA, micro	Approved	15q26.2	15q26.2	hsa-mir-1469		MIRN1469		MicroRNAs	476	2008-11-03	2008-12-18		2014-11-19	100302258	ENSG00000222651		uc021swi.1		NR_031715									MI0007074																URS000075B460
HGNC:35379	MIR1470	hsa-mir-1470	microRNA 1470	non-coding RNA	RNA, micro	Approved	19p13.12	19p13.12	hsa-mir-1470		MIRN1470		MicroRNAs	476	2008-11-03	2008-12-18		2014-11-18	100302127	ENSG00000269782		uc021upx.1		NR_031716									MI0007075																URS0000759FF8
HGNC:35380	MIR1471	hsa-mir-1471	microRNA 1471	non-coding RNA	RNA, micro	Approved	2q37.1	02q37.1	hsa-mir-1471		MIRN1471		MicroRNAs	476	2008-11-03	2008-12-18		2016-11-16	100302126	ENSG00000222246		uc021vyd.1		NR_031717									MI0007076																URS000075E3E3
HGNC:35381	MIR1537	hsa-mir-1537	microRNA 1537	non-coding RNA	RNA, micro	Approved	1q42.3	01q42.3	hsa-mir-1537		MIRN1537		MicroRNAs	476	2008-11-03	2008-12-18		2016-11-16	100302139	ENSG00000222831		uc021pkv.1		NR_031718									MI0007258																URS000075A706
HGNC:35382	MIR1538	hsa-mir-1538	microRNA 1538	non-coding RNA	RNA, micro	Approved	16q22.1	16q22.1	hsa-mir-1538		MIRN1538		MicroRNAs	476	2008-11-03	2008-12-18		2016-11-16	100302119	ENSG00000223109		uc021tkh.1		NR_031719									MI0007259																URS000075E30A
HGNC:35383	MIR1539	hsa-mir-1539	microRNA 1539	non-coding RNA	RNA, micro	Approved	18q21.1	18q21.1	hsa-mir-1539		MIRN1539		MicroRNAs	476	2008-11-03	2008-12-18		2016-10-10	100302257	ENSG00000284239	OTTHUMG00000179691	uc060pbf.1		NR_031720									MI0007260																URS000075D2CC
HGNC:41596	MIR1587	hsa-mir-1587	microRNA 1587	non-coding RNA	RNA, micro	Approved	Xp11.4	Xp11.4	hsa-mir-1587				MicroRNAs	476	2011-05-02			2014-11-18	100616251	ENSG00000263972		uc033dzv.1		NR_039763									MI0016905																URS000075F04D
HGNC:35389	MIR1825	hsa-mir-1825	microRNA 1825	non-coding RNA	RNA, micro	Approved	20q11.21	20q11.21	hsa-mir-1825		MIRN1825		MicroRNAs	476	2008-11-03	2008-12-18		2016-11-16	100302183	ENSG00000221667		uc032pgc.1		NR_031726									MI0008193																URS000075E057
HGNC:35391	MIR1827	hsa-mir-1827	microRNA 1827	non-coding RNA	RNA, micro	Approved	12q23.1	12q23.1	hsa-mir-1827		MIRN1827		MicroRNAs	476	2008-11-03	2008-12-18		2016-11-16	100302217	ENSG00000221476		uc021srd.2		NR_031728									MI0008195																URS0000626831
HGNC:35392	MIR1908	hsa-mir-1908	microRNA 1908	non-coding RNA	RNA, micro	Approved	11q12.2	11q12.2	hsa-mir-1908		MIRN1908		MicroRNAs	476	2008-11-03	2008-12-18		2016-11-16	100302263	ENSG00000222326		uc021qkk.1		NR_031729									MI0008329																URS000075C0B7
HGNC:35393	MIR1909	hsa-mir-1909	microRNA 1909	non-coding RNA	RNA, micro	Approved	19p13.3	19p13.3	hsa-mir-1909		MIRN1909		MicroRNAs	476	2008-11-03	2008-12-18		2014-11-19	100302210	ENSG00000223244		uc021umm.1		NR_031730								615201	MI0008330																URS000075A0BB
HGNC:35394	MIR1910	hsa-mir-1910	microRNA 1910	non-coding RNA	RNA, micro	Approved	16q24.1	16q24.1	hsa-mir-1910		MIRN1910		MicroRNAs	476	2008-11-03	2008-12-18		2015-01-29	100302261	ENSG00000283416				NR_031731									MI0008331																URS000075EEF1
HGNC:35395	MIR1911	hsa-mir-1911	microRNA 1911	non-coding RNA	RNA, micro	Approved	Xq23	Xq23	hsa-mir-1911		MIRN1911		MicroRNAs	476	2008-11-03	2008-12-18		2016-11-16	100302222	ENSG00000222715		uc022cda.1		NR_031732									MI0008332																URS000075AC24
HGNC:35396	MIR1912	hsa-mir-1912	microRNA 1912	non-coding RNA	RNA, micro	Approved	Xq23	Xq23	hsa-mir-1912		MIRN1912		MicroRNAs	476	2008-11-03	2008-12-18		2016-11-16	100302144	ENSG00000222321		uc022ccx.1		NR_031733					RGD:4888584				MI0008333																URS0000638502
HGNC:35397	MIR1913	hsa-mir-1913	microRNA 1913	non-coding RNA	RNA, micro	Approved	6q27	06q27	hsa-mir-1913		MIRN1913		MicroRNAs	476	2008-11-03	2008-12-18		2016-11-16	100302141	ENSG00000222958		uc021zig.1		NR_031734									MI0008334																URS000075C72C
HGNC:35398	MIR1914	hsa-mir-1914	microRNA 1914	non-coding RNA	RNA, micro	Approved	20q13.33	20q13.33	hsa-mir-1914		MIRN1914		MicroRNAs	476	2008-11-03	2008-12-18		2015-01-29	100302137	ENSG00000272045		uc021wgm.1		NR_031735									MI0008335																URS000075A6FE
HGNC:35399	MIR1915	hsa-mir-1915	microRNA 1915	non-coding RNA	RNA, micro	Approved	10p12.31	10p12.31	hsa-mir-1915		MIRN1915		MicroRNAs	476	2008-11-03	2008-12-18		2014-11-19	100302129	ENSG00000222071		uc021pnw.1		NR_031736								615202	MI0008336																URS000075C681
HGNC:37060	MIR1972-1	hsa-mir-1972	microRNA 1972-1	non-coding RNA	RNA, micro	Approved	15q21.3	15q21.3	hsa-mir-1972		MIR1972	microRNA 1972	MicroRNAs	476	2009-04-06	2010-09-13	2010-09-13	2014-11-19	100302243	ENSG00000238728		uc032dsc.1		NR_036054									MI0009982																URS000075BB4D
HGNC:38252	MIR1972-2	hsa-mir-1972-2	microRNA 1972-2	non-coding RNA	RNA, micro	Approved	16q22.1	16q22.1	hsa-mir-1972-2				MicroRNAs	476	2010-04-30			2016-11-16	100422922	ENSG00000239118		uc021tki.1		NR_036265									MI0015977																URS000075BB4D
HGNC:37061	MIR1973	hsa-mir-1973	microRNA 1973	non-coding RNA	RNA, micro	Approved	4q26	04q26	hsa-mir-1973				MicroRNAs	476	2009-04-06			2016-11-16	100302290	ENSG00000284253				NR_031737									MI0009983																URS000075D0D5
HGNC:37064	MIR1976	hsa-mir-1976	microRNA 1976	non-coding RNA	RNA, micro	Approved	1p36.11	01p36.11	hsa-mir-1976				MicroRNAs	476	2009-04-06			2016-11-16	100302190	ENSG00000238705		uc021ojp.1		NR_031740									MI0009986																URS000075E8FF
HGNC:37068	MIR2052	hsa-mir-2052	microRNA 2052	non-coding RNA	RNA, micro	Approved	8q21.13	08q21.13	hsa-mir-2052				MicroRNAs	476	2009-04-06			2016-11-16	100302260	ENSG00000283188				NR_031744									MI0010486																URS000075A536
HGNC:37069	MIR2053	hsa-mir-2053	microRNA 2053	non-coding RNA	RNA, micro	Approved	8q23.3	08q23.3	hsa-mir-2053				MicroRNAs	476	2009-04-06			2016-11-16	100302225	ENSG00000238399		uc022azy.1		NR_031745									MI0010487																URS000075BFA3
HGNC:37070	MIR2054	hsa-mir-2054	microRNA 2054	non-coding RNA	RNA, micro	Approved	4q28.1	04q28.1	hsa-mir-2054				MicroRNAs	476	2009-04-06			2014-11-19	100302267	ENSG00000283550				NR_031746									MI0010488																URS000075C28D
HGNC:37071	MIR2110	hsa-mir-2110	microRNA 2110	non-coding RNA	RNA, micro	Approved	10q25.3	10q25.3	hsa-mir-2110				MicroRNAs	476	2009-04-06			2016-11-16	100302224	ENSG00000238742		uc021pyt.1		NR_031747									MI0010629																URS000060875E
HGNC:37058	MIR2113	hsa-mir-2113	microRNA 2113	non-coding RNA	RNA, micro	Approved	6q16.1	06q16.1	hsa-mir-2113				MicroRNAs	476	2009-04-06			2016-11-16	100302164	ENSG00000238367		uc021zdb.2		NR_031579									MI0003939																URS000075DC36
HGNC:37308	MIR2114	hsa-mir-2114	microRNA 2114	non-coding RNA	RNA, micro	Approved	Xq28	Xq28	hsa-mir-2114				MicroRNAs	476	2009-09-18			2016-11-16	100313839	ENSG00000252454		uc022cgr.2		NR_031748									MI0010633																URS000075C62B
HGNC:37309	MIR2115	hsa-mir-2115	microRNA 2115	non-coding RNA	RNA, micro	Approved	3p21.31	03p21.31	hsa-mir-2115				MicroRNAs	476	2009-09-18			2016-11-16	100313840	ENSG00000252466		uc032rmf.1		NR_031749									MI0010634																URS000075F01D
HGNC:37310	MIR2116	hsa-mir-2116	microRNA 2116	non-coding RNA	RNA, micro	Approved	15q22.2	15q22.2	hsa-mir-2116				MicroRNAs	476	2009-09-18			2016-11-16	100313886	ENSG00000253030		uc021smy.1		NR_031750									MI0010635																URS000075B884
HGNC:37311	MIR2117	hsa-mir-2117	microRNA 2117	non-coding RNA	RNA, micro	Approved	17q21.31	17q21.31	hsa-mir-2117				MicroRNAs	476	2009-09-18			2016-11-16	100313779	ENSG00000278547		uc021txz.1		NR_031751									MI0010636																URS000075C1B8
HGNC:37313	MIR2276	hsa-mir-2276	microRNA 2276	non-coding RNA	RNA, micro	Approved	13q12.12	13q12.12	hsa-mir-2276				MicroRNAs	476	2009-09-18			2016-11-16	100313842	ENSG00000252695		uc021rhh.1		NR_031753									MI0011282																URS000075CC5D
HGNC:37314	MIR2277	hsa-mir-2277	microRNA 2277	non-coding RNA	RNA, micro	Approved	5q15	05q15	hsa-mir-2277				MicroRNAs	476	2009-09-18			2016-11-16	100313887	ENSG00000251725		uc021ybl.1		NR_031754									MI0011284																URS000075D14E
HGNC:37315	MIR2278	hsa-mir-2278	microRNA 2278	non-coding RNA	RNA, micro	Approved	9q22.32	09q22.32	hsa-mir-2278				MicroRNAs	476	2009-09-18			2016-11-16	100313780	ENSG00000252153		uc022bkj.1		NR_031755									MI0011285																URS000075C899
HGNC:38328	MIR2355	hsa-mir-2355	microRNA 2355	non-coding RNA	RNA, micro	Approved	2q33.3	02q33.3	hsa-mir-2355				MicroRNAs	476	2010-04-30			2016-11-16	100423036	ENSG00000253008		uc010ziy.2		NR_036227									MI0015873																URS000075D52C
HGNC:41843	MIR2392	hsa-mir-2392	microRNA 2392	non-coding RNA	RNA, micro	Approved	14q32.2	14q32.2	hsa-mir-2392				MicroRNAs	476	2011-05-02			2016-11-16	100616495	ENSG00000266461		uc021sbt.1		NR_039729									MI0016870																URS0000759E16
HGNC:41881	MIR2467	hsa-mir-2467	microRNA 2467	non-coding RNA	RNA, micro	Approved	2q37.3	02q37.3	hsa-mir-2467				MicroRNAs	476	2011-05-02			2016-11-16	100616360	ENSG00000264292		uc021vzb.1		NR_039948									MI0017432																URS000075BF5E
HGNC:41532	MIR2681	hsa-mir-2681	microRNA 2681	non-coding RNA	RNA, micro	Approved	13q33.1	13q33.1	hsa-mir-2681				MicroRNAs	476	2011-05-02			2016-11-16	100616110	ENSG00000265164		uc021rme.1		NR_039603									MI0012062																URS0000759AE2
HGNC:41688	MIR2682	hsa-mir-2682	microRNA 2682	non-coding RNA	RNA, micro	Approved	1p21.3	01p21.3	hsa-mir-2682				MicroRNAs	476	2011-05-02			2016-11-16	100616452	ENSG00000284247		uc057ipa.1		NR_039604									MI0012063																URS000075F0A0
HGNC:38221	MIR2861	hsa-mir-2861	microRNA 2861	non-coding RNA	RNA, micro	Approved	9q34.11	09q34.11	hsa-mir-2861				MicroRNAs	476	2010-04-30			2016-11-16	100422910	ENSG00000284547				NR_036055								613405	MI0013006																URS000075ADBF
HGNC:38372	MIR2909	hsa-mir-2909	microRNA 2909	non-coding RNA	RNA, micro	Approved	17q12	17q12	hsa-mir-2909				MicroRNAs	476	2010-04-30			2016-11-16	100422969	ENSG00000276326		uc032ghf.1		NR_036056									MI0013083																URS000075C656
HGNC:41652	MIR3064	hsa-mir-3064	microRNA 3064	non-coding RNA	RNA, micro	Approved	17q23.3	17q23.3	hsa-mir-3064				MicroRNAs	476	2011-05-02			2014-11-19	100616387	ENSG00000265695		uc060ivy.1		NR_039891									MI0017375																URS000075BCCE
HGNC:38234	MIR3065	hsa-mir-3065	microRNA 3065	non-coding RNA	RNA, micro	Approved	17q25.3	17q25.3	hsa-mir-3065				MicroRNAs	476	2010-04-30			2016-11-16	100422915	ENSG00000211563				NR_036151									MI0014228																URS000075E912
HGNC:38268	MIR3074	hsa-mir-3074	microRNA 3074	non-coding RNA	RNA, micro	Approved	9q22.32	09q22.32	hsa-mir-3074				MicroRNAs	476	2010-04-30			2014-11-19	100422842	ENSG00000207617		uc022bkk.2		NR_036109									MI0014181																URS000075CA56
HGNC:38371	MIR3115	hsa-mir-3115	microRNA 3115	non-coding RNA	RNA, micro	Approved	1p36.12	01p36.12	hsa-mir-3115				MicroRNAs	476	2010-04-30			2016-11-16	100422866	ENSG00000263793		uc021oid.1		NR_036057									MI0014127																URS0000759AC2
HGNC:38200	MIR3116-1	hsa-mir-3116-1	microRNA 3116-1	non-coding RNA	RNA, micro	Approved	1p31.3	01p31.3	hsa-mir-3116-1				MicroRNAs	476	2010-04-30			2016-11-16	100422902	ENSG00000263908				NR_036058									MI0014128																URS000075E6EF
HGNC:38318	MIR3116-2	hsa-mir-3116-2	microRNA 3116-2	non-coding RNA	RNA, micro	Approved	1p31.3	01p31.3	hsa-mir-3116-2				MicroRNAs	476	2010-04-30			2016-11-16	100422946	ENSG00000283690		uc031ucn.1		NR_036059									MI0014129																URS000075BAE4
HGNC:38385	MIR3117	hsa-mir-3117	microRNA 3117	non-coding RNA	RNA, micro	Approved	1p31.3	01p31.3	hsa-mir-3117				MicroRNAs	476	2010-04-30			2016-11-16	100422871	ENSG00000264720				NR_036060									MI0014130																URS000075E1C7
HGNC:38265	MIR3118-1	hsa-mir-3118-1	microRNA 3118-1	non-coding RNA	RNA, micro	Approved	21q11.2	21q11.2	hsa-mir-3118-1				MicroRNAs	476	2010-04-30			2015-07-30	100423008	ENSG00000266299		uc032puh.1		NR_036061									MI0014131																URS000078ED7D
HGNC:38324	MIR3118-2	hsa-mir-3118-2	microRNA 3118-2	non-coding RNA	RNA, micro	Approved	15q11.2	15q11.2	hsa-mir-3118-2				MicroRNAs	476	2010-04-30			2015-07-30	100422949	ENSG00000265322		uc032bub.1		NR_036062									MI0014132																URS000075BF5A
HGNC:38274	MIR3118-3	hsa-mir-3118-3	microRNA 3118-3	non-coding RNA	RNA, micro	Approved	15q11.2	15q11.2	hsa-mir-3118-3				MicroRNAs	476	2010-04-30			2015-07-30	100422844	ENSG00000277243		uc032dax.1		NR_036063									MI0014133																URS000075BF5A
HGNC:38287	MIR3118-4	hsa-mir-3118-4	microRNA 3118-4	non-coding RNA	RNA, micro	Approved	15q11.2	15q11.2	hsa-mir-3118-4				MicroRNAs	476	2010-04-30			2016-11-16	100422935	ENSG00000265793		uc032bvb.1		NR_036134									MI0014207																URS000075BF5A
HGNC:38253	MIR3119-1	hsa-mir-3119-1	microRNA 3119-1	non-coding RNA	RNA, micro	Approved	1q24.2	01q24.2	hsa-mir-3119-1				MicroRNAs	476	2010-04-30			2017-11-17	100422839	ENSG00000283340		uc021peq.1		NR_036064									MI0014134																URS0000759AAD
HGNC:38315	MIR3119-2	hsa-mir-3119-2	microRNA 3119-2	non-coding RNA	RNA, micro	Approved	1q24.2	01q24.2	hsa-mir-3119-2				MicroRNAs	476	2010-04-30			2017-11-17	100423010	ENSG00000263390				NR_036065									MI0014135																URS000075ABBB
HGNC:38295	MIR3120	hsa-mir-3120	microRNA 3120	non-coding RNA	RNA, micro	Approved	1q24.3	01q24.3	hsa-mir-3120				MicroRNAs	476	2010-04-30			2016-11-16	100422882	ENSG00000283152				NR_036066								614722	MI0014136																URS000075DDE6
HGNC:38259	MIR3121	hsa-mir-3121	microRNA 3121	non-coding RNA	RNA, micro	Approved	1q25.3	01q25.3	hsa-mir-3121				MicroRNAs	476	2010-04-30			2016-11-16	100423032	ENSG00000265435		uc021pfq.1		NR_036067									MI0014137																URS000075D174
HGNC:38320	MIR3122	hsa-mir-3122	microRNA 3122	non-coding RNA	RNA, micro	Approved	1q32.3	01q32.3	hsa-mir-3122				MicroRNAs	476	2010-04-30			2016-11-16	100422947	ENSG00000264358		uc021pis.1		NR_036068									MI0014138																URS000075D748
HGNC:38330	MIR3123	hsa-mir-3123	microRNA 3123	non-coding RNA	RNA, micro	Approved	1q43	01q43	hsa-mir-3123				MicroRNAs	476	2010-04-30			2016-11-16	100422856	ENSG00000265831		uc021plg.1		NR_036069									MI0014139																URS0000759A78
HGNC:38262	MIR3124	hsa-mir-3124	microRNA 3124	non-coding RNA	RNA, micro	Approved	1q44	01q44	hsa-mir-3124				MicroRNAs	476	2010-04-30			2016-11-16	100422879	ENSG00000264500		uc021pmd.1		NR_036070									MI0014140																URS000075A62E
HGNC:38219	MIR3125	hsa-mir-3125	microRNA 3125	non-coding RNA	RNA, micro	Approved	2p24.3	02p24.3	hsa-mir-3125				MicroRNAs	476	2010-04-30			2016-11-16	100422986	ENSG00000264370		uc021vec.1		NR_036072									MI0014142																URS000075E529
HGNC:38225	MIR3126	hsa-mir-3126	microRNA 3126	non-coding RNA	RNA, micro	Approved	2p13.3	02p13.3	hsa-mir-3126				MicroRNAs	476	2010-04-30			2016-11-16	100423030	ENSG00000266649		uc021viv.1		NR_036073									MI0014143																URS000075DA6A
HGNC:38269	MIR3127	hsa-mir-3127	microRNA 3127	non-coding RNA	RNA, micro	Approved	2q11.2	02q11.2	hsa-mir-3127				MicroRNAs	476	2010-04-30			2016-11-16	100422928	ENSG00000264157				NR_036074									MI0014144																URS000075DB87
HGNC:38188	MIR3128	hsa-mir-3128	microRNA 3128	non-coding RNA	RNA, micro	Approved	2q31.2	02q31.2	hsa-mir-3128				MicroRNAs	476	2010-04-30			2016-11-16	100422824	ENSG00000265396		uc021vsu.1		NR_036075									MI0014145																URS000075A709
HGNC:38217	MIR3129	hsa-mir-3129	microRNA 3129	non-coding RNA	RNA, micro	Approved	2q32.2	02q32.2	hsa-mir-3129				MicroRNAs	476	2010-04-30			2016-11-16	100422908	ENSG00000264725		uc021vty.1		NR_036076									MI0014146																URS000075992D
HGNC:38275	MIR3130-1	hsa-mir-3130-1|hsa-mir-3130-3	microRNA 3130-1	non-coding RNA	RNA, micro	Approved	2q33.3	02q33.3	hsa-mir-3130-1|hsa-mir-3130-3		MIR3130-3	microRNA 3130-3	MicroRNAs	476	2010-04-30			2017-11-17	100422993	ENSG00000283469		uc021vvn.1		NR_036077									MI0014147																URS000075E216
HGNC:38363	MIR3130-2	hsa-mir-3130-2|hsa-mir-3130-4	microRNA 3130-2	non-coding RNA	RNA, micro	Approved	2q33.3	02q33.3	hsa-mir-3130-2|hsa-mir-3130-4		MIR3130-4	microRNA 3130-4	MicroRNAs	476	2010-04-30			2017-11-17	100423002	ENSG00000263468				NR_036078									MI0014148																URS000075A1BE
HGNC:38347	MIR3131	hsa-mir-3131	microRNA 3131	non-coding RNA	RNA, micro	Approved	2q35	02q35	hsa-mir-3131				MicroRNAs	476	2010-04-30			2016-11-16	100422957	ENSG00000264755		uc021vxa.1		NR_036081									MI0014151																URS000075DAEA
HGNC:38373	MIR3132	hsa-mir-3132	microRNA 3132	non-coding RNA	RNA, micro	Approved	2q35	02q35	hsa-mir-3132				MicroRNAs	476	2010-04-30			2016-11-16	100423039	ENSG00000265252		uc021vxc.1		NR_036082									MI0014152																URS000075E739
HGNC:38305	MIR3133	hsa-mir-3133	microRNA 3133	non-coding RNA	RNA, micro	Approved	2q37.3	02q37.3	hsa-mir-3133				MicroRNAs	476	2010-04-30			2016-11-16	100422942	ENSG00000263752		uc032oxm.1		NR_036083									MI0014153																URS000075CC6A
HGNC:38254	MIR3134	hsa-mir-3134	microRNA 3134	non-coding RNA	RNA, micro	Approved	3p25.1	03p25.1	hsa-mir-3134				MicroRNAs	476	2010-04-30			2016-11-16	100422990	ENSG00000264354		uc032rfv.1		NR_036085									MI0014155																URS000075C0FD
HGNC:38199	MIR3135A	hsa-mir-3135	microRNA 3135a	non-coding RNA	RNA, micro	Approved	3p24.3	03p24.3	hsa-mir-3135		MIR3135	microRNA 3135	MicroRNAs	476	2010-04-30	2011-11-14	2011-11-14	2016-11-16	100422901	ENSG00000266745		uc032rgp.1		NR_036086									MI0014156																URS000075BB61
HGNC:41783	MIR3135B	hsa-mir-3135b	microRNA 3135b	non-coding RNA	RNA, micro	Approved	6p21.32	06p21.32	hsa-mir-3135b				MicroRNAs	476	2011-05-02			2016-11-16	100616218	ENSG00000263649		uc032wsi.1		NR_039668									MI0016809																URS000075A910
HGNC:38340	MIR3136	hsa-mir-3136	microRNA 3136	non-coding RNA	RNA, micro	Approved	3p14.1	03p14.1	hsa-mir-3136				MicroRNAs	476	2010-04-30			2016-11-16	100422859	ENSG00000265355		uc021xaj.1		NR_036087									MI0014158																URS000075A0FD
HGNC:38263	MIR3137	hsa-mir-3137	microRNA 3137	non-coding RNA	RNA, micro	Approved	3q29	03q29	hsa-mir-3137				MicroRNAs	476	2010-04-30			2016-11-16	100422926	ENSG00000265333		uc032snz.1		NR_036089									MI0014160																URS000075C865
HGNC:38341	MIR3138	hsa-mir-3138	microRNA 3138	non-coding RNA	RNA, micro	Approved	4p16.1	04p16.1	hsa-mir-3138				MicroRNAs	476	2010-04-30			2016-11-16	100423011	ENSG00000264931		uc021xlx.1		NR_036090									MI0014161																URS000075E93A
HGNC:38201	MIR3139	hsa-mir-3139	microRNA 3139	non-coding RNA	RNA, micro	Approved	4q31.21	04q31.21	hsa-mir-3139				MicroRNAs	476	2010-04-30			2016-11-16	100423017	ENSG00000265623		uc032tyr.1		NR_036091									MI0014162																URS000075D4BC
HGNC:38183	MIR3140	hsa-mir-3140	microRNA 3140	non-coding RNA	RNA, micro	Approved	4q31.3	04q31.3	hsa-mir-3140				MicroRNAs	476	2010-04-30			2016-11-16	100422896	ENSG00000264678		uc021xtd.1		NR_036092									MI0014163																URS000075E6D4
HGNC:38326	MIR3141	hsa-mir-3141	microRNA 3141	non-coding RNA	RNA, micro	Approved	5q33.2	05q33.2	hsa-mir-3141				MicroRNAs	476	2010-04-30			2016-11-16	100422950	ENSG00000264760		uc021ygg.1		NR_036094									MI0014165																URS000075BA80
HGNC:38297	MIR3142	hsa-mir-3142	microRNA 3142	non-coding RNA	RNA, micro	Approved	5q33.3	05q33.3	hsa-mir-3142				MicroRNAs	476	2010-04-30			2016-11-16	100422938	ENSG00000265237		uc021yhd.1		NR_036095									MI0014166																URS000075AADA
HGNC:38284	MIR3143	hsa-mir-3143	microRNA 3143	non-coding RNA	RNA, micro	Approved	6p22.1	06p22.1	hsa-mir-3143				MicroRNAs	476	2010-04-30			2016-11-16	100422934	ENSG00000265565		uc021yoz.1		NR_036096									MI0014167																URS0000759A9E
HGNC:38331	MIR3144	hsa-mir-3144	microRNA 3144	non-coding RNA	RNA, micro	Approved	6q22.31	06q22.31	hsa-mir-3144				MicroRNAs	476	2010-04-30			2016-11-16	100422951	ENSG00000265725		uc032xkg.1		NR_036098									MI0014169																URS000075EF28
HGNC:38327	MIR3145	hsa-mir-3145	microRNA 3145	non-coding RNA	RNA, micro	Approved	6q24.1	06q24.1	hsa-mir-3145				MicroRNAs	476	2010-04-30			2016-11-16	100423001	ENSG00000266555		uc021zfw.1		NR_036099									MI0014170																URS000075B68C
HGNC:38368	MIR3146	hsa-mir-3146	microRNA 3146	non-coding RNA	RNA, micro	Approved	7p21.1	07p21.1	hsa-mir-3146				MicroRNAs	476	2010-04-30			2016-11-16	100422967	ENSG00000265932		uc022aai.1		NR_036101									MI0014172																URS000075BE4B
HGNC:38300	MIR3147	hsa-mir-3147	microRNA 3147	non-coding RNA	RNA, micro	Approved	7p11.2	07p11.2	hsa-mir-3147				MicroRNAs	476	2010-04-30			2016-11-16	100422939	ENSG00000266168		uc022aeq.1		NR_036102									MI0014173																URS000075D81C
HGNC:38215	MIR3148	hsa-mir-3148	microRNA 3148	non-coding RNA	RNA, micro	Approved	8p12	08p12	hsa-mir-3148				MicroRNAs	476	2010-04-30			2016-11-16	100422876	ENSG00000264788		uc022atl.1		NR_036104									MI0014175																URS000075B414
HGNC:38251	MIR3149	hsa-mir-3149	microRNA 3149	non-coding RNA	RNA, micro	Approved	8q21.13	08q21.13	hsa-mir-3149				MicroRNAs	476	2010-04-30			2016-11-16	100422921	ENSG00000266712				NR_130460									MI0014176																URS000079A8E5
HGNC:38362	MIR3150A	hsa-mir-3150|hsa-mir-3150a	microRNA 3150a	non-coding RNA	RNA, micro	Approved	8q22.1	08q22.1	hsa-mir-3150|hsa-mir-3150a		MIR3150	microRNA 3150	MicroRNAs	476	2010-04-30	2011-05-06	2011-05-06	2016-11-16	100422964	ENSG00000283522				NR_036105									MI0014177																URS000075C3A0
HGNC:38938	MIR3150B	hsa-mir-3150b	microRNA 3150b	non-coding RNA	RNA, micro	Approved	8q22.1	08q22.1	hsa-mir-3150b				MicroRNAs	476	2010-09-15			2017-11-17	100500907	ENSG00000284147		uc022ayi.1		NR_037484									MI0016426																URS000075A34F
HGNC:38266	MIR3151	hsa-mir-3151	microRNA 3151	non-coding RNA	RNA, micro	Approved	8q22.3	08q22.3	hsa-mir-3151				MicroRNAs	476	2010-04-30			2016-11-16	100422992	ENSG00000265657		uc022azm.1		NR_036106									MI0014178																URS000075C6C0
HGNC:38379	MIR3152	hsa-mir-3152	microRNA 3152	non-coding RNA	RNA, micro	Approved	9p22.1	09p22.1	hsa-mir-3152				MicroRNAs	476	2010-04-30			2016-11-16	100422869	ENSG00000264638		uc022bds.1		NR_036107									MI0014179																URS000075D6B9
HGNC:38289	MIR3153	hsa-mir-3153	microRNA 3153	non-coding RNA	RNA, micro	Approved	9q22.2	09q22.2	hsa-mir-3153				MicroRNAs	476	2010-04-30			2016-11-16	100422936	ENSG00000265112		uc022bjn.1		NR_036108									MI0014180																URS000075F026
HGNC:38176	MIR3154	hsa-mir-3154	microRNA 3154	non-coding RNA	RNA, micro	Approved	9q34.11	09q34.11	hsa-mir-3154				MicroRNAs	476	2010-04-30			2016-11-16	100422893	ENSG00000264823				NR_036110									MI0014182																URS000075BF1B
HGNC:38245	MIR3155A	hsa-mir-3155	microRNA 3155a	non-coding RNA	RNA, micro	Approved	10p15.1	10p15.1	hsa-mir-3155		MIR3155	microRNA 3155	MicroRNAs	476	2010-04-30	2011-11-14	2011-11-14	2016-11-16	100422989	ENSG00000263628		uc021pmq.1		NR_036111									MI0014183																URS000075C9CE
HGNC:50003	MIR3155B	hsa-mir-3155b	microRNA 3155b	non-coding RNA	RNA, micro	Approved	10p15.1	10p15.1	hsa-mir-3155b				MicroRNAs	476	2014-03-24			2016-11-16	100628560	ENSG00000283634				NR_039698									MI0016839																URS000075B877
HGNC:38241	MIR3156-1	hsa-mir-3156-1	microRNA 3156-1	non-coding RNA	RNA, micro	Approved	10q11.21	10q11.21	hsa-mir-3156-1				MicroRNAs	476	2010-04-30			2016-11-16	100422988	ENSG00000263476		uc021ppp.1		NR_036112									MI0014184																URS000075B4BC
HGNC:38213	MIR3156-2	hsa-mir-3156-2	microRNA 3156-2	non-coding RNA	RNA, micro	Approved	18p11.21	18p11.21	hsa-mir-3156-2				MicroRNAs	476	2010-04-30			2016-11-16	100422907	ENSG00000265499		uc021uhz.1		NR_036153									MI0014230																URS000075D876
HGNC:38229	MIR3156-3	hsa-mir-3156-3	microRNA 3156-3	non-coding RNA	RNA, micro	Approved	21q11.2	21q11.2	hsa-mir-3156-3				MicroRNAs	476	2010-04-30			2016-11-16	100423018	ENSG00000266211		uc021whb.1		NR_036164									MI0014242																URS000075C752
HGNC:38172	MIR3157	hsa-mir-3157	microRNA 3157	non-coding RNA	RNA, micro	Approved	10q24.1	10q24.1	hsa-mir-3157				MicroRNAs	476	2010-04-30			2016-11-16	100422892	ENSG00000266407		uc021pwn.1		NR_036113									MI0014185																URS000075CBE4
HGNC:38196	MIR3158-1	hsa-mir-3158-1	microRNA 3158-1	non-coding RNA	RNA, micro	Approved	10q24.32	10q24.32	hsa-mir-3158-1				MicroRNAs	476	2010-04-30			2017-11-17	100422900	ENSG00000263436				NR_036114									MI0014186																URS000075F122
HGNC:38279	MIR3158-2	hsa-mir-3158-2	microRNA 3158-2	non-coding RNA	RNA, micro	Approved	10q24.32	10q24.32	hsa-mir-3158-2				MicroRNAs	476	2010-04-30			2017-11-17	100423033	ENSG00000283558		uc021pxe.1		NR_036115									MI0014187																URS000075F0B6
HGNC:38181	MIR3159	hsa-mir-3159	microRNA 3159	non-coding RNA	RNA, micro	Approved	11p15.1	11p15.1	hsa-mir-3159				MicroRNAs	476	2010-04-30			2016-11-16	100423016	ENSG00000264603		uc031xhd.1		NR_036116									MI0014188																URS000075C9AA
HGNC:38197	MIR3160-1	hsa-mir-3160-1	microRNA 3160-1	non-coding RNA	RNA, micro	Approved	11p11.2	11p11.2	hsa-mir-3160-1				MicroRNAs	476	2010-04-30			2016-11-16	100422827	ENSG00000265014				NR_036117									MI0014189																URS000075E12E
HGNC:38192	MIR3160-2	hsa-mir-3160-2	microRNA 3160-2	non-coding RNA	RNA, micro	Approved	11p11.2	11p11.2	hsa-mir-3160-2				MicroRNAs	476	2010-04-30			2016-11-16	100422825	ENSG00000283497		uc021qin.1		NR_036118									MI0014190																URS000075D29F
HGNC:38285	MIR3161	hsa-mir-3161	microRNA 3161	non-coding RNA	RNA, micro	Approved	11p11.2	11p11.2	hsa-mir-3161				MicroRNAs	476	2010-04-30			2016-11-16	100423000	ENSG00000263693		uc031xol.1		NR_036119									MI0014191																URS000075A390
HGNC:38271	MIR3162	hsa-mir-3162	microRNA 3162	non-coding RNA	RNA, micro	Approved	11q12.1	11q12.1	hsa-mir-3162				MicroRNAs	476	2010-04-30			2016-11-16	100422880	ENSG00000264559		uc021qjy.1		NR_036120									MI0014192																URS000075EF55
HGNC:38209	MIR3163	hsa-mir-3163	microRNA 3163	non-coding RNA	RNA, micro	Approved	11q13.2	11q13.2	hsa-mir-3163				MicroRNAs	476	2010-04-30			2016-11-16	100423029	ENSG00000266423		uc031xso.1		NR_036121									MI0014193																URS000075A0BF
HGNC:38288	MIR3164	hsa-mir-3164	microRNA 3164	non-coding RNA	RNA, micro	Approved	11q13.3	11q13.3	hsa-mir-3164				MicroRNAs	476	2010-04-30			2016-11-16	100422846	ENSG00000265539		uc031xtr.1		NR_036122									MI0014194																URS000075E7C6
HGNC:38335	MIR3165	hsa-mir-3165	microRNA 3165	non-coding RNA	RNA, micro	Approved	11q13.4	11q13.4	hsa-mir-3165				MicroRNAs	476	2010-04-30			2016-11-16	100422953	ENSG00000263742		uc021qmx.1		NR_036123									MI0014195																URS000075A4E1
HGNC:38386	MIR3166	hsa-mir-3166	microRNA 3166	non-coding RNA	RNA, micro	Approved	11q14.2	11q14.2	hsa-mir-3166				MicroRNAs	476	2010-04-30			2016-11-16	100423040	ENSG00000266581		uc031xzp.1		NR_036124									MI0014196																URS0000759AF0
HGNC:38242	MIR3167	hsa-mir-3167	microRNA 3167	non-coding RNA	RNA, micro	Approved	11q24.2	11q24.2	hsa-mir-3167				MicroRNAs	476	2010-04-30			2016-11-16	100422918	ENSG00000266215		uc021qrz.1		NR_036126									MI0014198																URS000075A4F3
HGNC:38249	MIR3168	hsa-mir-3168	microRNA 3168	non-coding RNA	RNA, micro	Approved	13q14.11	13q14.11	hsa-mir-3168				MicroRNAs	476	2010-04-30			2016-11-16	100422878	ENSG00000264226		uc032adc.1		NR_036127									MI0014199																URS000075AFC1
HGNC:38380	MIR3169	hsa-mir-3169	microRNA 3169	non-coding RNA	RNA, micro	Approved	13q21.2	13q21.2	hsa-mir-3169				MicroRNAs	476	2010-04-30			2016-11-16	100422973	ENSG00000266663		uc021rkg.1		NR_036128									MI0014200																URS000075BE56
HGNC:38282	MIR3170	hsa-mir-3170	microRNA 3170	non-coding RNA	RNA, micro	Approved	13q32.2	13q32.2	hsa-mir-3170				MicroRNAs	476	2010-04-30			2016-11-16	100422881	ENSG00000263399		uc021rlt.1		NR_036129									MI0014201																URS000075EDB0
HGNC:38216	MIR3171	hsa-mir-3171	microRNA 3171	non-coding RNA	RNA, micro	Approved	14q12	14q12	hsa-mir-3171				MicroRNAs	476	2010-04-30			2016-11-16	100422830	ENSG00000264657		uc059ajm.1		NR_130461									MI0014202																URS00007AB6A5
HGNC:38174	MIR3173	hsa-mir-3173	microRNA 3173	non-coding RNA	RNA, micro	Approved	14q32.13	14q32.13	hsa-mir-3173				MicroRNAs	476	2010-04-30			2016-11-16	100422981	ENSG00000264607		uc021sbe.1		NR_036131									MI0014204																URS000075C556
HGNC:38264	MIR3174	hsa-mir-3174	microRNA 3174	non-coding RNA	RNA, micro	Approved	15q26.1	15q26.1	hsa-mir-3174				MicroRNAs	476	2010-04-30			2016-11-16	100422841	ENSG00000265871		uc032cpa.1		NR_036135									MI0014208																URS000075DEEE
HGNC:38299	MIR3175	hsa-mir-3175	microRNA 3175	non-coding RNA	RNA, micro	Approved	15q26.1	15q26.1	hsa-mir-3175				MicroRNAs	476	2010-04-30			2016-11-16	100422995	ENSG00000284324		uc021svr.1		NR_036136									MI0014209																URS000075BEC9
HGNC:38345	MIR3176	hsa-mir-3176	microRNA 3176	non-coding RNA	RNA, micro	Approved	16p13.3	16p13.3	hsa-mir-3176				MicroRNAs	476	2010-04-30			2016-11-16	100423037	ENSG00000266235		uc021szr.1		NR_036137									MI0014210																URS000075C750
HGNC:38364	MIR3177	hsa-mir-3177	microRNA 3177	non-coding RNA	RNA, micro	Approved	16p13.3	16p13.3	hsa-mir-3177				MicroRNAs	476	2010-04-30			2016-11-16	100423012	ENSG00000265820		uc021tai.1		NR_036138									MI0014211																URS000075D049
HGNC:38381	MIR3178	hsa-mir-3178	microRNA 3178	non-coding RNA	RNA, micro	Approved	16p13.3	16p13.3	hsa-mir-3178				MicroRNAs	476	2010-04-30			2016-11-16	100422974	ENSG00000266232		uc021taw.1		NR_036139									MI0014212																URS000075B49B
HGNC:38353	MIR3179-1	hsa-mir-3179-1	microRNA 3179-1	non-coding RNA	RNA, micro	Approved	16p13.11	16p13.11	hsa-mir-3179-1				MicroRNAs	476	2010-04-30			2016-10-10	100422960	ENSG00000284305	OTTHUMG00000170530	uc059rcf.1		NR_036140									MI0014213																URS000064A21C
HGNC:38325	MIR3179-2	hsa-mir-3179-2	microRNA 3179-2	non-coding RNA	RNA, micro	Approved	16p13.11	16p13.11	hsa-mir-3179-2				MicroRNAs	476	2010-04-30			2015-02-03	100422886	ENSG00000257381		uc021tdv.1		NR_036143									MI0014216																URS000064A21C
HGNC:38214	MIR3179-3	hsa-mir-3179-3	microRNA 3179-3	non-coding RNA	RNA, micro	Approved	16p12.3	16p12.3	hsa-mir-3179-3				MicroRNAs	476	2010-04-30			2014-11-19	100423006	ENSG00000266454	OTTHUMG00000170523	uc059rje.1		NR_036145									MI0014221																URS000064A21C
HGNC:50838	MIR3179-4		microRNA 3179-4	non-coding RNA	RNA, micro	Approved	16p12.3	16p12.3					MicroRNAs	476	2014-06-26			2016-11-16	103504729	ENSG00000277014				NR_128709									MI0031510																URS000064A21C
HGNC:38382	MIR3180-1	hsa-mir-3180-1	microRNA 3180-1	non-coding RNA	RNA, micro	Approved	16p13.11	16p13.11	hsa-mir-3180-1				MicroRNAs	476	2010-04-30			2016-11-16	100422870	ENSG00000265537	OTTHUMG00000170531	uc059rcg.1		NR_036141									MI0014214																URS000075D20A
HGNC:38343	MIR3180-2	hsa-mir-3180-2	microRNA 3180-2	non-coding RNA	RNA, micro	Approved	16p13.11	16p13.11	hsa-mir-3180-2				MicroRNAs	476	2010-04-30			2016-11-16	100422956	ENSG00000265373	OTTHUMG00000170527	uc059rhi.1		NR_036142									MI0014215																URS000075A4D6
HGNC:38239	MIR3180-3	hsa-mir-3180-3	microRNA 3180-3	non-coding RNA	RNA, micro	Approved	16p12.3	16p12.3	hsa-mir-3180-3				MicroRNAs	476	2010-04-30			2016-11-16	100422836	ENSG00000266291	OTTHUMG00000170522	uc059rjd.1		NR_036144									MI0014217																URS000075D20A
HGNC:38920	MIR3180-4	hsa-mir-3180-4	microRNA 3180-4	non-coding RNA	RNA, micro	Approved	16p13.11	16p13.11	hsa-mir-3180-4				MicroRNAs	476	2010-09-15			2016-11-16	100500852	ENSG00000264115	OTTHUMG00000170535	uc059rdu.1		NR_037466									MI0016408																URS0000759B7E
HGNC:38969	MIR3180-5	hsa-mir-3180-5	microRNA 3180-5	non-coding RNA	RNA, micro	Approved	16p13.3	16p13.3	hsa-mir-3180-5				MicroRNAs	476	2010-09-15			2016-11-16	100500916	ENSG00000264397		uc021tar.1		NR_037467									MI0016409																URS000075C290
HGNC:38378	MIR3181	hsa-mir-3181	microRNA 3181	non-coding RNA	RNA, micro	Approved	16q12.1	16q12.1	hsa-mir-3181				MicroRNAs	476	2010-04-30			2016-11-16	100422972	ENSG00000264947		uc059uby.1		NR_130462									MI0014223																URS00007E4A17
HGNC:38317	MIR3182	hsa-mir-3182	microRNA 3182	non-coding RNA	RNA, micro	Approved	16q23.3	16q23.3	hsa-mir-3182				MicroRNAs	476	2010-04-30			2016-11-16	100422853	ENSG00000263785		uc021tlx.1		NR_036147									MI0014224																URS000075B814
HGNC:38237	MIR3183	hsa-mir-3183	microRNA 3183	non-coding RNA	RNA, micro	Approved	17p13.3	17p13.3	hsa-mir-3183				MicroRNAs	476	2010-04-30			2016-11-16	100422835	ENSG00000264429		uc021tnb.1		NR_036148									MI0014225																URS000075EA21
HGNC:38182	MIR3184	hsa-mir-3184	microRNA 3184	non-coding RNA	RNA, micro	Approved	17q11.2	17q11.2	hsa-mir-3184				MicroRNAs	476	2010-04-30			2016-11-16	100423003	ENSG00000284399	OTTHUMG00000179921	uc021tub.2		NR_036149									MI0014226																URS000075AC72
HGNC:38391	MIR3185	hsa-mir-3185	microRNA 3185	non-coding RNA	RNA, micro	Approved	17q21.32	17q21.32	hsa-mir-3185				MicroRNAs	476	2010-04-30			2016-11-16	100422978	ENSG00000263602		uc021tzl.1		NR_036150									MI0014227																URS000075AE3A
HGNC:38311	MIR3186	hsa-mir-3186	microRNA 3186	non-coding RNA	RNA, micro	Approved	17q25.3	17q25.3	hsa-mir-3186				MicroRNAs	476	2010-04-30			2016-11-16	100422944	ENSG00000266189		uc021ufa.1		NR_036152									MI0014229																URS000075F01B
HGNC:38319	MIR3187	hsa-mir-3187	microRNA 3187	non-coding RNA	RNA, micro	Approved	19p13.3	19p13.3	hsa-mir-3187				MicroRNAs	476	2010-04-30			2016-11-16	100422854	ENSG00000263414		uc021uma.1		NR_036154									MI0014231																URS000075C4EE
HGNC:38226	MIR3188	hsa-mir-3188	microRNA 3188	non-coding RNA	RNA, micro	Approved	19p13.11	19p13.11	hsa-mir-3188				MicroRNAs	476	2010-04-30			2016-11-16	100422833	ENSG00000267959		uc021uqm.1		NR_036155									MI0014232																URS000075E5AE
HGNC:38307	MIR3189	hsa-mir-3189	microRNA 3189	non-coding RNA	RNA, micro	Approved	19p13.11	19p13.11	hsa-mir-3189				MicroRNAs	476	2010-04-30			2016-11-16	100422943	ENSG00000264175		uc021uqo.1		NR_036156									MI0014233																URS000075DBDF
HGNC:38190	MIR3190	hsa-mir-3190	microRNA 3190	non-coding RNA	RNA, micro	Approved	19q13.32	19q13.32	hsa-mir-3190				MicroRNAs	476	2010-04-30			2016-11-16	100422899	ENSG00000265134		uc021uwk.1		NR_036158									MI0014235																URS0000759B54
HGNC:38222	MIR3191	hsa-mir-3191	microRNA 3191	non-coding RNA	RNA, micro	Approved	19q13.32	19q13.32	hsa-mir-3191				MicroRNAs	476	2010-04-30			2016-11-16	100422832	ENSG00000284411				NR_036159									MI0014236																URS000075D085
HGNC:38202	MIR3192	hsa-mir-3192	microRNA 3192	non-coding RNA	RNA, micro	Approved	20p11.23	20p11.23	hsa-mir-3192				MicroRNAs	476	2010-04-30			2016-11-16	100422875	ENSG00000265137				NR_036160									MI0014237																URS000075AD8F
HGNC:38204	MIR3193	hsa-mir-3193	microRNA 3193	non-coding RNA	RNA, micro	Approved	20q11.21	20q11.21	hsa-mir-3193				MicroRNAs	476	2010-04-30			2016-11-16	100422904	ENSG00000264395		uc021wbt.1		NR_036161									MI0014238																URS000075EE94
HGNC:38346	MIR3194	hsa-mir-3194	microRNA 3194	non-coding RNA	RNA, micro	Approved	20q13.2	20q13.2	hsa-mir-3194				MicroRNAs	476	2010-04-30			2016-11-16	100422889	ENSG00000266761		uc021weu.1		NR_036162									MI0014239																URS000075A4E2
HGNC:38250	MIR3195	hsa-mir-3195	microRNA 3195	non-coding RNA	RNA, micro	Approved	20q13.33	20q13.33	hsa-mir-3195				MicroRNAs	476	2010-04-30			2016-11-16	100422838	ENSG00000265306		uc061ygh.1		NR_130463									MI0014240																URS000079C56D
HGNC:38198	MIR3196	hsa-mir-3196	microRNA 3196	non-coding RNA	RNA, micro	Approved	20q13.33	20q13.33	hsa-mir-3196				MicroRNAs	476	2010-04-30			2016-11-16	100423014	ENSG00000266463		uc021wga.1		NR_036163									MI0014241																URS000075DDDD
HGNC:38366	MIR3197	hsa-mir-3197	microRNA 3197	non-coding RNA	RNA, micro	Approved	21q22.2	21q22.2	hsa-mir-3197				MicroRNAs	476	2010-04-30			2016-11-16	100423023	ENSG00000263681		uc021wjm.1		NR_036167									MI0014245																URS000075D6BC
HGNC:38236	MIR3198-1	hsa-mir-3198-1	microRNA 3198-1	non-coding RNA	RNA, micro	Approved	22q11.21	22q11.21	hsa-mir-3198-1		MIR3198	microRNA 3198	MicroRNAs	476	2010-04-30	2011-05-06	2011-05-06	2016-11-16	100423025	ENSG00000264757		uc021wkq.1		NR_036168									MI0014246																URS000075A8F7
HGNC:41766	MIR3198-2	hsa-mir-3198-2	microRNA 3198-2	non-coding RNA	RNA, micro	Approved	12q13.13	12q13.13	hsa-mir-3198-2				MicroRNAs	476	2011-05-02			2016-11-16	100616400	ENSG00000283803		uc021qyo.1		NR_039851									MI0017335																URS000075E563
HGNC:38294	MIR3199-1	hsa-mir-3199-1	microRNA 3199-1	non-coding RNA	RNA, micro	Approved	22q12.1	22q12.1	hsa-mir-3199-1				MicroRNAs	476	2010-04-30			2016-11-16	100423034	ENSG00000264073		uc021wnm.1		NR_036169									MI0014247																URS0000759D84
HGNC:38205	MIR3199-2	hsa-mir-3199-2	microRNA 3199-2	non-coding RNA	RNA, micro	Approved	22q12.1	22q12.1	hsa-mir-3199-2				MicroRNAs	476	2010-04-30			2016-11-16	100422998	ENSG00000283225				NR_036170									MI0014248																URS000075B20A
HGNC:38227	MIR3200	hsa-mir-3200	microRNA 3200	non-coding RNA	RNA, micro	Approved	22q12.2	22q12.2	hsa-mir-3200				MicroRNAs	476	2010-04-30			2016-11-16	100422912	ENSG00000264661				NR_036171									MI0014249																URS000075CE96
HGNC:38235	MIR3201	hsa-mir-3201	microRNA 3201	non-coding RNA	RNA, micro	Approved	22q13.32	22q13.32	hsa-mir-3201				MicroRNAs	476	2010-04-30			2016-11-16	100422916	ENSG00000266508		uc021wrs.1		NR_036172									MI0014250																URS000075A7FD
HGNC:38224	MIR3202-1	hsa-mir-3202-1	microRNA 3202-1	non-coding RNA	RNA, micro	Approved	Xq28	Xq28	hsa-mir-3202-1				MicroRNAs	476	2010-04-30			2016-11-16	100422987	ENSG00000265176				NR_036174									MI0014252																URS000075E36E
HGNC:38228	MIR3202-2	hsa-mir-3202-2	microRNA 3202-2	non-coding RNA	RNA, micro	Approved	Xq28	Xq28	hsa-mir-3202-2				MicroRNAs	476	2010-04-30			2016-11-16	100422877	ENSG00000283694		uc022cia.1		NR_036175									MI0014253																URS000075E924
HGNC:41564	MIR3529	hsa-mir-3529	microRNA 3529	non-coding RNA	RNA, micro	Approved	15q26.1	15q26.1	hsa-mir-3529				MicroRNAs	476	2011-05-02			2016-11-16	100616238	ENSG00000283484				NR_039867									MI0017351																URS000075D391
HGNC:41875	MIR3591	hsa-mir-3591	microRNA 3591	non-coding RNA	RNA, micro	Approved	18q21.31	18q21.31	hsa-mir-3591				MicroRNAs	476	2011-05-02			2016-11-16	100616357	ENSG00000207778				NR_039899									MI0017383																URS000075BB45
HGNC:38922	MIR3605	hsa-mir-3605	microRNA 3605	non-coding RNA	RNA, micro	Approved	1p35.1	01p35.1	hsa-mir-3605				MicroRNAs	476	2010-09-15			2016-11-16	100500853	ENSG00000284154				NR_037400									MI0015995																URS000075BFBA
HGNC:38881	MIR3606	hsa-mir-3606	microRNA 3606	non-coding RNA	RNA, micro	Approved	2q32.2	02q32.2	hsa-mir-3606				MicroRNAs	476	2010-09-15			2016-11-16	100500837	ENSG00000284180				NR_037401									MI0015996																URS000075D9F9
HGNC:38956	MIR3609	hsa-mir-3609	microRNA 3609	non-coding RNA	RNA, micro	Approved	7q22.1	07q22.1	hsa-mir-3609				MicroRNAs	476	2010-09-15			2016-11-16	100500819	ENSG00000266019		uc022ahx.1		NR_037403									MI0015999																URS000075D1DB
HGNC:38942	MIR3610	hsa-mir-3610	microRNA 3610	non-coding RNA	RNA, micro	Approved	8q24.11	08q24.11	hsa-mir-3610				MicroRNAs	476	2010-09-15			2016-11-16	100500914	ENSG00000283956		uc022azz.1		NR_037404									MI0016000																URS000075EC53
HGNC:38914	MIR3611	hsa-mir-3611	microRNA 3611	non-coding RNA	RNA, micro	Approved	10p11.21	10p11.21	hsa-mir-3611				MicroRNAs	476	2010-09-15			2016-11-16	100500890	ENSG00000266228		uc031wcn.1		NR_037405									MI0016001																URS000075C882
HGNC:38951	MIR3612	hsa-mir-3612	microRNA 3612	non-coding RNA	RNA, micro	Approved	12q24.32	12q24.32	hsa-mir-3612				MicroRNAs	476	2010-09-15			2016-11-16	100500817	ENSG00000265635		uc021rgo.1		NR_037406									MI0016002																URS0000759B3B
HGNC:38964	MIR3613	hsa-mir-3613	microRNA 3613	non-coding RNA	RNA, micro	Approved	13q14.2	13q14.2	hsa-mir-3613				MicroRNAs	476	2010-09-15			2016-11-16	100500908	ENSG00000264864		uc021rjp.1		NR_037407									MI0016003																URS000075BBF3
HGNC:38995	MIR3614	hsa-mir-3614	microRNA 3614	non-coding RNA	RNA, micro	Approved	17q22	17q22	hsa-mir-3614				MicroRNAs	476	2010-09-15			2016-11-16	100500827	ENSG00000284542		uc021uaj.1		NR_037408									MI0016004																URS000075E293
HGNC:38905	MIR3615	hsa-mir-3615	microRNA 3615	non-coding RNA	RNA, micro	Approved	17q25.1	17q25.1	hsa-mir-3615				MicroRNAs	476	2010-09-15			2016-11-16	100500847	ENSG00000284186		uc021ucr.1		NR_037409									MI0016005																URS000075A6B9
HGNC:38943	MIR3616	hsa-mir-3616	microRNA 3616	non-coding RNA	RNA, micro	Approved	20q13.12	20q13.12	hsa-mir-3616				MicroRNAs	476	2010-09-15			2016-11-16	100500814	ENSG00000264901		uc021weq.1		NR_037410									MI0016006																URS000075D53C
HGNC:38977	MIR3617	hsa-mir-3617	microRNA 3617	non-coding RNA	RNA, micro	Approved	20q13.12	20q13.12	hsa-mir-3617				MicroRNAs	476	2010-09-15			2016-11-16	100500897	ENSG00000266071		uc032plc.1		NR_037411									MI0016007																URS000075CD65
HGNC:38937	MIR3618	hsa-mir-3618	microRNA 3618	non-coding RNA	RNA, micro	Approved	22q11.21	22q11.21	hsa-mir-3618				MicroRNAs	476	2010-09-15			2016-11-16	100500860	ENSG00000284140		uc021wlo.1		NR_037412									MI0016008																URS000075BA45
HGNC:38998	MIR3619	hsa-mir-3619	microRNA 3619	non-coding RNA	RNA, micro	Approved	22q13.31	22q13.31	hsa-mir-3619				MicroRNAs	476	2010-09-15			2016-11-16	100500828	ENSG00000266533		uc021wrm.1		NR_037413									MI0016009																URS000075C055
HGNC:38917	MIR3620	hsa-mir-3620	microRNA 3620	non-coding RNA	RNA, micro	Approved	1q42.13	01q42.13	hsa-mir-3620				MicroRNAs	476	2010-09-15			2016-11-16	100500810	ENSG00000284163		uc021pkd.1		NR_037415									MI0016011																URS000075F100
HGNC:38930	MIR3621	hsa-mir-3621	microRNA 3621	non-coding RNA	RNA, micro	Approved	9q34.3	09q34.3	hsa-mir-3621				MicroRNAs	476	2010-09-15			2016-11-16	100500811	ENSG00000263697		uc022bqc.1		NR_037416									MI0016012																URS000075D844
HGNC:38934	MIR3622A	hsa-mir-3622a	microRNA 3622a	non-coding RNA	RNA, micro	Approved	8p21.1	08p21.1	hsa-mir-3622a				MicroRNAs	476	2010-09-15			2016-11-16	100500858	ENSG00000284351				NR_037417									MI0016013																URS000075D590
HGNC:38961	MIR3622B	hsa-mir-3622b	microRNA 3622b	non-coding RNA	RNA, micro	Approved	8p21.1	08p21.1	hsa-mir-3622b				MicroRNAs	476	2010-09-15			2016-11-16	100500871	ENSG00000265075		uc022atf.1		NR_037418									MI0016014																URS000075EC50
HGNC:38935	MIR3646	hsa-mir-3646	microRNA 3646	non-coding RNA	RNA, micro	Approved	20q13.12	20q13.12	hsa-mir-3646				MicroRNAs	476	2010-09-15			2016-11-16	100500813	ENSG00000266151		uc021wed.1		NR_037419									MI0016046																URS000075CAFA
HGNC:38941	MIR3648-1	hsa-mir-3648	microRNA 3648-1	non-coding RNA	RNA, micro	Approved	21p11.2	21p11.2	hsa-mir-3648		MIR3648	microRNA 3648	MicroRNAs	476	2010-09-15	2014-06-26	2014-06-26	2016-11-16	100500862	ENSG00000275708				NR_037421									MI0016048																URS000075A546
HGNC:50843	MIR3648-2		microRNA 3648-2	non-coding RNA	RNA, micro	Approved	21p11.2	21p11.2					MicroRNAs	476	2014-06-26			2016-11-16	103504731	ENSG00000264462				NR_128711									MI0031512																URS000075A546
HGNC:38948	MIR3649	hsa-mir-3649	microRNA 3649	non-coding RNA	RNA, micro	Approved	12p13.33	12p13.33	hsa-mir-3649				MicroRNAs	476	2010-09-15			2016-11-16	100500816	ENSG00000266043		uc021qsw.1		NR_037422									MI0016049																URS000075BB44
HGNC:38981	MIR3650	hsa-mir-3650	microRNA 3650	non-coding RNA	RNA, micro	Approved	5p13.1	05p13.1	hsa-mir-3650				MicroRNAs	476	2010-09-15			2016-11-16	100500824	ENSG00000265304		uc021xxp.1		NR_037423									MI0016050																URS000075A656
HGNC:38897	MIR3651	hsa-mir-3651	microRNA 3651	non-coding RNA	RNA, micro	Approved	9q22.31	09q22.31	hsa-mir-3651				MicroRNAs	476	2010-09-15			2016-11-16	100500918	ENSG00000281156		uc010mqv.4		NR_037424									MI0016051																URS000075DEE5
HGNC:38894	MIR3652	hsa-mir-3652	microRNA 3652	non-coding RNA	RNA, micro	Approved	12q23.3	12q23.3	hsa-mir-3652				MicroRNAs	476	2010-09-15			2016-11-16	100500842	ENSG00000284503		uc021rcv.1		NR_037425									MI0016052																URS000075E597
HGNC:38971	MIR3653	hsa-mir-3653	microRNA 3653	non-coding RNA	RNA, micro	Approved	22q12.2	22q12.2	hsa-mir-3653				MicroRNAs	476	2010-09-15			2016-11-16	100500833	ENSG00000280968		uc010gvn.2		NR_037426									MI0016053																URS0000759F56
HGNC:38896	MIR3654	hsa-mir-3654	microRNA 3654	non-coding RNA	RNA, micro	Approved	7q33	07q33	hsa-mir-3654				MicroRNAs	476	2010-09-15			2016-11-16	100500804	ENSG00000284135				NR_037427							MIR3654		MI0016054																URS000075C471
HGNC:38960	MIR3655	hsa-mir-3655	microRNA 3655	non-coding RNA	RNA, micro	Approved	5q31.3	05q31.3	hsa-mir-3655				MicroRNAs	476	2010-09-15			2016-11-16	100500820	ENSG00000284325		uc063hxg.1		NR_037428									MI0016055																URS000075BC0C
HGNC:38889	MIR3656	hsa-mir-3656	microRNA 3656	non-coding RNA	RNA, micro	Approved	11q23.3	11q23.3	hsa-mir-3656				MicroRNAs	476	2010-09-15			2016-11-16	100500840	ENSG00000283704		uc021qri.1		NR_037429									MI0016056																URS000075C7FA
HGNC:38906	MIR3657	hsa-mir-3657	microRNA 3657	non-coding RNA	RNA, micro	Approved	12q24.13	12q24.13	hsa-mir-3657				MicroRNAs	476	2010-09-15			2016-11-16	100500889	ENSG00000266370		uc031znp.1		NR_037430									MI0016057																URS000075B6BC
HGNC:38963	MIR3658	hsa-mir-3658	microRNA 3658	non-coding RNA	RNA, micro	Approved	1q24.1	01q24.1	hsa-mir-3658				MicroRNAs	476	2010-09-15			2016-11-16	100500832	ENSG00000283936				NR_037431									MI0016058																URS000075BCB3
HGNC:38882	MIR3659	hsa-mir-3659	microRNA 3659	non-coding RNA	RNA, micro	Approved	1p34.3	01p34.3	hsa-mir-3659				MicroRNAs	476	2010-09-15			2016-11-16	100500801	ENSG00000265596		uc021olo.1		NR_037432									MI0016060																URS000075A969
HGNC:38985	MIR3660	hsa-mir-3660	microRNA 3660	non-coding RNA	RNA, micro	Approved	5q14.3	05q14.3	hsa-mir-3660				MicroRNAs	476	2010-09-15			2016-11-16	100500825	ENSG00000264342		uc021ybi.2		NR_037433									MI0016061																URS000075DE65
HGNC:38892	MIR3661	hsa-mir-3661	microRNA 3661	non-coding RNA	RNA, micro	Approved	5q31.1	05q31.1	hsa-mir-3661				MicroRNAs	476	2010-09-15			2016-11-16	100500905	ENSG00000266751		uc021ydo.1		NR_037434									MI0016062																URS0000759DAE
HGNC:38983	MIR3662	hsa-mir-3662	microRNA 3662	non-coding RNA	RNA, micro	Approved	6q23.3	06q23.3	hsa-mir-3662				MicroRNAs	476	2010-09-15			2016-11-16	100500880	ENSG00000283409				NR_037435									MI0016063																URS000075BD9F
HGNC:38958	MIR3663	hsa-mir-3663	microRNA 3663	non-coding RNA	RNA, micro	Approved	10q25.3	10q25.3	hsa-mir-3663				MicroRNAs	476	2010-09-15			2014-11-19	100500893	ENSG00000266782		uc021pzl.1		NR_037436									MI0016064																URS000075A61D
HGNC:38899	MIR3664	hsa-mir-3664	microRNA 3664	non-coding RNA	RNA, micro	Approved	11q13.4	11q13.4	hsa-mir-3664				MicroRNAs	476	2010-09-15			2016-11-16	100500844	ENSG00000263744		uc021qms.1		NR_037437									MI0016065																URS000075991E
HGNC:38939	MIR3665	hsa-mir-3665	microRNA 3665	non-coding RNA	RNA, micro	Approved	13q22.3	13q22.3	hsa-mir-3665				MicroRNAs	476	2010-09-15			2016-11-16	100500861	ENSG00000266325		uc021rkv.1		NR_037438									MI0016066																URS000075E1E9
HGNC:38940	MIR3666	hsa-mir-3666	microRNA 3666	non-coding RNA	RNA, micro	Approved	7q31.1	07q31.1	hsa-mir-3666				MicroRNAs	476	2010-09-15			2016-11-16	100500896	ENSG00000272230		uc022ake.1		NR_037439									MI0016067																URS000075CD54
HGNC:38990	MIR3667	hsa-mir-3667	microRNA 3667	non-coding RNA	RNA, micro	Approved	22q13.33	22q13.33	hsa-mir-3667				MicroRNAs	476	2010-09-15			2016-11-16	100500882	ENSG00000264139		uc032qro.1		NR_037440									MI0016068																URS000075EBAC
HGNC:38982	MIR3668	hsa-mir-3668	microRNA 3668	non-coding RNA	RNA, micro	Approved	6q24.1	06q24.1	hsa-mir-3668				MicroRNAs	476	2010-09-15			2016-11-16	100500879	ENSG00000263514		uc021zgd.1		NR_037441									MI0016069																URS000075ACA8
HGNC:38997	MIR3670-1	hsa-mir-3670	microRNA 3670-1	non-coding RNA	RNA, micro	Approved	16p13.11	16p13.11	hsa-mir-3670		MIR3670	microRNA 3670	MicroRNAs	476	2010-09-15	2011-11-14	2011-11-14	2014-11-18	100500910	ENSG00000263918		uc032dry.1		NR_037442									MI0016071																URS000075B9CE
HGNC:43460	MIR3670-2	hsa-mir-3670-2	microRNA 3670-2	non-coding RNA	RNA, micro	Approved	16p13.11	16p13.11	hsa-mir-3670-2						2011-11-14			2013-05-13	100846994	ENSG00000264722		uc032dsm.1		NR_049832									MI0019112																URS000075B9CE
HGNC:50829	MIR3670-3		microRNA 3670-3	non-coding RNA	RNA, micro	Approved	16p12.3	16p12.3					MicroRNAs	476	2014-06-26			2016-11-16	103504726	ENSG00000265776				NR_128712									MI0031513																URS000075B9CE
HGNC:50828	MIR3670-4		microRNA 3670-4	non-coding RNA	RNA, micro	Approved	16p12.3	16p12.3					MicroRNAs	476	2014-06-26			2016-11-16	103504740	ENSG00000274025				NR_128713									MI0031514																URS000075B9CE
HGNC:38925	MIR3671	hsa-mir-3671	microRNA 3671	non-coding RNA	RNA, micro	Approved	1p31.3	01p31.3	hsa-mir-3671				MicroRNAs	476	2010-09-15			2016-11-16	100500854	ENSG00000265996		uc021ook.1		NR_037443									MI0016072																URS000075A44B
HGNC:38957	MIR3672	hsa-mir-3672	microRNA 3672	non-coding RNA	RNA, micro	Approved	Xq24	Xq24	hsa-mir-3672				MicroRNAs	476	2010-09-15			2016-11-16	100500869	ENSG00000265456		uc033ete.1		NR_037444									MI0016073																URS000075A6BA
HGNC:38915	MIR3674	hsa-mir-3674	microRNA 3674	non-coding RNA	RNA, micro	Approved	8p23.3	08p23.3	hsa-mir-3674				MicroRNAs	476	2010-09-15			2016-11-16	100500912	ENSG00000283858				NR_037445									MI0016075																URS000075E85D
HGNC:38973	MIR3675	hsa-mir-3675	microRNA 3675	non-coding RNA	RNA, micro	Approved	1p36.13	01p36.13	hsa-mir-3675				MicroRNAs	476	2010-09-15			2016-11-16	100500876	ENSG00000263811		uc021ohc.1		NR_037446									MI0016076																URS000075BA0D
HGNC:38932	MIR3677	hsa-mir-3677	microRNA 3677	non-coding RNA	RNA, micro	Approved	16p13.3	16p13.3	hsa-mir-3677				MicroRNAs	476	2010-09-15			2016-11-16	100500812	ENSG00000266643		uc021tas.1		NR_037448									MI0016078																URS000075A213
HGNC:38891	MIR3678	hsa-mir-3678	microRNA 3678	non-coding RNA	RNA, micro	Approved	17q25.1	17q25.1	hsa-mir-3678				MicroRNAs	476	2010-09-15			2016-11-16	100500841	ENSG00000264511		uc021ucz.1		NR_037449									MI0016079																URS000075DF0D
HGNC:38979	MIR3679	hsa-mir-3679	microRNA 3679	non-coding RNA	RNA, micro	Approved	2q21.2	02q21.2	hsa-mir-3679				MicroRNAs	476	2010-09-15			2016-11-16	100500878	ENSG00000263813		uc021vpy.1		NR_037450									MI0016080																URS000075AC34
HGNC:38989	MIR3680-1	hsa-mir-3680	microRNA 3680-1	non-coding RNA	RNA, micro	Approved	16p12.2	16p12.2	hsa-mir-3680		MIR3680	microRNA 3680	MicroRNAs	476	2010-09-15	2011-11-14	2011-11-14	2016-11-16	100500917	ENSG00000265462		uc032duc.1		NR_037451									MI0016081																URS000075CE98
HGNC:43472	MIR3680-2	hsa-mir-3680-2	microRNA 3680-2	non-coding RNA	RNA, micro	Approved	16p11.2	16p11.2	hsa-mir-3680-2						2011-11-14			2016-11-16	100847041	ENSG00000266758		uc032dwx.1		NR_049833									MI0019113																URS000075CE98
HGNC:38994	MIR3681	hsa-mir-3681	microRNA 3681	non-coding RNA	RNA, micro	Approved	2p24.3	02p24.3	hsa-mir-3681				MicroRNAs	476	2010-09-15			2016-11-16	100500884	ENSG00000264089		uc032nev.1		NR_037452									MI0016082																URS000075B2FC
HGNC:38916	MIR3682	hsa-mir-3682	microRNA 3682	non-coding RNA	RNA, micro	Approved	2p16.2	02p16.2	hsa-mir-3682				MicroRNAs	476	2010-09-15			2016-11-16	100500850	ENSG00000265452		uc021vhm.1		NR_037453									MI0016083																URS000075A917
HGNC:38999	MIR3683	hsa-mir-3683	microRNA 3683	non-coding RNA	RNA, micro	Approved	7p22.1	07p22.1	hsa-mir-3683				MicroRNAs	476	2010-09-15			2016-11-16	100500886	ENSG00000266287		uc032zdj.1		NR_037454									MI0016084																URS000075C564
HGNC:38950	MIR3684	hsa-mir-3684	microRNA 3684	non-coding RNA	RNA, micro	Approved	4q23	04q23	hsa-mir-3684				MicroRNAs	476	2010-09-15			2016-11-16	100500867	ENSG00000265213		uc021xqh.1		NR_037455									MI0016085																URS000075A5AF
HGNC:38886	MIR3685	hsa-mir-3685	microRNA 3685	non-coding RNA	RNA, micro	Approved	12q22	12q22	hsa-mir-3685				MicroRNAs	476	2010-09-15			2016-11-16	100500802	ENSG00000265917		uc001teb.3		NR_037456									MI0016086																URS000075A777
HGNC:38887	MIR3686	hsa-mir-3686	microRNA 3686	non-coding RNA	RNA, micro	Approved	8q24.21	08q24.21	hsa-mir-3686				MicroRNAs	476	2010-09-15			2016-11-16	100500839	ENSG00000263763		uc033bzi.1		NR_037457									MI0016087																URS000075EB23
HGNC:38946	MIR3687-1	hsa-mir-3687	microRNA 3687-1	non-coding RNA	RNA, micro	Approved	21p11.2	21p11.2	hsa-mir-3687		MIR3687	microRNA 3687	MicroRNAs	476	2010-09-15	2014-06-26	2014-06-26	2016-11-16	100500815	ENSG00000277437				NR_037458									MI0016088																URS000075DBF6
HGNC:50835	MIR3687-2		microRNA 3687-2	non-coding RNA	RNA, micro	Approved	21p11.2	21p11.2					MicroRNAs	476	2014-06-26			2016-11-16	103504728	ENSG00000264063				NR_128714									MI0031515																URS000075DBF6
HGNC:38986	MIR3688-1	hsa-mir-3688|hsa-mir-3688-1	microRNA 3688-1	non-coding RNA	RNA, micro	Approved	4q32.1	04q32.1	hsa-mir-3688|hsa-mir-3688-1		MIR3688	microRNA 3688	MicroRNAs	476	2010-09-15	2011-05-06	2011-05-06	2016-10-25	100500881	ENSG00000264105				NR_037459									MI0016089																URS000075CA84
HGNC:41735	MIR3688-2	hsa-mir-3688-2	microRNA 3688-2	non-coding RNA	RNA, micro	Approved	4q32.1	04q32.1	hsa-mir-3688-2				MicroRNAs	476	2011-05-02			2016-10-25	100616303	ENSG00000283379		uc021xtt.1		NR_039963									MI0017447																URS000075C973
HGNC:38904	MIR3689A	hsa-mir-3689a	microRNA 3689a	non-coding RNA	RNA, micro	Approved	9q34.3	09q34.3	hsa-mir-3689a				MicroRNAs	476	2010-09-15			2016-11-16	100500846	ENSG00000265872		uc064wxq.1		NR_037460									MI0016090																URS000075D8AE
HGNC:38924	MIR3689B	hsa-mir-3689b	microRNA 3689b	non-coding RNA	RNA, micro	Approved	9q34.3	09q34.3	hsa-mir-3689b				MicroRNAs	476	2010-09-15			2016-11-16	100500906	ENSG00000264163		uc022bpe.1		NR_037469									MI0016411																URS000075A760
HGNC:41816	MIR3689C	hsa-mir-3689c	microRNA 3689c	non-coding RNA	RNA, micro	Approved	9q34.3	09q34.3	hsa-mir-3689c				MicroRNAs	476	2011-05-02			2016-11-16	100616333	ENSG00000264744		uc022bpc.1		NR_039691									MI0016832																URS000075B954
HGNC:41621	MIR3689D1	hsa-mir-3689d-1	microRNA 3689d-1	non-coding RNA	RNA, micro	Approved	9q34.3	09q34.3	hsa-mir-3689d-1				MicroRNAs	476	2011-05-02			2016-11-16	100616131	ENSG00000265848		uc022bpd.1		NR_039693									MI0016834																URS000075AD1D
HGNC:41846	MIR3689D2	hsa-mir-3689d-2	microRNA 3689d-2	non-coding RNA	RNA, micro	Approved	9q34.3	09q34.3	hsa-mir-3689d-2				MicroRNAs	476	2011-05-02			2016-11-16	100616344	ENSG00000264136		uc022bpf.1		NR_039694									MI0016835																URS000075D987
HGNC:41887	MIR3689E	hsa-mir-3689e	microRNA 3689e	non-coding RNA	RNA, micro	Approved	9q34.3	09q34.3	hsa-mir-3689e				MicroRNAs	476	2011-05-02			2016-11-16	100616460	ENSG00000266827		uc022bpg.1		NR_039695									MI0016836																URS000075E296
HGNC:41702	MIR3689F	hsa-mir-3689f	microRNA 3689f	non-coding RNA	RNA, micro	Approved	9q34.3	09q34.3	hsa-mir-3689f				MicroRNAs	476	2011-05-02			2016-11-16	100616212	ENSG00000266514		uc022bph.1		NR_039696									MI0016837																URS0000759F6E
HGNC:38967	MIR3690	hsa-mir-3690|hsa-mir-3690-2	microRNA 3690	non-coding RNA	RNA, micro	Approved	Xp22.32 and Yp11.3	Xp22.32 and Yp11.3	hsa-mir-3690|hsa-mir-3690-2		MIR3690-2|MIR3690-1	microRNA 3690-2|microRNA 3690-1	MicroRNAs|Pseudoautosomal region 1	476|715	2010-09-15	2014-04-28	2014-04-28	2015-02-27	100500894	ENSG00000265658		uc022cis.1		NR_037461									MI0016091																URS0000759E83
HGNC:38909	MIR3691	hsa-mir-3691	microRNA 3691	non-coding RNA	RNA, micro	Approved	6p25.1	06p25.1	hsa-mir-3691				MicroRNAs	476	2010-09-15			2016-11-16	100500900	ENSG00000265083		uc021ykv.1		NR_037462									MI0016092																URS000075D0E7
HGNC:38885	MIR3692	hsa-mir-3692	microRNA 3692	non-coding RNA	RNA, micro	Approved	6q25.3	06q25.3	hsa-mir-3692				MicroRNAs	476	2010-09-15			2016-11-16	100500899	ENSG00000266617		uc021zhk.1		NR_037463									MI0016093																URS000075B96A
HGNC:38926	MIR3713	hsa-mir-3713	microRNA 3713	non-coding RNA	RNA, micro	Approved	15q24.3	15q24.3	hsa-mir-3713				MicroRNAs	476	2010-09-15			2016-11-16	100500855	ENSG00000266449		uc032ckl.1		NR_037464									MI0016134																URS000075CF19
HGNC:38928	MIR3714	hsa-mir-3714	microRNA 3714	non-coding RNA	RNA, micro	Approved	3p24.3	03p24.3	hsa-mir-3714				MicroRNAs	476	2010-09-15			2016-11-16	100500913	ENSG00000283885		uc021wts.1		NR_037465									MI0016135																URS000075D306
HGNC:38988	MIR3907	hsa-mir-3907	microRNA 3907	non-coding RNA	RNA, micro	Approved	7q36.1	07q36.1	hsa-mir-3907				MicroRNAs	476	2010-09-15			2016-11-16	100500835	ENSG00000265810		uc022aqe.1		NR_037468									MI0016410																URS0000759E9D
HGNC:38991	MIR3908	hsa-mir-3908	microRNA 3908	non-coding RNA	RNA, micro	Approved	12q24.31	12q24.31	hsa-mir-3908				MicroRNAs	476	2010-09-15			2016-11-16	100500909	ENSG00000266655		uc021rfx.1		NR_037470									MI0016412																URS000075C62E
HGNC:38987	MIR3909	hsa-mir-3909	microRNA 3909	non-coding RNA	RNA, micro	Approved	22q12.3	22q12.3	hsa-mir-3909				MicroRNAs	476	2010-09-15			2016-11-16	100500826	ENSG00000266320		uc021woj.1		NR_037471									MI0016413																URS000075C219
HGNC:38966	MIR3910-1	hsa-mir-3910-1	microRNA 3910-1	non-coding RNA	RNA, micro	Approved	9q22.31	09q22.31	hsa-mir-3910-1				MicroRNAs	476	2010-09-15			2016-11-16	100500821	ENSG00000266855		uc022bju.1		NR_037472									MI0016414																URS000075AEE1
HGNC:38952	MIR3910-2	hsa-mir-3910-2	microRNA 3910-2	non-coding RNA	RNA, micro	Approved	9q22.31	09q22.31	hsa-mir-3910-2				MicroRNAs	476	2010-09-15			2016-11-16	100500902	ENSG00000283351				NR_037489									MI0016431																URS000075C036
HGNC:38962	MIR3911	hsa-mir-3911	microRNA 3911	non-coding RNA	RNA, micro	Approved	9q34.11	09q34.11	hsa-mir-3911				MicroRNAs	476	2010-09-15			2016-11-16	100500872	ENSG00000283874		uc022bnp.1		NR_037473									MI0016415																URS000075C684
HGNC:38923	MIR3912	hsa-mir-3912	microRNA 3912	non-coding RNA	RNA, micro	Approved	5q35.1	05q35.1	hsa-mir-3912				MicroRNAs	476	2010-09-15			2016-11-16	100500831	ENSG00000264249		uc021yhq.1		NR_037474									MI0016416																URS0000759CA1
HGNC:38884	MIR3913-1	hsa-mir-3913-1	microRNA 3913-1	non-coding RNA	RNA, micro	Approved	12q15	12q15	hsa-mir-3913-1				MicroRNAs	476	2010-09-15			2016-11-16	100500903	ENSG00000264405				NR_037475									MI0016417																URS000075D010
HGNC:38953	MIR3913-2	hsa-mir-3913-2	microRNA 3913-2	non-coding RNA	RNA, micro	Approved	12q15	12q15	hsa-mir-3913-2				MicroRNAs	476	2010-09-15			2016-11-16	100500868	ENSG00000283677		uc021ram.1		NR_037476									MI0016418																URS000075D18D
HGNC:38993	MIR3914-1	hsa-mir-3914-1	microRNA 3914-1	non-coding RNA	RNA, micro	Approved	7q11.22	07q11.22	hsa-mir-3914-1				MicroRNAs	476	2010-09-15			2016-11-16	100500836	ENSG00000265878				NR_037477									MI0016419																URS000075A34C
HGNC:38975	MIR3914-2	hsa-mir-3914-2	microRNA 3914-2	non-coding RNA	RNA, micro	Approved	7q11.22	07q11.22	hsa-mir-3914-2				MicroRNAs	476	2010-09-15			2016-11-16	100500920	ENSG00000283278		uc022afh.1		NR_037479									MI0016421																URS000075A8BD
HGNC:38955	MIR3915	hsa-mir-3915	microRNA 3915	non-coding RNA	RNA, micro	Approved	Xp21.1	Xp21.1	hsa-mir-3915				MicroRNAs	476	2010-09-15			2016-11-16	100500915	ENSG00000263600		uc033dxk.1		NR_037478									MI0016420																URS000075ADC0
HGNC:38912	MIR3916	hsa-mir-3916	microRNA 3916	non-coding RNA	RNA, micro	Approved	1q44	01q44	hsa-mir-3916				MicroRNAs	476	2010-09-15			2016-11-16	100500849	ENSG00000283881		uc021pma.1		NR_037480									MI0016422																URS000075ECB1
HGNC:38911	MIR3917	hsa-mir-3917	microRNA 3917	non-coding RNA	RNA, micro	Approved	1p36.11	01p36.11	hsa-mir-3917				MicroRNAs	476	2010-09-15			2016-11-16	100500808	ENSG00000283938		uc021ojn.1		NR_037481									MI0016423																URS000075BB4E
HGNC:38919	MIR3918	hsa-mir-3918	microRNA 3918	non-coding RNA	RNA, micro	Approved	6q25.3	06q25.3	hsa-mir-3918				MicroRNAs	476	2010-09-15			2016-11-16	100500851	ENSG00000265558		uc021zho.1		NR_037482									MI0016424																URS000075B9DC
HGNC:38890	MIR3919	hsa-mir-3919	microRNA 3919	non-coding RNA	RNA, micro	Approved	3q25.32	03q25.32	hsa-mir-3919				MicroRNAs	476	2010-09-15			2016-11-16	100500803	ENSG00000263634		uc021xgn.1		NR_037483									MI0016425																URS000075DBBA
HGNC:38974	MIR3920	hsa-mir-3920	microRNA 3920	non-coding RNA	RNA, micro	Approved	11q22.1	11q22.1	hsa-mir-3920				MicroRNAs	476	2010-09-15			2016-11-16	100500823	ENSG00000263885		uc021qpe.1		NR_037485									MI0016427																URS000075C520
HGNC:38936	MIR3921	hsa-mir-3921	microRNA 3921	non-coding RNA	RNA, micro	Approved	3q12.1	03q12.1	hsa-mir-3921				MicroRNAs	476	2010-09-15			2016-11-16	100500859	ENSG00000264897		uc021xbs.1		NR_037486									MI0016428																URS000075D620
HGNC:38895	MIR3922	hsa-mir-3922	microRNA 3922	non-coding RNA	RNA, micro	Approved	12q23.3	12q23.3	hsa-mir-3922				MicroRNAs	476	2010-09-15			2016-11-16	100500843	ENSG00000264295		uc021rdd.1		NR_037487									MI0016429																URS000075D152
HGNC:38978	MIR3923	hsa-mir-3923	microRNA 3923	non-coding RNA	RNA, micro	Approved	3p12.3	03p12.3	hsa-mir-3923				MicroRNAs	476	2010-09-15			2016-11-16	100500877	ENSG00000265193		uc032rsd.1		NR_037488									MI0016430																URS000075D365
HGNC:38984	MIR3924	hsa-mir-3924	microRNA 3924	non-coding RNA	RNA, micro	Approved	10q21.1	10q21.1	hsa-mir-3924				MicroRNAs	476	2010-09-15			2016-11-16	100500834	ENSG00000264747		uc021prb.1		NR_037490									MI0016432																URS000075D073
HGNC:38996	MIR3925	hsa-mir-3925	microRNA 3925	non-coding RNA	RNA, micro	Approved	6p21.2	06p21.2	hsa-mir-3925				MicroRNAs	476	2010-09-15			2016-11-16	100500885	ENSG00000263894		uc021yza.1		NR_037491									MI0016433																URS000075CC9E
HGNC:38959	MIR3926-1	hsa-mir-3926-1	microRNA 3926-1	non-coding RNA	RNA, micro	Approved	8p23.1	08p23.1	hsa-mir-3926-1				MicroRNAs	476	2010-09-15			2016-11-16	100500870	ENSG00000266206				NR_037492									MI0016434																URS000075B286
HGNC:38883	MIR3926-2	hsa-mir-3926-2	microRNA 3926-2	non-coding RNA	RNA, micro	Approved	8p23.1	08p23.1	hsa-mir-3926-2				MicroRNAs	476	2010-09-15			2016-11-16	100500838	ENSG00000283523		uc022asd.1		NR_037495									MI0016437																URS000075B704
HGNC:38901	MIR3927	hsa-mir-3927	microRNA 3927	non-coding RNA	RNA, micro	Approved	9q31.3	09q31.3	hsa-mir-3927				MicroRNAs	476	2010-09-15			2016-11-16	100500898	ENSG00000263861		uc033dfa.1		NR_037493									MI0016435																URS000075A05C
HGNC:38933	MIR3928	hsa-mir-3928	microRNA 3928	non-coding RNA	RNA, micro	Approved	22q12.2	22q12.2	hsa-mir-3928				MicroRNAs	476	2010-09-15			2016-11-16	100500901	ENSG00000264141		uc021wny.1		NR_037496									MI0016438																URS0000759DF9
HGNC:38945	MIR3929	hsa-mir-3929	microRNA 3929	non-coding RNA	RNA, micro	Approved	18q12.2	18q12.2	hsa-mir-3929				MicroRNAs	476	2010-09-15			2016-11-16	100500864	ENSG00000265641		uc032hbv.1		NR_037497									MI0016439																URS000075A325
HGNC:38965	MIR3934	hsa-mir-3934	microRNA 3934	non-coding RNA	RNA, micro	Approved	6p21.31	06p21.31	hsa-mir-3934				MicroRNAs	476	2010-09-15			2016-11-16	100500873	ENSG00000266509		uc032wsw.1		NR_037498									MI0016590																URS000075EA68
HGNC:38918	MIR3935	hsa-mir-3935	microRNA 3935	non-coding RNA	RNA, micro	Approved	16q13	16q13	hsa-mir-3935				MicroRNAs	476	2010-09-15			2016-11-16	100500891	ENSG00000265281		uc021tis.1		NR_037499									MI0016591																URS000075E825
HGNC:38947	MIR3936	hsa-mir-3936	microRNA 3936	non-coding RNA	RNA, micro	Approved	5q31.1	05q31.1	hsa-mir-3936				MicroRNAs	476	2010-09-15			2017-03-10	100500865	ENSG00000263597		uc021ydk.1		NR_037500									MI0016592																URS000075A25E
HGNC:38970	MIR3937	hsa-mir-3937	microRNA 3937	non-coding RNA	RNA, micro	Approved	Xp11.4	Xp11.4	hsa-mir-3937				MicroRNAs	476	2010-09-15			2016-11-16	100500822	ENSG00000263730		uc033dzt.1		NR_037501									MI0016593																URS000075E234
HGNC:38972	MIR3938	hsa-mir-3938	microRNA 3938	non-coding RNA	RNA, micro	Approved	3p14.3	03p14.3	hsa-mir-3938				MicroRNAs	476	2010-09-15			2016-11-16	100500875	ENSG00000264013		uc021wzp.1		NR_037502									MI0016594																URS000075E1AC
HGNC:38931	MIR3939	hsa-mir-3939	microRNA 3939	non-coding RNA	RNA, micro	Approved	6q27	06q27	hsa-mir-3939				MicroRNAs	476	2010-09-15			2016-11-16	100500857	ENSG00000265828		uc021zih.1		NR_037504									MI0016596																URS0000759FD9
HGNC:38893	MIR3940	hsa-mir-3940	microRNA 3940	non-coding RNA	RNA, micro	Approved	19p13.3	19p13.3	hsa-mir-3940				MicroRNAs	476	2010-09-15			2016-11-16	100500888	ENSG00000284159		uc021unp.1		NR_037505									MI0016597																URS000075BFE0
HGNC:38949	MIR3941	hsa-mir-3941	microRNA 3941	non-coding RNA	RNA, micro	Approved	10q26.13	10q26.13	hsa-mir-3941				MicroRNAs	476	2010-09-15			2016-11-16	100500866	ENSG00000265442		uc021qad.1		NR_037506									MI0016598																URS000075E4D1
HGNC:38976	MIR3942	hsa-mir-3942	microRNA 3942	non-coding RNA	RNA, micro	Approved	15q14	15q14	hsa-mir-3942				MicroRNAs	476	2010-09-15			2016-11-16	100500904	ENSG00000265102		uc021siz.1		NR_037507									MI0016599																URS000075A35A
HGNC:38888	MIR3943	hsa-mir-3943	microRNA 3943	non-coding RNA	RNA, micro	Approved	7p14.1	07p14.1	hsa-mir-3943				MicroRNAs	476	2010-09-15			2016-11-16	100500829	ENSG00000264069		uc022acf.2		NR_037508									MI0016600																URS000075CCF9
HGNC:38898	MIR3944	hsa-mir-3944	microRNA 3944	non-coding RNA	RNA, micro	Approved	10q26.3	10q26.3	hsa-mir-3944				MicroRNAs	476	2010-09-15			2016-11-16	100500911	ENSG00000265395		uc021qbg.1		NR_037509									MI0016601																URS000075DF2F
HGNC:38954	MIR3945	hsa-mir-3945	microRNA 3945	non-coding RNA	RNA, micro	Approved	4q35.1	04q35.1	hsa-mir-3945				MicroRNAs	476	2010-09-15			2016-11-16	100500818	ENSG00000266698		uc021xvg.1		NR_037510									MI0016602																URS000075C1D9
HGNC:41595	MIR3960	hsa-mir-3960	microRNA 3960	non-coding RNA	RNA, micro	Approved	9q34.11	09q34.11	hsa-mir-3960				MicroRNAs	476	2011-05-02			2016-11-16	100616250	ENSG00000283863		uc064vxi.1		NR_039767									MI0016964																URS000075CBCF
HGNC:41876	MIR3972	hsa-mir-3972	microRNA 3972	non-coding RNA	RNA, micro	Approved	1p36.13	01p36.13	hsa-mir-3972				MicroRNAs	476	2011-05-02			2016-11-16	100616188	ENSG00000266634		uc031tre.1		NR_039768									MI0016990																URS000075EE34
HGNC:41756	MIR3973	hsa-mir-3973	microRNA 3973	non-coding RNA	RNA, micro	Approved	11p13	11p13	hsa-mir-3973				MicroRNAs	476	2011-05-02			2016-11-16	100616311	ENSG00000263389		uc021qga.1		NR_039769									MI0016991																URS000075C802
HGNC:41672	MIR3974	hsa-mir-3974	microRNA 3974	non-coding RNA	RNA, micro	Approved	12p12.3	12p12.3	hsa-mir-3974				MicroRNAs	476	2011-05-02			2016-11-16	100616279	ENSG00000283665				NR_039770									MI0016992																URS000075E10C
HGNC:41613	MIR3975	hsa-mir-3975	microRNA 3975	non-coding RNA	RNA, micro	Approved	18q12.2	18q12.2	hsa-mir-3975				MicroRNAs	476	2011-05-02			2016-11-16	100616257	ENSG00000283514				NR_039771									MI0016993																URS000075A217
HGNC:41578	MIR3976	hsa-mir-3976	microRNA 3976	non-coding RNA	RNA, micro	Approved	18p11.31	18p11.31	hsa-mir-3976				MicroRNAs	476	2011-05-02			2016-11-16	100616244	ENSG00000272380		uc021ugp.1		NR_039772									MI0016994																URS0000759F9C
HGNC:41721	MIR3977	hsa-mir-3977	microRNA 3977	non-coding RNA	RNA, micro	Approved	5q14.2	05q14.2	hsa-mir-3977				MicroRNAs	476	2011-05-02			2016-11-16	100616297	ENSG00000283359				NR_039773									MI0016995																URS000075B3B6
HGNC:41630	MIR3978	hsa-mir-3978	microRNA 3978	non-coding RNA	RNA, micro	Approved	Xq23	Xq23	hsa-mir-3978				MicroRNAs	476	2011-05-02			2016-11-16	100616491	ENSG00000265584		uc022ccj.1		NR_039774									MI0016996																URS000075D60F
HGNC:38370	MIR4251	hsa-mir-4251	microRNA 4251	non-coding RNA	RNA, micro	Approved	1p36.32	01p36.32	hsa-mir-4251				MicroRNAs	476	2010-04-30			2016-11-16	100422968	ENSG00000283572				NR_036215									MI0015861																URS000075F04C
HGNC:38384	MIR4252	hsa-mir-4252	microRNA 4252	non-coding RNA	RNA, micro	Approved	1p36.31	01p36.31	hsa-mir-4252				MicroRNAs	476	2010-04-30			2016-11-16	100422975	ENSG00000265392		uc021ofo.1		NR_036218									MI0015864																URS000075C378
HGNC:38231	MIR4253	hsa-mir-4253	microRNA 4253	non-coding RNA	RNA, micro	Approved	1p36.12	01p36.12	hsa-mir-4253				MicroRNAs	476	2010-04-30			2016-11-16	100422914	ENSG00000264014		uc021oic.1		NR_036214									MI0015860																URS000075A710
HGNC:38193	MIR4254	hsa-mir-4254	microRNA 4254	non-coding RNA	RNA, micro	Approved	1p35.2	01p35.2	hsa-mir-4254				MicroRNAs	476	2010-04-30			2016-11-16	100423028	ENSG00000266580		uc021okr.1		NR_036216									MI0015862																URS000075A324
HGNC:38187	MIR4255	hsa-mir-4255	microRNA 4255	non-coding RNA	RNA, micro	Approved	1p34.3	01p34.3	hsa-mir-4255				MicroRNAs	476	2010-04-30			2016-11-16	100422898	ENSG00000264698		uc021oll.1		NR_036217									MI0015863																URS000075C298
HGNC:38388	MIR4256	hsa-mir-4256	microRNA 4256	non-coding RNA	RNA, micro	Approved	1p13.2	01p13.2	hsa-mir-4256				MicroRNAs	476	2010-04-30			2016-11-16	100422976	ENSG00000283296				NR_036210									MI0015855																URS000075B95C
HGNC:38312	MIR4257	hsa-mir-4257	microRNA 4257	non-coding RNA	RNA, micro	Approved	1q21.2	01q21.2	hsa-mir-4257				MicroRNAs	476	2010-04-30			2016-11-16	100422997	ENSG00000264553		uc021oye.1		NR_036211									MI0015856																URS000075D1D5
HGNC:38281	MIR4258	hsa-mir-4258	microRNA 4258	non-coding RNA	RNA, micro	Approved	1q21.3	01q21.3	hsa-mir-4258				MicroRNAs	476	2010-04-30			2016-11-16	100423020	ENSG00000264349		uc021pai.1		NR_036212									MI0015857																URS000075E83C
HGNC:38309	MIR4259	hsa-mir-4259	microRNA 4259	non-coding RNA	RNA, micro	Approved	1q23.2	01q23.2	hsa-mir-4259				MicroRNAs	476	2010-04-30			2016-11-16	100422852	ENSG00000266458		uc057mhz.1		NR_130464									MI0015858																URS00007E3AE8
HGNC:38179	MIR4260	hsa-mir-4260	microRNA 4260	non-coding RNA	RNA, micro	Approved	1q32.2	01q32.2	hsa-mir-4260				MicroRNAs	476	2010-04-30			2016-11-16	100422894	ENSG00000283876		uc021pil.1		NR_036213									MI0015859																URS000075D9BE
HGNC:38272	MIR4261	hsa-mir-4261	microRNA 4261	non-coding RNA	RNA, micro	Approved	2p25.1	02p25.1	hsa-mir-4261				MicroRNAs	476	2010-04-30			2016-11-16	100422929	ENSG00000265418		uc021vdt.1		NR_036222									MI0015868																URS000075BFB5
HGNC:38308	MIR4262	hsa-mir-4262	microRNA 4262	non-coding RNA	RNA, micro	Approved	2p25.1	02p25.1	hsa-mir-4262				MicroRNAs	476	2010-04-30			2016-11-16	100422996	ENSG00000265172		uc021vea.1		NR_036226									MI0015872																URS000075BACE
HGNC:38365	MIR4263	hsa-mir-4263	microRNA 4263	non-coding RNA	RNA, micro	Approved	2p23.2	02p23.2	hsa-mir-4263				MicroRNAs	476	2010-04-30			2016-11-16	100422965	ENSG00000265321		uc021vff.1		NR_036230									MI0015876																URS000075E72B
HGNC:38338	MIR4264	hsa-mir-4264	microRNA 4264	non-coding RNA	RNA, micro	Approved	2p12	02p12	hsa-mir-4264				MicroRNAs	476	2010-04-30			2016-11-16	100422888	ENSG00000266436		uc021vjs.1		NR_036231									MI0015877																URS000075E236
HGNC:38358	MIR4265	hsa-mir-4265	microRNA 4265	non-coding RNA	RNA, micro	Approved	2q13	02q13	hsa-mir-4265				MicroRNAs	476	2010-04-30			2016-11-16	100422863	ENSG00000264934		uc021vlw.1		NR_036223									MI0015869																URS000075D8B9
HGNC:38175	MIR4266	hsa-mir-4266	microRNA 4266	non-coding RNA	RNA, micro	Approved	2q13	02q13	hsa-mir-4266				MicroRNAs	476	2010-04-30			2016-11-16	100423027	ENSG00000265965		uc021vlx.1		NR_036224									MI0015870																URS000075D9BA
HGNC:38286	MIR4267	hsa-mir-4267	microRNA 4267	non-coding RNA	RNA, micro	Approved	2q13	02q13	hsa-mir-4267				MicroRNAs	476	2010-04-30			2016-11-16	100422994	ENSG00000265682		uc021vmd.1		NR_036225									MI0015871																URS000075BBA2
HGNC:38352	MIR4268	hsa-mir-4268	microRNA 4268	non-coding RNA	RNA, micro	Approved	2q35	02q35	hsa-mir-4268				MicroRNAs	476	2010-04-30			2016-11-16	100422959	ENSG00000266518		uc021vxd.1		NR_036228									MI0015874																URS000075A41B
HGNC:38291	MIR4269	hsa-mir-4269	microRNA 4269	non-coding RNA	RNA, micro	Approved	2q37.3	02q37.3	hsa-mir-4269				MicroRNAs	476	2010-04-30			2016-11-16	100423043	ENSG00000265215		uc021vza.1		NR_036229									MI0015875																URS000075D0CE
HGNC:38377	MIR4270	hsa-mir-4270	microRNA 4270	non-coding RNA	RNA, micro	Approved	3p25.1	03p25.1	hsa-mir-4270				MicroRNAs	476	2010-04-30			2016-11-16	100422868	ENSG00000263573		uc021wto.1		NR_036232									MI0015878																URS000075D4C1
HGNC:38332	MIR4271	hsa-mir-4271	microRNA 4271	non-coding RNA	RNA, micro	Approved	3p21.31	03p21.31	hsa-mir-4271				MicroRNAs	476	2010-04-30			2016-11-16	100422952	ENSG00000264633		uc021wxu.1		NR_036233								617176	MI0015879																URS000075D1DC
HGNC:38303	MIR4272	hsa-mir-4272	microRNA 4272	non-coding RNA	RNA, micro	Approved	3p14.1	03p14.1	hsa-mir-4272				MicroRNAs	476	2010-04-30			2016-11-16	100422941	ENSG00000283298				NR_036234									MI0015880																URS000075C7DC
HGNC:38339	MIR4273	hsa-mir-4273	microRNA 4273	non-coding RNA	RNA, micro	Approved	3p12.3	03p12.3	hsa-mir-4273				MicroRNAs	476	2010-04-30			2016-11-16	100422955	ENSG00000266396		uc021xas.1		NR_036235									MI0015881																URS000075A945
HGNC:38194	MIR4274	hsa-mir-4274	microRNA 4274	non-coding RNA	RNA, micro	Approved	4p16.1	04p16.1	hsa-mir-4274				MicroRNAs	476	2010-04-30			2016-11-16	100422826	ENSG00000266690		uc021xlh.1		NR_036238									MI0015884																URS000075A146
HGNC:38293	MIR4275	hsa-mir-4275	microRNA 4275	non-coding RNA	RNA, micro	Approved	4p15.1	04p15.1	hsa-mir-4275				MicroRNAs	476	2010-04-30			2016-11-16	100422937	ENSG00000283275				NR_036237									MI0015883																URS000075A242
HGNC:38232	MIR4276	hsa-mir-4276	microRNA 4276	non-coding RNA	RNA, micro	Approved	4q34.1	04q34.1	hsa-mir-4276				MicroRNAs	476	2010-04-30			2016-11-16	100423042	ENSG00000265846		uc021xul.1		NR_036236								616274	MI0015882																URS000075DD5E
HGNC:38367	MIR4277	hsa-mir-4277	microRNA 4277	non-coding RNA	RNA, micro	Approved	5p15.33	05p15.33	hsa-mir-4277				MicroRNAs	476	2010-04-30			2016-11-16	100422966	ENSG00000263746		uc021xwg.1		NR_036240									MI0015886																URS000075D469
HGNC:38243	MIR4278	hsa-mir-4278	microRNA 4278	non-coding RNA	RNA, micro	Approved	5p15.31	05p15.31	hsa-mir-4278				MicroRNAs	476	2010-04-30			2016-11-16	100422999	ENSG00000283420				NR_036242									MI0015888																URS000075E415
HGNC:38195	MIR4279	hsa-mir-4279	microRNA 4279	non-coding RNA	RNA, micro	Approved	5p13.3	05p13.3	hsa-mir-4279				MicroRNAs	476	2010-04-30			2016-11-16	100422874	ENSG00000266243		uc021xxb.1		NR_036241									MI0015887																URS000075B6EF
HGNC:38334	MIR4280	hsa-mir-4280	microRNA 4280	non-coding RNA	RNA, micro	Approved	5q14.3	05q14.3	hsa-mir-4280				MicroRNAs	476	2010-04-30			2014-11-19	100422887	ENSG00000265919		uc021ybb.1		NR_036243									MI0015889																URS000075A68B
HGNC:38357	MIR4281	hsa-mir-4281	microRNA 4281	non-coding RNA	RNA, micro	Approved	5q35.2	05q35.2	hsa-mir-4281				MicroRNAs	476	2010-04-30			2016-11-16	100422962	ENSG00000266329		uc021yik.1		NR_036239									MI0015885																URS000075E5A1
HGNC:38189	MIR4282	hsa-mir-4282	microRNA 4282	non-coding RNA	RNA, micro	Approved	6q13	06q13	hsa-mir-4282				MicroRNAs	476	2010-04-30			2016-11-16	100423005	ENSG00000266180		uc021zbr.1		NR_036244									MI0015890																URS000075C69B
HGNC:38238	MIR4283-1	hsa-mir-4283-1	microRNA 4283-1	non-coding RNA	RNA, micro	Approved	7p11.2	07p11.2	hsa-mir-4283-1				MicroRNAs	476	2010-04-30			2016-11-16	100422917	ENSG00000264426		uc022aea.1		NR_036246									MI0015892																URS000075E5B4
HGNC:38296	MIR4283-2	hsa-mir-4283-2	microRNA 4283-2	non-coding RNA	RNA, micro	Approved	7q11.21	07q11.21	hsa-mir-4283-2				MicroRNAs	476	2010-04-30			2016-11-16	100422848	ENSG00000265214		uc022aes.1		NR_036270									MI0015982																URS000075E5B4
HGNC:38322	MIR4284	hsa-mir-4284	microRNA 4284	non-coding RNA	RNA, micro	Approved	7q11.23	07q11.23	hsa-mir-4284				MicroRNAs	476	2010-04-30			2016-11-16	100422948	ENSG00000265724		uc022afw.1		NR_036247									MI0015893																URS000075D09B
HGNC:38337	MIR4285	hsa-mir-4285	microRNA 4285	non-coding RNA	RNA, micro	Approved	7q22.1	07q22.1	hsa-mir-4285				MicroRNAs	476	2010-04-30			2016-11-16	100422858	ENSG00000264675		uc033abb.1		NR_036245									MI0015891																URS00007E3A2D
HGNC:38186	MIR4286	hsa-mir-4286	microRNA 4286	non-coding RNA	RNA, micro	Approved	8p23.1	08p23.1	hsa-mir-4286				MicroRNAs	476	2010-04-30			2016-11-16	100422982	ENSG00000263762		uc033bbz.1		NR_036248									MI0015894																URS000075E8CE
HGNC:38208	MIR4287	hsa-mir-4287	microRNA 4287	non-coding RNA	RNA, micro	Approved	8p21.1	08p21.1	hsa-mir-4287				MicroRNAs	476	2010-04-30			2016-11-16	100422828	ENSG00000265847		uc022ath.1		NR_036249									MI0015895																URS000075A29B
HGNC:38203	MIR4288	hsa-mir-4288	microRNA 4288	non-coding RNA	RNA, micro	Approved	8p21.1	08p21.1	hsa-mir-4288				MicroRNAs	476	2010-04-30			2016-11-16	100422903	ENSG00000265251		uc022ati.1		NR_036250									MI0015896																URS000075C449
HGNC:38278	MIR4289	hsa-mir-4289	microRNA 4289	non-coding RNA	RNA, micro	Approved	9q22.1	09q22.1	hsa-mir-4289				MicroRNAs	476	2010-04-30			2016-11-16	100423015	ENSG00000265873		uc022bjl.1		NR_036252									MI0015898																URS000075B705
HGNC:38360	MIR4290	hsa-mir-4290	microRNA 4290	non-coding RNA	RNA, micro	Approved	9q22.2	09q22.2	hsa-mir-4290				MicroRNAs	476	2010-04-30			2016-11-16	100422963	ENSG00000263967		uc022bjp.1		NR_036253									MI0015899																URS000075BBCF
HGNC:38267	MIR4291	hsa-mir-4291	microRNA 4291	non-coding RNA	RNA, micro	Approved	9q22.31	09q22.31	hsa-mir-4291				MicroRNAs	476	2010-04-30			2016-11-16	100422927	ENSG00000265347		uc022bkd.1		NR_036254									MI0015900																URS000075998A
HGNC:38348	MIR4292	hsa-mir-4292	microRNA 4292	non-coding RNA	RNA, micro	Approved	9q34.3	09q34.3	hsa-mir-4292				MicroRNAs	476	2010-04-30			2016-11-16	100422860	ENSG00000265806		uc022bpu.1		NR_036251									MI0015897																URS000075E861
HGNC:38270	MIR4293	hsa-mir-4293	microRNA 4293	non-coding RNA	RNA, micro	Approved	10p13	10p13	hsa-mir-4293				MicroRNAs	476	2010-04-30			2016-11-16	100422843	ENSG00000266321		uc031vxu.1		NR_036181									MI0015826																URS000075C2F1
HGNC:38180	MIR4294	hsa-mir-4294	microRNA 4294	non-coding RNA	RNA, micro	Approved	10q11.23	10q11.23	hsa-mir-4294				MicroRNAs	476	2010-04-30			2016-11-16	100422895	ENSG00000264800		uc021ppz.1		NR_036182									MI0015827																URS000075D602
HGNC:38220	MIR4295	hsa-mir-4295	microRNA 4295	non-coding RNA	RNA, micro	Approved	10q25.2	10q25.2	hsa-mir-4295				MicroRNAs	476	2010-04-30			2016-11-16	100422909	ENSG00000264763		uc021pyf.1		NR_036177									MI0015822																URS000075E4DB
HGNC:38178	MIR4296	hsa-mir-4296	microRNA 4296	non-coding RNA	RNA, micro	Approved	10q26.13	10q26.13	hsa-mir-4296				MicroRNAs	476	2010-04-30			2016-11-16	100423041	ENSG00000264572		uc021qan.1		NR_036178									MI0015823																URS000075C881
HGNC:38393	MIR4297	hsa-mir-4297	microRNA 4297	non-coding RNA	RNA, micro	Approved	10q26.3	10q26.3	hsa-mir-4297				MicroRNAs	476	2010-04-30			2016-11-16	100422873	ENSG00000266676		uc021qaw.1		NR_036179									MI0015824																URS000075EB7F
HGNC:38313	MIR4298	hsa-mir-4298	microRNA 4298	non-coding RNA	RNA, micro	Approved	11p15.5	11p15.5	hsa-mir-4298				MicroRNAs	476	2010-04-30			2016-11-16	100423021	ENSG00000264493		uc021qbw.1		NR_036185									MI0015830																URS000075ED1A
HGNC:38329	MIR4299	hsa-mir-4299	microRNA 4299	non-coding RNA	RNA, micro	Approved	11p15.4	11p15.4	hsa-mir-4299				MicroRNAs	476	2010-04-30			2016-11-16	100423026	ENSG00000266645		uc021qdv.1		NR_036184									MI0015829																URS000075EC98
HGNC:38184	MIR4300	hsa-mir-4300	microRNA 4300	non-coding RNA	RNA, micro	Approved	11q14.1	11q14.1	hsa-mir-4300				MicroRNAs	476	2010-04-30			2016-11-16	100422823	ENSG00000264110		uc021qod.1		NR_036186									MI0015831																URS000075C0A4
HGNC:38323	MIR4301	hsa-mir-4301	microRNA 4301	non-coding RNA	RNA, micro	Approved	11q23.2	11q23.2	hsa-mir-4301				MicroRNAs	476	2010-04-30			2016-11-16	100422855	ENSG00000265140		uc021qqs.1		NR_036183									MI0015828																URS000075A09B
HGNC:38185	MIR4302	hsa-mir-4302	microRNA 4302	non-coding RNA	RNA, micro	Approved	12p12.1	12p12.1	hsa-mir-4302				MicroRNAs	476	2010-04-30			2016-11-16	100422897	ENSG00000283603				NR_036188									MI0015833																URS000075C647
HGNC:38256	MIR4303	hsa-mir-4303	microRNA 4303	non-coding RNA	RNA, micro	Approved	12q23.1	12q23.1	hsa-mir-4303				MicroRNAs	476	2010-04-30			2016-11-16	100422924	ENSG00000263890		uc021rch.1		NR_036189									MI0015834																URS000075B08C
HGNC:38276	MIR4304	hsa-mir-4304	microRNA 4304	non-coding RNA	RNA, micro	Approved	12q24.31	12q24.31	hsa-mir-4304				MicroRNAs	476	2010-04-30			2016-11-16	100422931	ENSG00000265526		uc021rfr.1		NR_036187									MI0015832																URS000075A30A
HGNC:38301	MIR4305	hsa-mir-4305	microRNA 4305	non-coding RNA	RNA, micro	Approved	13q14.11	13q14.11	hsa-mir-4305				MicroRNAs	476	2010-04-30			2016-11-16	100422940	ENSG00000264171		uc021ril.1		NR_036190									MI0015835																URS000075AD73
HGNC:38350	MIR4306	hsa-mir-4306	microRNA 4306	non-coding RNA	RNA, micro	Approved	13q32.3	13q32.3	hsa-mir-4306				MicroRNAs	476	2010-04-30			2016-11-16	100422861	ENSG00000263615		uc021rmc.1		NR_036191									MI0015836																URS000075A81F
HGNC:38257	MIR4307	hsa-mir-4307	microRNA 4307	non-coding RNA	RNA, micro	Approved	14q12	14q12	hsa-mir-4307				MicroRNAs	476	2010-04-30			2016-11-16	100423019	ENSG00000265165		uc021rrs.1		NR_036193									MI0015838																URS000075C3CA
HGNC:38206	MIR4308	hsa-mir-4308	microRNA 4308	non-coding RNA	RNA, micro	Approved	14q22.2	14q22.2	hsa-mir-4308				MicroRNAs	476	2010-04-30			2016-11-16	100422984	ENSG00000265432		uc021rth.1		NR_036194									MI0015839																URS000075C52F
HGNC:38336	MIR4309	hsa-mir-4309	microRNA 4309	non-coding RNA	RNA, micro	Approved	14q32.31	14q32.31	hsa-mir-4309				MicroRNAs	476	2010-04-30			2016-11-16	100422954	ENSG00000266015		uc021sed.1		NR_036192									MI0015837																URS000075AF0F
HGNC:38383	MIR4310	hsa-mir-4310	microRNA 4310	non-coding RNA	RNA, micro	Approved	15q15.1	15q15.1	hsa-mir-4310				MicroRNAs	476	2010-04-30			2016-11-16	100423013	ENSG00000264850		uc021sjo.1		NR_036195									MI0015840																URS00007599FC
HGNC:38207	MIR4311	hsa-mir-4311	microRNA 4311	non-coding RNA	RNA, micro	Approved	15q22.31	15q22.31	hsa-mir-4311				MicroRNAs	476	2010-04-30			2016-11-16	100422905	ENSG00000263512		uc021spd.1		NR_036196									MI0015841																URS000075B632
HGNC:38376	MIR4312	hsa-mir-4312	microRNA 4312	non-coding RNA	RNA, micro	Approved	15q23	15q23	hsa-mir-4312				MicroRNAs	476	2010-04-30			2016-11-16	100422971	ENSG00000265195		uc021spk.1		NR_036197									MI0015842																URS000075B82D
HGNC:38310	MIR4313	hsa-mir-4313	microRNA 4313	non-coding RNA	RNA, micro	Approved	15q24.2	15q24.2	hsa-mir-4313				MicroRNAs	476	2010-04-30			2016-11-16	100423035	ENSG00000284385		uc021sqr.1		NR_036198									MI0015843																URS000075BE25
HGNC:38191	MIR4314	hsa-mir-4314	microRNA 4314	non-coding RNA	RNA, micro	Approved	17p13.1	17p13.1	hsa-mir-4314				MicroRNAs	476	2010-04-30			2016-11-16	100422983	ENSG00000264005		uc021tpn.1		NR_036201									MI0015846																URS000075CFE3
HGNC:38342	MIR4315-1	hsa-mir-4315-1	microRNA 4315-1	non-coding RNA	RNA, micro	Approved	17q21.31	17q21.31	hsa-mir-4315-1				MicroRNAs	476	2010-04-30			2016-11-16	100423004	ENSG00000284055				NR_036199									MI0015844																URS000075CC66
HGNC:38356	MIR4315-2	hsa-mir-4315-2	microRNA 4315-2	non-coding RNA	RNA, micro	Approved	17q24.1	17q24.1	hsa-mir-4315-2				MicroRNAs	476	2010-04-30			2016-11-16	100422961	ENSG00000284172				NR_036271									MI0015983																URS000075CC66
HGNC:38306	MIR4316	hsa-mir-4316	microRNA 4316	non-coding RNA	RNA, micro	Approved	17q25.3	17q25.3	hsa-mir-4316				MicroRNAs	476	2010-04-30			2016-11-16	100422851	ENSG00000264060		uc021udy.1		NR_036200									MI0015845																URS000075C32A
HGNC:38260	MIR4317	hsa-mir-4317	microRNA 4317	non-coding RNA	RNA, micro	Approved	18p11.31	18p11.31	hsa-mir-4317				MicroRNAs	476	2010-04-30			2016-11-16	100422840	ENSG00000283532				NR_036205									MI0015850																URS000075C718
HGNC:38333	MIR4318	hsa-mir-4318	microRNA 4318	non-coding RNA	RNA, micro	Approved	18q12.2	18q12.2	hsa-mir-4318				MicroRNAs	476	2010-04-30			2016-11-16	100422857	ENSG00000266530		uc021uiz.1		NR_036202									MI0015847																URS000075E32C
HGNC:38212	MIR4319	hsa-mir-4319	microRNA 4319	non-coding RNA	RNA, micro	Approved	18q12.3	18q12.3	hsa-mir-4319				MicroRNAs	476	2010-04-30			2016-11-16	100422829	ENSG00000265957		uc021uje.1		NR_036203									MI0015848																URS000075A53A
HGNC:38369	MIR4320	hsa-mir-4320	microRNA 4320	non-coding RNA	RNA, micro	Approved	18q21.1	18q21.1	hsa-mir-4320				MicroRNAs	476	2010-04-30			2016-11-16	100422865	ENSG00000283343				NR_036204									MI0015849																URS000075D266
HGNC:38244	MIR4321	hsa-mir-4321	microRNA 4321	non-coding RNA	RNA, micro	Approved	19p13.3	19p13.3	hsa-mir-4321				MicroRNAs	476	2010-04-30			2016-11-16	100423031	ENSG00000284272		uc021umr.1		NR_036207									MI0015852																URS000075E6AC
HGNC:38261	MIR4322	hsa-mir-4322	microRNA 4322	non-coding RNA	RNA, micro	Approved	19p13.2	19p13.2	hsa-mir-4322				MicroRNAs	476	2010-04-30			2014-11-19	100422925	ENSG00000264266		uc021uot.1		NR_036206									MI0015851																URS000075ED2F
HGNC:38394	MIR4323	hsa-mir-4323	microRNA 4323	non-coding RNA	RNA, micro	Approved	19q13.2	19q13.2	hsa-mir-4323				MicroRNAs	476	2010-04-30			2016-11-16	100422980	ENSG00000266226		uc021uvb.1		NR_036208									MI0015853																URS000075A9C4
HGNC:38392	MIR4324	hsa-mir-4324	microRNA 4324	non-coding RNA	RNA, micro	Approved	19q13.33	19q13.33	hsa-mir-4324				MicroRNAs	476	2010-04-30			2016-11-16	100422979	ENSG00000265407		uc021uxj.1		NR_036209									MI0015854																URS000075C737
HGNC:38304	MIR4325	hsa-mir-4325	microRNA 4325	non-coding RNA	RNA, micro	Approved	20q13.31	20q13.31	hsa-mir-4325				MicroRNAs	476	2010-04-30			2016-11-16	100422883	ENSG00000266666		uc021wfb.1		NR_036219									MI0015865																URS000075D040
HGNC:38314	MIR4326	hsa-mir-4326	microRNA 4326	non-coding RNA	RNA, micro	Approved	20q13.33	20q13.33	hsa-mir-4326				MicroRNAs	476	2010-04-30			2016-11-16	100422945	ENSG00000266104		uc021wgb.1		NR_036220									MI0015866																URS000075D5DA
HGNC:38355	MIR4327	hsa-mir-4327	microRNA 4327	non-coding RNA	RNA, micro	Approved	21q22.11	21q22.11	hsa-mir-4327				MicroRNAs	476	2010-04-30			2016-11-16	100422891	ENSG00000265007		uc021wig.1		NR_036221									MI0015867																URS000075A16C
HGNC:38280	MIR4328	hsa-mir-4328	microRNA 4328	non-coding RNA	RNA, micro	Approved	Xq21.1	Xq21.1	hsa-mir-4328				MicroRNAs	476	2010-04-30			2016-11-16	100422932	ENSG00000283622				NR_036258									MI0015904																URS000075E617
HGNC:38290	MIR4329	hsa-mir-4329	microRNA 4329	non-coding RNA	RNA, micro	Approved	Xq23	Xq23	hsa-mir-4329				MicroRNAs	476	2010-04-30			2016-11-16	100423009	ENSG00000283775		uc022ccu.1		NR_036255									MI0015901																URS000075E424
HGNC:38273	MIR4330	hsa-mir-4330	microRNA 4330	non-coding RNA	RNA, micro	Approved	Xq28	Xq28	hsa-mir-4330				MicroRNAs	476	2010-04-30			2016-11-16	100422930	ENSG00000265789		uc022cgs.1		NR_036256									MI0015902																URS000075B0F7
HGNC:41535	MIR4417	hsa-mir-4417	microRNA 4417	non-coding RNA	RNA, micro	Approved	1p36.31	01p36.31	hsa-mir-4417				MicroRNAs	476	2011-05-02			2016-11-16	100616489	ENSG00000264341		uc021ofm.1		NR_039612									MI0016753																URS0000759910
HGNC:41789	MIR4418	hsa-mir-4418	microRNA 4418	non-coding RNA	RNA, micro	Approved	1p36.12	01p36.12	hsa-mir-4418				MicroRNAs	476	2011-05-02			2016-11-16	100616433	ENSG00000266564		uc031tso.1		NR_039613									MI0016754																URS000075C3AB
HGNC:41828	MIR4419A	hsa-mir-4419a	microRNA 4419a	non-coding RNA	RNA, micro	Approved	1p36.12	01p36.12	hsa-mir-4419a				MicroRNAs	476	2011-05-02			2016-11-16	100616177	ENSG00000266802		uc031tsr.1		NR_039614									MI0016755																URS000075D199
HGNC:41724	MIR4419B	hsa-mir-4419b	microRNA 4419b	non-coding RNA	RNA, micro	Approved	12q24.32	12q24.32	hsa-mir-4419b				MicroRNAs	476	2011-05-02			2016-11-16	100616298	ENSG00000265061		uc031zse.1		NR_039720									MI0016861																URS000075D175
HGNC:41772	MIR4420	hsa-mir-4420	microRNA 4420	non-coding RNA	RNA, micro	Approved	1p35.2	01p35.2	hsa-mir-4420				MicroRNAs	476	2011-05-02			2016-11-16	100616164	ENSG00000264773		uc021okj.1		NR_039616									MI0016757																URS000075AB16
HGNC:41879	MIR4421	hsa-mir-4421	microRNA 4421	non-coding RNA	RNA, micro	Approved	1p32.3	01p32.3	hsa-mir-4421				MicroRNAs	476	2011-05-02			2016-11-16	100616189	ENSG00000265538		uc031uaf.1		NR_039617									MI0016758																URS000075E47B
HGNC:41654	MIR4422	hsa-mir-4422	microRNA 4422	non-coding RNA	RNA, micro	Approved	1p32.3	01p32.3	hsa-mir-4422				MicroRNAs	476	2011-05-02			2016-11-16	100616272	ENSG00000265822		uc021ony.1		NR_039618									MI0016759																URS000075B2A4
HGNC:41784	MIR4423	hsa-mir-4423	microRNA 4423	non-coding RNA	RNA, micro	Approved	1p22.3	01p22.3	hsa-mir-4423				MicroRNAs	476	2011-05-02			2016-11-16	100616481	ENSG00000266110		uc021opc.1		NR_039619									MI0016760																URS000075CEC2
HGNC:41805	MIR4424	hsa-mir-4424	microRNA 4424	non-coding RNA	RNA, micro	Approved	1q25.2	01q25.2	hsa-mir-4424				MicroRNAs	476	2011-05-02			2016-11-16	100616328	ENSG00000266417		uc021pfg.1		NR_039622									MI0016763																URS000075CF8C
HGNC:41891	MIR4425	hsa-mir-4425	microRNA 4425	non-coding RNA	RNA, micro	Approved	1p36.11	01p36.11	hsa-mir-4425				MicroRNAs	476	2011-05-02			2016-11-16	100616365	ENSG00000264371		uc031tua.1		NR_039623									MI0016764																URS000075A0D6
HGNC:41848	MIR4426	hsa-mir-4426	microRNA 4426	non-coding RNA	RNA, micro	Approved	1q31.2	01q31.2	hsa-mir-4426				MicroRNAs	476	2011-05-02			2016-11-16	100616345	ENSG00000283795				NR_039624									MI0016765																URS000075B33C
HGNC:41678	MIR4427	hsa-mir-4427	microRNA 4427	non-coding RNA	RNA, micro	Approved	1q42.2	01q42.2	hsa-mir-4427				MicroRNAs	476	2011-05-02			2016-11-16	100616390	ENSG00000265744		uc021pkp.1		NR_039625									MI0016766																URS000075F116
HGNC:41667	MIR4428	hsa-mir-4428	microRNA 4428	non-coding RNA	RNA, micro	Approved	1q43	01q43	hsa-mir-4428				MicroRNAs	476	2011-05-02			2016-11-16	100616141	ENSG00000266262		uc031vst.1		NR_039626									MI0016767																URS000075DF09
HGNC:41579	MIR4429	hsa-mir-4429	microRNA 4429	non-coding RNA	RNA, micro	Approved	2p25.1	02p25.1	hsa-mir-4429				MicroRNAs	476	2011-05-02			2016-11-16	100616469	ENSG00000264010		uc021vdw.1		NR_039627									MI0016768																URS000075EB92
HGNC:41646	MIR4430	hsa-mir-4430	microRNA 4430	non-coding RNA	RNA, micro	Approved	2p22.3	02p22.3	hsa-mir-4430				MicroRNAs	476	2011-05-02			2016-11-16	100616136	ENSG00000283591				NR_039628									MI0016769																URS000075C2DA
HGNC:41738	MIR4431	hsa-mir-4431	microRNA 4431	non-coding RNA	RNA, micro	Approved	2p16.2	02p16.2	hsa-mir-4431				MicroRNAs	476	2011-05-02			2016-11-16	100616431	ENSG00000264975		uc032nnd.1		NR_039630									MI0016771																URS000075D2EB
HGNC:41649	MIR4432	hsa-mir-4432	microRNA 4432	non-coding RNA	RNA, micro	Approved	2p16.1	02p16.1	hsa-mir-4432				MicroRNAs	476	2011-05-02			2016-11-16	100616473	ENSG00000266078		uc021vie.1		NR_039631									MI0016772																URS000075DF46
HGNC:41634	MIR4433A	hsa-mir-4433	microRNA 4433a	non-coding RNA	RNA, micro	Approved	2p14	02p14	hsa-mir-4433		MIR4433	microRNA 4433	MicroRNAs	476	2011-05-02	2014-06-26	2014-06-26	2016-11-16	100616265	ENSG00000283222				NR_039632									MI0016773																URS000075C7DE
HGNC:50258	MIR4433B	hsa-mir-4433b	microRNA 4433b	non-coding RNA	RNA, micro	Approved	2p14	02p14	hsa-mir-4433b				MicroRNAs	476	2014-03-24			2016-11-16	102465833	ENSG00000264297				NR_106995									MI0025511																URS0000759BCF
HGNC:41832	MIR4434	hsa-mir-4434	microRNA 4434	non-coding RNA	RNA, micro	Approved	2p14	02p14	hsa-mir-4434				MicroRNAs	476	2011-05-02			2016-11-16	100616419	ENSG00000283204				NR_039633									MI0016774																URS000075DA3E
HGNC:41713	MIR4435-1	hsa-mir-4435-1	microRNA 4435-1	non-coding RNA	RNA, micro	Approved	2p11.2	02p11.2	hsa-mir-4435-1				MicroRNAs	476	2011-05-02			2015-04-22	100616499	ENSG00000265507		uc021vkl.1		NR_039634									MI0016775																URS000075D7A1
HGNC:41837	MIR4435-2	hsa-mir-4435-2	microRNA 4435-2	non-coding RNA	RNA, micro	Approved	2q13	02q13	hsa-mir-4435-2				MicroRNAs	476	2011-05-02			2015-04-22	100616341	ENSG00000266139		uc021vmu.1		NR_039636									MI0016777																URS000075C91E
HGNC:41762	MIR4436A	hsa-mir-4436a	microRNA 4436a	non-coding RNA	RNA, micro	Approved	2p11.2	02p11.2	hsa-mir-4436a				MicroRNAs	476	2011-05-02			2016-11-16	100616399	ENSG00000265510		uc021vks.1		NR_039635									MI0016776																URS000075BFC5
HGNC:41587	MIR4436B1	hsa-mir-4436b	microRNA 4436b-1	non-coding RNA	RNA, micro	Approved	2q13	02q13	hsa-mir-4436b		MIR4436B	microRNA 4436b	MicroRNAs	476	2011-05-02	2011-11-14	2011-11-14	2016-11-16	100616123	ENSG00000264979		uc031ror.1		NR_039941									MI0017425																URS000075B423
HGNC:43451	MIR4436B2	hsa-mir-4436b-2	microRNA 4436b-2	non-coding RNA	RNA, micro	Approved	2q13	02q13	hsa-mir-4436b-2						2011-11-14			2016-11-16	100847033	ENSG00000263881		uc031ros.1		NR_049830									MI0019110																URS000075B423
HGNC:41715	MIR4437	hsa-mir-4437	microRNA 4437	non-coding RNA	RNA, micro	Approved	2q31.3	02q31.3	hsa-mir-4437				MicroRNAs	476	2011-05-02			2016-11-16	100616213	ENSG00000266705		uc021vtg.1		NR_039637									MI0016778																URS000075BC91
HGNC:41555	MIR4438	hsa-mir-4438	microRNA 4438	non-coding RNA	RNA, micro	Approved	2q34	02q34	hsa-mir-4438				MicroRNAs	476	2011-05-02			2016-11-16	100616375	ENSG00000265734		uc032orz.1		NR_039640									MI0016781																URS000075D31C
HGNC:41622	MIR4439	hsa-mir-4439	microRNA 4439	non-coding RNA	RNA, micro	Approved	2q36.2	02q36.2	hsa-mir-4439				MicroRNAs	476	2011-05-02			2016-11-16	100616207	ENSG00000263828		uc021vxm.1		NR_039641									MI0016782																URS000075A963
HGNC:41740	MIR4440	hsa-mir-4440	microRNA 4440	non-coding RNA	RNA, micro	Approved	2q37.3	02q37.3	hsa-mir-4440				MicroRNAs	476	2011-05-02			2016-11-16	100616397	ENSG00000266109		uc021vyy.1		NR_039642									MI0016783																URS000075C94C
HGNC:41728	MIR4441	hsa-mir-4441	microRNA 4441	non-coding RNA	RNA, micro	Approved	2q37.3	02q37.3	hsa-mir-4441				MicroRNAs	476	2011-05-02			2016-11-16	100616493	ENSG00000264810		uc021vyz.1		NR_039643									MI0016784																URS000075B6AD
HGNC:41718	MIR4442	hsa-mir-4442	microRNA 4442	non-coding RNA	RNA, micro	Approved	3p24.2	03p24.2	hsa-mir-4442				MicroRNAs	476	2011-05-02			2016-11-16	100616477	ENSG00000283971		uc021wui.2		NR_039644									MI0016785																URS0000759FD5
HGNC:41830	MIR4443	hsa-mir-4443	microRNA 4443	non-coding RNA	RNA, micro	Approved	3p21.31	03p21.31	hsa-mir-4443				MicroRNAs	476	2011-05-02			2016-11-16	100616407	ENSG00000265483		uc021wxl.1		NR_039645									MI0016786																URS0000759B7F
HGNC:41710	MIR4444-1	hsa-mir-4444	microRNA 4444-1	non-coding RNA	RNA, micro	Approved	2q31.2	02q31.2	hsa-mir-4444		MIR4444	microRNA 4444	MicroRNAs	476	2011-05-02	2011-11-14	2011-11-14	2016-11-16	100616394	ENSG00000284252		uc061pzv.1		NR_039646									MI0016787																URS000075B866
HGNC:43481	MIR4444-2	hsa-mir-4444-2	microRNA 4444-2	non-coding RNA	RNA, micro	Approved	3p12.3	03p12.3	hsa-mir-4444-2						2011-11-14			2016-11-16	100846999	ENSG00000266780		uc031sao.2		NR_049831									MI0019111																URS000075B866
HGNC:41614	MIR4445	hsa-mir-4445	microRNA 4445	non-coding RNA	RNA, micro	Approved	3q13.13	03q13.13	hsa-mir-4445				MicroRNAs	476	2011-05-02			2016-11-16	100616129	ENSG00000265956		uc032rxc.1		NR_039647									MI0016788																URS000075C5F2
HGNC:41700	MIR4446	hsa-mir-4446	microRNA 4446	non-coding RNA	RNA, micro	Approved	3q13.2	03q13.2	hsa-mir-4446				MicroRNAs	476	2011-05-02			2016-11-16	100616476	ENSG00000265253		uc021xcp.1		NR_039648									MI0016789																URS000075A805
HGNC:41850	MIR4447	hsa-mir-4447	microRNA 4447	non-coding RNA	RNA, micro	Approved	3q13.31	03q13.31	hsa-mir-4447				MicroRNAs	476	2011-05-02			2016-11-16	100616485	ENSG00000265433		uc032ryg.1		NR_039649									MI0016790																URS000075D28E
HGNC:41604	MIR4448	hsa-mir-4448	microRNA 4448	non-coding RNA	RNA, micro	Approved	3q27.1	03q27.1	hsa-mir-4448				MicroRNAs	476	2011-05-02			2014-11-18	100616127	ENSG00000263932		uc032slz.1		NR_039650									MI0016791																URS000075C68B
HGNC:41864	MIR4449	hsa-mir-4449	microRNA 4449	non-coding RNA	RNA, micro	Approved	4q12	04q12	hsa-mir-4449				MicroRNAs	476	2011-05-02			2016-11-16	100616436	ENSG00000264585		uc021xoi.1		NR_039651								614627	MI0016792																URS000075B0DE
HGNC:41725	MIR4450	hsa-mir-4450	microRNA 4450	non-coding RNA	RNA, micro	Approved	4q21.1	04q21.1	hsa-mir-4450				MicroRNAs	476	2011-05-02			2016-11-16	100616299	ENSG00000263445		uc021xpg.1		NR_039654									MI0016795																URS000075B4EA
HGNC:41858	MIR4451	hsa-mir-4451	microRNA 4451	non-coding RNA	RNA, micro	Approved	4q21.23	04q21.23	hsa-mir-4451				MicroRNAs	476	2011-05-02			2016-11-16	100616349	ENSG00000266421				NR_039656									MI0016797																URS000075B8AC
HGNC:41539	MIR4452	hsa-mir-4452	microRNA 4452	non-coding RNA	RNA, micro	Approved	4q21.3	04q21.3	hsa-mir-4452				MicroRNAs	476	2011-05-02			2016-11-16	100616463	ENSG00000266515		uc032toy.1		NR_039657									MI0016798																URS000075B8FF
HGNC:41892	MIR4453	hsa-mir-4453	microRNA 4453	non-coding RNA	RNA, micro	Approved	4q31.3	04q31.3	hsa-mir-4453				MicroRNAs	476	2011-05-02			2017-11-17	100616193	ENSG00000283792		uc063agw.1		NR_039658									MI0016799																URS000075D7DA
HGNC:41553	MIR4454	hsa-mir-4454	microRNA 4454	non-coding RNA	RNA, micro	Approved	4q32.2	04q32.2	hsa-mir-4454				MicroRNAs	476	2011-05-02			2014-11-19	100616234	ENSG00000283468				NR_039659									MI0016800																URS000075D025
HGNC:41536	MIR4455	hsa-mir-4455	microRNA 4455	non-coding RNA	RNA, micro	Approved	4q35.1	04q35.1	hsa-mir-4455				MicroRNAs	476	2011-05-02			2016-11-16	100616111	ENSG00000263458		uc032ugp.1		NR_039660									MI0016801																URS000075DAAD
HGNC:41606	MIR4456	hsa-mir-4456	microRNA 4456	non-coding RNA	RNA, micro	Approved	5p15.33	05p15.33	hsa-mir-4456				MicroRNAs	476	2011-05-02			2016-11-16	100616381	ENSG00000264233		uc021xvw.1		NR_039661									MI0016802																URS000075D1E8
HGNC:41554	MIR4457	hsa-mir-4457	microRNA 4457	non-coding RNA	RNA, micro	Approved	5p15.33	05p15.33	hsa-mir-4457				MicroRNAs	476	2011-05-02			2016-11-16	100616235	ENSG00000263670		uc021xwd.1		NR_039662									MI0016803																URS000075B35D
HGNC:41674	MIR4458	hsa-mir-4458	microRNA 4458	non-coding RNA	RNA, micro	Approved	5p15.31	05p15.31	hsa-mir-4458				MicroRNAs	476	2011-05-02			2015-02-03	100616142	ENSG00000273868		uc021xwk.1		NR_039663									MI0016804																URS000075DE80
HGNC:41551	MIR4459	hsa-mir-4459	microRNA 4459	non-coding RNA	RNA, micro	Approved	5q11.2	05q11.2	hsa-mir-4459				MicroRNAs	476	2011-05-02			2016-11-16	100616233	ENSG00000265421		uc032uub.1		NR_039664									MI0016805																URS000075EA74
HGNC:41795	MIR4460	hsa-mir-4460	microRNA 4460	non-coding RNA	RNA, micro	Approved	5q23.3	05q23.3	hsa-mir-4460				MicroRNAs	476	2011-05-02			2016-11-16	100616325	ENSG00000265691		uc021ydg.1		NR_039665									MI0016806																URS000075CF7B
HGNC:41656	MIR4461	hsa-mir-4461	microRNA 4461	non-coding RNA	RNA, micro	Approved	5q31.1	05q31.1	hsa-mir-4461				MicroRNAs	476	2011-05-02			2015-10-26	100616209	ENSG00000263963		uc021ydt.1		NR_039666									MI0016807																URS000075EE36
HGNC:41549	MIR4462	hsa-mir-4462	microRNA 4462	non-coding RNA	RNA, micro	Approved	6p21.2	06p21.2	hsa-mir-4462				MicroRNAs	476	2011-05-02			2016-11-16	100616413	ENSG00000263926		uc021yzf.3		NR_039669									MI0016810																URS000075EEC1
HGNC:41665	MIR4463	hsa-mir-4463	microRNA 4463	non-coding RNA	RNA, micro	Approved	6q14.1	06q14.1	hsa-mir-4463				MicroRNAs	476	2011-05-02			2017-06-06	100616389	ENSG00000263533		uc032xbe.1		NR_039670									MI0016811																URS000075ABF8
HGNC:41528	MIR4464	hsa-mir-4464	microRNA 4464	non-coding RNA	RNA, micro	Approved	6q15	06q15	hsa-mir-4464				MicroRNAs	476	2011-05-02			2016-11-16	100616109	ENSG00000266760		uc021zct.1		NR_039671									MI0016812																URS000075A798
HGNC:41842	MIR4465	hsa-mir-4465	microRNA 4465	non-coding RNA	RNA, micro	Approved	6q24.1	06q24.1	hsa-mir-4465				MicroRNAs	476	2011-05-02			2016-11-16	100616180	ENSG00000264390		uc021zge.1		NR_039675									MI0016816																URS000075EA2C
HGNC:41726	MIR4466	hsa-mir-4466	microRNA 4466	non-coding RNA	RNA, micro	Approved	6q25.3	06q25.3	hsa-mir-4466				MicroRNAs	476	2011-05-02			2016-11-16	100616154	ENSG00000271899		uc021zhj.1		NR_039676									MI0016817																URS000075C166
HGNC:41896	MIR4467	hsa-mir-4467	microRNA 4467	non-coding RNA	RNA, micro	Approved	7q22.1	07q22.1	hsa-mir-4467				MicroRNAs	476	2011-05-02			2016-11-16	100616367	ENSG00000284596		uc022ajg.1		NR_039677									MI0016818																URS000075B0C8
HGNC:41533	MIR4468	hsa-mir-4468	microRNA 4468	non-coding RNA	RNA, micro	Approved	7q33	07q33	hsa-mir-4468				MicroRNAs	476	2011-05-02			2016-11-16	100616226	ENSG00000284028		uc022amk.1		NR_039678									MI0016819																URS000075CCE1
HGNC:41556	MIR4469	hsa-mir-4469	microRNA 4469	non-coding RNA	RNA, micro	Approved	8p11.21	08p11.21	hsa-mir-4469				MicroRNAs	476	2011-05-02			2016-11-16	100616115	ENSG00000284062		uc022aum.1		NR_039679									MI0016820																URS000075ABE0
HGNC:41833	MIR4470	hsa-mir-4470	microRNA 4470	non-coding RNA	RNA, micro	Approved	8q12.3	08q12.3	hsa-mir-4470				MicroRNAs	476	2011-05-02			2016-11-16	100616484	ENSG00000264408		uc022ava.1		NR_039680									MI0016821																URS000075EC7E
HGNC:41657	MIR4471	hsa-mir-4471	microRNA 4471	non-coding RNA	RNA, micro	Approved	8q22.2	08q22.2	hsa-mir-4471				MicroRNAs	476	2011-05-02			2016-11-16	100616451	ENSG00000265599		uc022azi.1		NR_039681									MI0016822																URS000075BBCD
HGNC:41644	MIR4472-1	hsa-mir-4472-1	microRNA 4472-1	non-coding RNA	RNA, micro	Approved	8q24.3	08q24.3	hsa-mir-4472-1				MicroRNAs	476	2011-05-02			2016-11-16	100616268	ENSG00000265247		uc022bbz.1		NR_039682									MI0016823																URS000075B79B
HGNC:41752	MIR4472-2	hsa-mir-4472-2	microRNA 4472-2	non-coding RNA	RNA, micro	Approved	12q24.22	12q24.22	hsa-mir-4472-2				MicroRNAs	476	2011-05-02			2016-11-16	100616309	ENSG00000264037		uc021rei.1		NR_039683									MI0016824																URS000075C0BB
HGNC:41540	MIR4473	hsa-mir-4473	microRNA 4473	non-coding RNA	RNA, micro	Approved	9p21.3	09p21.3	hsa-mir-4473				MicroRNAs	476	2011-05-02			2016-11-16	100616229	ENSG00000263790		uc022bdy.1		NR_039684									MI0016825																URS000075E8F0
HGNC:41821	MIR4474	hsa-mir-4474	microRNA 4474	non-coding RNA	RNA, micro	Approved	9p21.3	09p21.3	hsa-mir-4474				MicroRNAs	476	2011-05-02			2016-11-16	100616441	ENSG00000264941		uc022bea.1		NR_039685									MI0016826																URS000075CFF2
HGNC:41697	MIR4475	hsa-mir-4475	microRNA 4475	non-coding RNA	RNA, micro	Approved	9p13.2	09p13.2	hsa-mir-4475				MicroRNAs	476	2011-05-02			2016-11-16	100616289	ENSG00000266255		uc022bgr.1		NR_039686									MI0016827																URS000075DCF4
HGNC:41793	MIR4476	hsa-mir-4476	microRNA 4476	non-coding RNA	RNA, micro	Approved	9p13.2	09p13.2	hsa-mir-4476				MicroRNAs	476	2011-05-02			2016-11-16	100616456	ENSG00000265368		uc022bgt.1		NR_039687									MI0016828																URS000075B8FE
HGNC:41859	MIR4477A	hsa-mir-4477a	microRNA 4477a	non-coding RNA	RNA, micro	Approved	9p11.2	09p11.2	hsa-mir-4477a				MicroRNAs	476	2011-05-02			2016-11-16	100616184	ENSG00000276029		uc033csg.1		NR_039688									MI0016829																URS000075D133
HGNC:41898	MIR4477B	hsa-mir-4477b	microRNA 4477b	non-coding RNA	RNA, micro	Approved	9q13	09q13	hsa-mir-4477b				MicroRNAs	476	2011-05-02			2016-11-16	100616194	ENSG00000266017		uc033ctu.1		NR_039689									MI0016830																URS000075D6EB
HGNC:41759	MIR4478	hsa-mir-4478	microRNA 4478	non-coding RNA	RNA, micro	Approved	9q33.2	09q33.2	hsa-mir-4478				MicroRNAs	476	2011-05-02			2016-11-16	100616312	ENSG00000266583		uc022bmv.1		NR_039690									MI0016831																URS000075CD73
HGNC:41767	MIR4479	hsa-mir-4479	microRNA 4479	non-coding RNA	RNA, micro	Approved	9q34.3	09q34.3	hsa-mir-4479				MicroRNAs	476	2011-05-02			2016-11-16	100616480	ENSG00000266507		uc022bpw.1		NR_039697									MI0016838																URS000075D164
HGNC:41716	MIR4480	hsa-mir-4480	microRNA 4480	non-coding RNA	RNA, micro	Approved	10p13	10p13	hsa-mir-4480				MicroRNAs	476	2011-05-02			2016-11-16	100616151	ENSG00000263584		uc021pmz.1		NR_039700									MI0016841																URS0000759B95
HGNC:41781	MIR4481	hsa-mir-4481	microRNA 4481	non-coding RNA	RNA, micro	Approved	10p13	10p13	hsa-mir-4481				MicroRNAs	476	2011-05-02			2016-11-16	100616320	ENSG00000283699				NR_039701									MI0016842																URS000075BEB1
HGNC:41792	MIR4482	hsa-mir-4482	microRNA 4482	non-coding RNA	RNA, micro	Approved	10q25.1	10q25.1	hsa-mir-4482		MIR4482-1	microRNA 4482-1	MicroRNAs	476	2011-05-02	2014-03-17	2014-03-17	2016-11-16	100616323	ENSG00000266852				NR_039702									MI0016843																URS000075F0D2
HGNC:41761	MIR4483	hsa-mir-4483	microRNA 4483	non-coding RNA	RNA, micro	Approved	10q25.3	10q25.3	hsa-mir-4483				MicroRNAs	476	2011-05-02			2016-11-16	100616162	ENSG00000283656				NR_039703									MI0016844																URS0000759CBB
HGNC:41799	MIR4484	hsa-mir-4484	microRNA 4484	non-coding RNA	RNA, micro	Approved	10q26.2	10q26.2	hsa-mir-4484				MicroRNAs	476	2011-05-02			2016-11-16	100616327	ENSG00000265092		uc021qaq.1		NR_039704									MI0016845																URS000075AD55
HGNC:41628	MIR4485	hsa-mir-4485	microRNA 4485	non-coding RNA	RNA, micro	Approved	11p15.4	11p15.4	hsa-mir-4485				MicroRNAs	476	2011-05-02			2016-11-16	100616263	ENSG00000283813				NR_039705									MI0016846																URS000075CEC3
HGNC:41566	MIR4486	hsa-mir-4486	microRNA 4486	non-coding RNA	RNA, micro	Approved	11p15.1	11p15.1	hsa-mir-4486				MicroRNAs	476	2011-05-02			2016-11-16	100616118	ENSG00000265210		uc021qeu.1		NR_039706									MI0016847																URS000075E896
HGNC:41851	MIR4487	hsa-mir-4487	microRNA 4487	non-coding RNA	RNA, micro	Approved	11p11.2	11p11.2	hsa-mir-4487				MicroRNAs	476	2011-05-02			2016-11-16	100616222	ENSG00000264583		uc031xoj.1		NR_039707									MI0016848																URS000075E344
HGNC:41599	MIR4488	hsa-mir-4488	microRNA 4488	non-coding RNA	RNA, micro	Approved	11q12.2	11q12.2	hsa-mir-4488				MicroRNAs	476	2011-05-02			2016-11-16	100616470	ENSG00000266006		uc021qkg.1		NR_039708									MI0016849																URS000075B350
HGNC:41685	MIR4489	hsa-mir-4489	microRNA 4489	non-coding RNA	RNA, micro	Approved	11q13.1	11q13.1	hsa-mir-4489				MicroRNAs	476	2011-05-02			2016-11-16	100616284	ENSG00000265874		uc021qlo.1		NR_039709									MI0016850																URS000075DFE2
HGNC:41871	MIR4490	hsa-mir-4490	microRNA 4490	non-coding RNA	RNA, micro	Approved	11q14.3	11q14.3	hsa-mir-4490				MicroRNAs	476	2011-05-02			2016-11-16	100616186	ENSG00000266703		uc021qor.1		NR_039711									MI0016852																URS000075D402
HGNC:41808	MIR4491	hsa-mir-4491	microRNA 4491	non-coding RNA	RNA, micro	Approved	11q23.1	11q23.1	hsa-mir-4491				MicroRNAs	476	2011-05-02			2016-11-16	100616330	ENSG00000264032		uc021qqi.2		NR_039712									MI0016853																URS0000759FFE
HGNC:41563	MIR4492	hsa-mir-4492	microRNA 4492	non-coding RNA	RNA, micro	Approved	11q23.3	11q23.3	hsa-mir-4492				MicroRNAs	476	2011-05-02			2016-11-16	100616376	ENSG00000264211		uc021qrh.1		NR_039713									MI0016854																URS000075BCE6
HGNC:41778	MIR4493	hsa-mir-4493	microRNA 4493	non-coding RNA	RNA, micro	Approved	11q24.1	11q24.1	hsa-mir-4493				MicroRNAs	476	2011-05-02			2016-11-16	100616319	ENSG00000265357		uc021qrs.1		NR_039714									MI0016855																URS000075A151
HGNC:41731	MIR4494	hsa-mir-4494	microRNA 4494	non-coding RNA	RNA, micro	Approved	12q13.11	12q13.11	hsa-mir-4494				MicroRNAs	476	2011-05-02			2017-03-23	100616478	ENSG00000264906		uc031zar.1		NR_039715									MI0016856																URS000075B9CB
HGNC:41693	MIR4495	hsa-mir-4495	microRNA 4495	non-coding RNA	RNA, micro	Approved	12q23.1	12q23.1	hsa-mir-4495				MicroRNAs	476	2011-05-02			2016-11-16	100616287	ENSG00000265861		uc031zkg.1		NR_039716									MI0016857																URS000075A475
HGNC:41569	MIR4496	hsa-mir-4496	microRNA 4496	non-coding RNA	RNA, micro	Approved	12q24.11	12q24.11	hsa-mir-4496				MicroRNAs	476	2011-05-02			2016-11-16	100616240	ENSG00000284388				NR_039717									MI0016858																URS000075E084
HGNC:41737	MIR4497	hsa-mir-4497	microRNA 4497	non-coding RNA	RNA, micro	Approved	12q24.11	12q24.11	hsa-mir-4497				MicroRNAs	476	2011-05-02			2015-07-22	100616454	ENSG00000263510		uc021rdr.1		NR_039718									MI0016859																URS000075D15E
HGNC:41838	MIR4498	hsa-mir-4498	microRNA 4498	non-coding RNA	RNA, micro	Approved	12q24.23	12q24.23	hsa-mir-4498				MicroRNAs	476	2011-05-02			2016-11-16	100616179	ENSG00000266704		uc021res.1		NR_039719									MI0016860																URS0000759D9B
HGNC:41739	MIR4499	hsa-mir-4499	microRNA 4499	non-coding RNA	RNA, micro	Approved	13q12.11	13q12.11	hsa-mir-4499				MicroRNAs	476	2011-05-02			2016-11-16	100616304	ENSG00000263978		uc021rhc.1		NR_039721									MI0016862																URS000075D859
HGNC:41853	MIR4500	hsa-mir-4500	microRNA 4500	non-coding RNA	RNA, micro	Approved	13q31.2	13q31.2	hsa-mir-4500				MicroRNAs	476	2011-05-02			2014-11-18	100616182	ENSG00000266052		uc021rlb.1		NR_039722									MI0016863																URS000075BADD
HGNC:41650	MIR4501	hsa-mir-4501	microRNA 4501	non-coding RNA	RNA, micro	Approved	13q32.1	13q32.1	hsa-mir-4501				MicroRNAs	476	2011-05-02			2016-11-16	100616137	ENSG00000283487				NR_039723									MI0016864																URS000075AF1B
HGNC:41534	MIR4502	hsa-mir-4502	microRNA 4502	non-coding RNA	RNA, micro	Approved	13q34	13q34	hsa-mir-4502				MicroRNAs	476	2011-05-02			2016-11-16	100616227	ENSG00000265450		uc032aqa.1		NR_039724									MI0016865																URS000075ADA2
HGNC:41675	MIR4503	hsa-mir-4503	microRNA 4503	non-coding RNA	RNA, micro	Approved	14q13.3	14q13.3	hsa-mir-4503				MicroRNAs	476	2011-05-02			2016-11-16	100616280	ENSG00000266327		uc021rsg.1		NR_039725									MI0016866																URS000075BA47
HGNC:41624	MIR4504	hsa-mir-4504	microRNA 4504	non-coding RNA	RNA, micro	Approved	14q21.3	14q21.3	hsa-mir-4504				MicroRNAs	476	2011-05-02			2016-11-16	100616261	ENSG00000264712		uc032bbn.2		NR_039726									MI0016867																URS000075DFE1
HGNC:41743	MIR4505	hsa-mir-4505	microRNA 4505	non-coding RNA	RNA, micro	Approved	14q24.3	14q24.3	hsa-mir-4505				MicroRNAs	476	2011-05-02			2016-11-16	100616158	ENSG00000264741		uc021rwi.1		NR_039727									MI0016868																URS0000759B6A
HGNC:41663	MIR4506	hsa-mir-4506	microRNA 4506	non-coding RNA	RNA, micro	Approved	14q32.12	14q32.12	hsa-mir-4506				MicroRNAs	476	2011-05-02			2016-11-16	100616140	ENSG00000265768		uc032bkf.1		NR_039728									MI0016869																URS000075A611
HGNC:41642	MIR4507	hsa-mir-4507	microRNA 4507	non-coding RNA	RNA, micro	Approved	14q32.33	14q32.33	hsa-mir-4507				MicroRNAs	476	2011-05-02			2016-11-16	100616135	ENSG00000264024				NR_039730									MI0016871																URS000075B6FF
HGNC:41659	MIR4508	hsa-mir-4508	microRNA 4508	non-coding RNA	RNA, micro	Approved	15q11.2	15q11.2	hsa-mir-4508				MicroRNAs	476	2011-05-02			2016-11-16	100616275	ENSG00000265673		uc021sfz.1		NR_039731									MI0016872																URS000075C0FA
HGNC:41860	MIR4509-1	hsa-mir-4509-1	microRNA 4509-1	non-coding RNA	RNA, micro	Approved	15q11.2	15q11.2	hsa-mir-4509-1				MicroRNAs	476	2011-05-02			2016-11-16	100616223	ENSG00000276941		uc032dml.1		NR_039732									MI0016873																URS000075A8B5
HGNC:41537	MIR4509-2	hsa-mir-4509-2	microRNA 4509-2	non-coding RNA	RNA, micro	Approved	15q13.1	15q13.1	hsa-mir-4509-2				MicroRNAs	476	2011-05-02			2016-11-16	100616228	ENSG00000266039		uc021sgm.1		NR_039733									MI0016874																URS000075A8B5
HGNC:41610	MIR4509-3	hsa-mir-4509-3	microRNA 4509-3	non-coding RNA	RNA, micro	Approved	15q13.1	15q13.1	hsa-mir-4509-3				MicroRNAs	476	2011-05-02			2016-11-16	100616382	ENSG00000263964		uc021sgn.1		NR_039734									MI0016875																URS000075A8B5
HGNC:41708	MIR4510	hsa-mir-4510	microRNA 4510	non-coding RNA	RNA, micro	Approved	15q14	15q14	hsa-mir-4510				MicroRNAs	476	2011-05-02			2016-11-16	100616293	ENSG00000265098				NR_039735									MI0016876																URS000075A1B3
HGNC:41589	MIR4511	hsa-mir-4511	microRNA 4511	non-coding RNA	RNA, micro	Approved	15q22.31	15q22.31	hsa-mir-4511				MicroRNAs	476	2011-05-02			2016-11-16	100616379	ENSG00000264737		uc021spb.1		NR_039736									MI0016877																URS000075A281
HGNC:41701	MIR4512	hsa-mir-4512	microRNA 4512	non-coding RNA	RNA, micro	Approved	15q22.31	15q22.31	hsa-mir-4512				MicroRNAs	476	2011-05-02			2016-11-16	100616149	ENSG00000266589		uc032chp.1		NR_039737									MI0016878																URS000075B6F7
HGNC:41855	MIR4513	hsa-mir-4513	microRNA 4513	non-coding RNA	RNA, micro	Approved	15q24.1	15q24.1	hsa-mir-4513				MicroRNAs	476	2011-05-02			2016-11-16	100616183	ENSG00000264386		uc021sql.1		NR_039738									MI0016879																URS000075DC63
HGNC:41845	MIR4514	hsa-mir-4514	microRNA 4514	non-coding RNA	RNA, micro	Approved	15q25.1	15q25.1	hsa-mir-4514				MicroRNAs	476	2011-05-02			2016-11-16	100616181	ENSG00000265855		uc021ssf.1		NR_039739									MI0016880																URS000075BD59
HGNC:41800	MIR4515	hsa-mir-4515	microRNA 4515	non-coding RNA	RNA, micro	Approved	15q25.2	15q25.2	hsa-mir-4515				MicroRNAs	476	2011-05-02			2016-11-16	100616404	ENSG00000263643		uc021ste.1		NR_039740									MI0016881																URS000075CD1B
HGNC:41617	MIR4516	hsa-mir-4516	microRNA 4516	non-coding RNA	RNA, micro	Approved	16p13.3	16p13.3	hsa-mir-4516				MicroRNAs	476	2011-05-02			2016-11-16	100616258	ENSG00000265867		uc021taq.1		NR_039741									MI0016882																URS000075C976
HGNC:41878	MIR4517	hsa-mir-4517	microRNA 4517	non-coding RNA	RNA, micro	Approved	16p11.2	16p11.2	hsa-mir-4517				MicroRNAs	476	2011-05-02			2016-11-16	100616487	ENSG00000284541		uc021tfu.1		NR_039742									MI0016883																URS000075EBD5
HGNC:41809	MIR4518	hsa-mir-4518	microRNA 4518	non-coding RNA	RNA, micro	Approved	16p11.2	16p11.2	hsa-mir-4518				MicroRNAs	476	2011-05-02			2016-11-16	100616405	ENSG00000266305		uc021tgm.1		NR_039743									MI0016884																URS0000759B50
HGNC:41544	MIR4519	hsa-mir-4519	microRNA 4519	non-coding RNA	RNA, micro	Approved	16p11.2	16p11.2	hsa-mir-4519				MicroRNAs	476	2011-05-02			2016-11-16	100616231	ENSG00000265991		uc021tgr.1		NR_039744									MI0016885																URS000075A0A9
HGNC:41775	MIR4520-1	hsa-mir-4520a	microRNA 4520-1	non-coding RNA	RNA, micro	Approved	17p13.1	17p13.1	hsa-mir-4520a		MIR4520A	microRNA 4520a	MicroRNAs	476	2011-05-02	2014-06-26	2014-06-26	2016-11-16	100616401	ENSG00000264468				NR_039745									MI0016886																URS000075F124
HGNC:41839	MIR4520-2	hsa-mir-4520b	microRNA 4520-2	non-coding RNA	RNA, micro	Approved	17p13.1	17p13.1	hsa-mir-4520b		MIR4520B	microRNA 4520b	MicroRNAs	476	2011-05-02	2014-06-26	2014-06-26	2016-11-16	100616466	ENSG00000283301				NR_039874									MI0017358																URS000075E5DC
HGNC:41813	MIR4521	hsa-mir-4521	microRNA 4521	non-coding RNA	RNA, micro	Approved	17p13.1	17p13.1	hsa-mir-4521				MicroRNAs	476	2011-05-02			2016-11-16	100616406	ENSG00000283160				NR_039746									MI0016887																URS000075D8EE
HGNC:41668	MIR4522	hsa-mir-4522	microRNA 4522	non-coding RNA	RNA, micro	Approved	17q11.1	17q11.1	hsa-mir-4522				MicroRNAs	476	2011-05-02			2016-11-16	100616277	ENSG00000263583		uc021ttf.1		NR_039748									MI0016889																URS0000114517
HGNC:41583	MIR4523	hsa-mir-4523	microRNA 4523	non-coding RNA	RNA, micro	Approved	17q11.2	17q11.2	hsa-mir-4523				MicroRNAs	476	2011-05-02			2016-11-16	100616122	ENSG00000284162		uc021tty.1		NR_039749									MI0016890																URS000075DC7D
HGNC:41771	MIR4524A	hsa-mir-4524	microRNA 4524a	non-coding RNA	RNA, micro	Approved	17q24.2	17q24.2	hsa-mir-4524		MIR4524	microRNA 4524	MicroRNAs	476	2011-05-02	2011-11-14	2011-11-14	2016-11-16	100616316	ENSG00000283385				NR_039750									MI0016891																URS000075EBFC
HGNC:43520	MIR4524B	hsa-mir-4524b	microRNA 4524b	non-coding RNA	RNA, micro	Approved	17q24.2	17q24.2	hsa-mir-4524b						2011-11-14			2016-11-16	100847008	ENSG00000265331		uc031reg.1		NR_049834									MI0019114																URS000075BC45
HGNC:41903	MIR4525	hsa-mir-4525	microRNA 4525	non-coding RNA	RNA, micro	Approved	17q25.3	17q25.3	hsa-mir-4525				MicroRNAs	476	2011-05-02			2016-11-16	100616196	ENSG00000266107		uc032ftn.1		NR_039751									MI0016892																URS000075E1F1
HGNC:41618	MIR4526	hsa-mir-4526	microRNA 4526	non-coding RNA	RNA, micro	Approved	18p11.21	18p11.21	hsa-mir-4526				MicroRNAs	476	2011-05-02			2016-11-16	100616130	ENSG00000263527		uc021uhr.1		NR_039752									MI0016893																URS000075F0CA
HGNC:41633	MIR4527	hsa-mir-4527	microRNA 4527	non-coding RNA	RNA, micro	Approved	18q21.1	18q21.1	hsa-mir-4527				MicroRNAs	476	2011-05-02			2017-04-27	100616264	ENSG00000266582		uc032hde.1		NR_039753									MI0016894																URS000075C914
HGNC:41547	MIR4528	hsa-mir-4528	microRNA 4528	non-coding RNA	RNA, micro	Approved	18q21.2	18q21.2	hsa-mir-4528				MicroRNAs	476	2011-05-02			2016-11-16	100616232	ENSG00000263872		uc060pgn.1		NR_130465									MI0016895																URS00007E4A4B
HGNC:41703	MIR4529	hsa-mir-4529	microRNA 4529	non-coding RNA	RNA, micro	Approved	18q21.2	18q21.2	hsa-mir-4529				MicroRNAs	476	2011-05-02			2016-11-16	100616290	ENSG00000264571		uc021ukn.1		NR_039754									MI0016896																URS000075CE31
HGNC:41764	MIR4530	hsa-mir-4530	microRNA 4530	non-coding RNA	RNA, micro	Approved	19q13.2	19q13.2	hsa-mir-4530				MicroRNAs	476	2011-05-02			2016-11-16	100616163	ENSG00000266559		uc021uuk.1		NR_039755									MI0016897																URS000075BB21
HGNC:41872	MIR4531	hsa-mir-4531	microRNA 4531	non-coding RNA	RNA, micro	Approved	19q13.31	19q13.31	hsa-mir-4531				MicroRNAs	476	2011-05-02			2016-11-16	100616355	ENSG00000283673				NR_039756									MI0016898																URS0000759ABE
HGNC:41869	MIR4532	hsa-mir-4532	microRNA 4532	non-coding RNA	RNA, micro	Approved	20q13.32	20q13.32	hsa-mir-4532				MicroRNAs	476	2011-05-02			2016-11-16	100616353	ENSG00000263453		uc021wfh.1		NR_039757									MI0016899																URS000075DD9F
HGNC:41886	MIR4533	hsa-mir-4533	microRNA 4533	non-coding RNA	RNA, micro	Approved	20q13.33	20q13.33	hsa-mir-4533				MicroRNAs	476	2011-05-02			2016-11-16	100616362	ENSG00000266140		uc021wfu.1		NR_039758									MI0016900																URS000075E65F
HGNC:41692	MIR4534	hsa-mir-4534	microRNA 4534	non-coding RNA	RNA, micro	Approved	22q13.1	22q13.1	hsa-mir-4534				MicroRNAs	476	2011-05-02			2017-11-17	100616146	ENSG00000284266		uc021wpm.1		NR_039759									MI0016901																URS000075A377
HGNC:41629	MIR4535	hsa-mir-4535	microRNA 4535	non-coding RNA	RNA, micro	Approved	22q13.32	22q13.32	hsa-mir-4535				MicroRNAs	476	2011-05-02			2016-11-16	100616415	ENSG00000266887		uc021wru.1		NR_039761									MI0016903																URS000075A1C3
HGNC:41730	MIR4536-1	hsa-mir-4536	microRNA 4536-1	non-coding RNA	RNA, micro	Approved	Xp11.21	Xp11.21	hsa-mir-4536		MIR4536	microRNA 4536	MicroRNAs	476	2011-05-02	2011-11-14	2011-11-14	2017-11-17	100616155	ENSG00000283334				NR_039764									MI0016906																URS000079DB12
HGNC:43525	MIR4536-2	hsa-mir-4536-2	microRNA 4536-2	non-coding RNA	RNA, micro	Approved	Xp11.21	Xp11.21	hsa-mir-4536-2						2011-11-14			2017-11-17	100847061	ENSG00000266328				NR_130469									MI0019149																URS00007A41D7
HGNC:41682	MIR4537	hsa-mir-4537	microRNA 4537	non-coding RNA	RNA, micro	Approved	14q32.33	14q32.33	hsa-mir-4537				MicroRNAs	476	2011-05-02			2016-11-16	100616422	ENSG00000264781		uc059gdw.1		NR_130466									MI0016908																URS00007E3603
HGNC:41664	MIR4538	hsa-mir-4538	microRNA 4538	non-coding RNA	RNA, micro	Approved	14q32.33	14q32.33	hsa-mir-4538				MicroRNAs	476	2011-05-02			2016-11-16	100616276	ENSG00000263413		uc032bnc.2		NR_130467									MI0016909																URS00007E49E4
HGNC:41546	MIR4539	hsa-mir-4539	microRNA 4539	non-coding RNA	RNA, micro	Approved	14q32.33	14q32.33	hsa-mir-4539				MicroRNAs	476	2011-05-02			2016-11-16	100616374	ENSG00000265612		uc059gds.1		NR_130468									MI0016910																URS00007E4525
HGNC:41670	MIR4540	hsa-mir-4540	microRNA 4540	non-coding RNA	RNA, micro	Approved	9p13.2	09p13.2	hsa-mir-4540				MicroRNAs	476	2011-05-02			2014-11-18	100616278	ENSG00000264922		uc022bgs.1		NR_039766									MI0016911																URS000075BBC5
HGNC:41593	MIR4632	hsa-mir-4632	microRNA 4632	non-coding RNA	RNA, micro	Approved	1p36.22	01p36.22	hsa-mir-4632				MicroRNAs	476	2011-05-02			2016-11-16	100616438	ENSG00000263676		uc021ogi.2		NR_039775									MI0017259																URS0000759A2A
HGNC:41822	MIR4633	hsa-mir-4633	microRNA 4633	non-coding RNA	RNA, micro	Approved	5q23.3	05q23.3	hsa-mir-4633				MicroRNAs	476	2011-05-02			2016-11-16	100616175	ENSG00000264563		uc021ydf.1		NR_039776									MI0017260																URS000075C747
HGNC:41559	MIR4634	hsa-mir-4634	microRNA 4634	non-coding RNA	RNA, micro	Approved	5q35.2	05q35.2	hsa-mir-4634				MicroRNAs	476	2011-05-02			2016-11-16	100616202	ENSG00000266890		uc021yhz.1		NR_039777									MI0017261																URS000075B78C
HGNC:41748	MIR4635	hsa-mir-4635	microRNA 4635	non-coding RNA	RNA, micro	Approved	5p15.33	05p15.33	hsa-mir-4635				MicroRNAs	476	2011-05-02			2016-11-16	100616479	ENSG00000263834		uc021xvy.1		NR_039778									MI0017262																URS000075C84B
HGNC:41798	MIR4636	hsa-mir-4636	microRNA 4636	non-coding RNA	RNA, micro	Approved	5p15.31	05p15.31	hsa-mir-4636				MicroRNAs	476	2011-05-02			2016-11-16	100616326	ENSG00000266415		uc021xwl.1		NR_039779									MI0017263																URS000075A2B1
HGNC:41651	MIR4637	hsa-mir-4637	microRNA 4637	non-coding RNA	RNA, micro	Approved	5p15.2	05p15.2	hsa-mir-4637				MicroRNAs	476	2011-05-02			2016-11-16	100616271	ENSG00000264792		uc021xwq.1		NR_039780									MI0017264																URS0000759B97
HGNC:41841	MIR4638	hsa-mir-4638	microRNA 4638	non-coding RNA	RNA, micro	Approved	5q35.3	05q35.3	hsa-mir-4638				MicroRNAs	476	2011-05-02			2016-11-16	100616342	ENSG00000264732		uc021ykh.1		NR_039781									MI0017265																URS000075F002
HGNC:41645	MIR4639	hsa-mir-4639	microRNA 4639	non-coding RNA	RNA, micro	Approved	6p22.3	06p22.3	hsa-mir-4639				MicroRNAs	476	2011-05-02			2016-11-16	100616269	ENSG00000263712		uc021ymb.2		NR_039782									MI0017266																URS000075D0AD
HGNC:41561	MIR4640	hsa-mir-4640	microRNA 4640	non-coding RNA	RNA, micro	Approved	6p21.33	06p21.33	hsa-mir-4640				MicroRNAs	476	2011-05-02			2016-11-16	100616237	ENSG00000284370		uc021zrf.1		NR_039783									MI0017267																URS000075D4A6
HGNC:41835	MIR4641	hsa-mir-4641	microRNA 4641	non-coding RNA	RNA, micro	Approved	6p21.1	06p21.1	hsa-mir-4641				MicroRNAs	476	2011-05-02			2014-11-18	100616178	ENSG00000266494		uc021yzk.2		NR_039784									MI0017268																URS000075E7ED
HGNC:41865	MIR4642	hsa-mir-4642	microRNA 4642	non-coding RNA	RNA, micro	Approved	6p21.1	06p21.1	hsa-mir-4642				MicroRNAs	476	2011-05-02			2016-11-16	100616352	ENSG00000266619		uc021zaa.1		NR_039785									MI0017269																URS000075AC90
HGNC:41814	MIR4643	hsa-mir-4643	microRNA 4643	non-coding RNA	RNA, micro	Approved	6q15	06q15	hsa-mir-4643				MicroRNAs	476	2011-05-02			2016-11-16	100616174	ENSG00000263734		uc021zcv.1		NR_039786									MI0017270																URS000075B78A
HGNC:41687	MIR4644	hsa-mir-4644	microRNA 4644	non-coding RNA	RNA, micro	Approved	6q27	06q27	hsa-mir-4644				MicroRNAs	476	2011-05-02			2016-11-16	100616430	ENSG00000266245		uc021zip.1		NR_039787									MI0017271																URS0000759E97
HGNC:41689	MIR4645	hsa-mir-4645	microRNA 4645	non-coding RNA	RNA, micro	Approved	6p25.2	06p25.2	hsa-mir-4645				MicroRNAs	476	2011-05-02			2016-11-16	100616285	ENSG00000266750		uc021ykr.1		NR_039788									MI0017272																URS000075BC80
HGNC:41543	MIR4646	hsa-mir-4646	microRNA 4646	non-coding RNA	RNA, micro	Approved	6p21.33	06p21.33	hsa-mir-4646				MicroRNAs	476	2011-05-02			2016-11-16	100616230	ENSG00000266776		uc021zrw.1		NR_039789									MI0017273																URS000075DE4B
HGNC:41594	MIR4647	hsa-mir-4647	microRNA 4647	non-coding RNA	RNA, micro	Approved	6p21.1	06p21.1	hsa-mir-4647				MicroRNAs	476	2011-05-02			2016-11-16	100616124	ENSG00000284427		uc021yzy.1		NR_039790									MI0017274																URS000075D03E
HGNC:41560	MIR4648	hsa-mir-4648	microRNA 4648	non-coding RNA	RNA, micro	Approved	7p22.3	07p22.3	hsa-mir-4648				MicroRNAs	476	2011-05-02			2016-11-16	100616116	ENSG00000264357		uc021zyy.2		NR_039791									MI0017275																URS000075E83F
HGNC:41852	MIR4649	hsa-mir-4649	microRNA 4649	non-coding RNA	RNA, micro	Approved	7p13	07p13	hsa-mir-4649				MicroRNAs	476	2011-05-02			2016-11-16	100616346	ENSG00000284412		uc022aci.2		NR_039792									MI0017276																URS000075ADD0
HGNC:41755	MIR4650-1	hsa-mir-4650-1	microRNA 4650-1	non-coding RNA	RNA, micro	Approved	7q11.21	07q11.21	hsa-mir-4650-1				MicroRNAs	476	2011-05-02			2014-11-18	100616310	ENSG00000266525		uc022aff.1		NR_039793									MI0017277																URS000075C015
HGNC:41810	MIR4650-2	hsa-mir-4650-2	microRNA 4650-2	non-coding RNA	RNA, micro	Approved	7q11.22	07q11.22	hsa-mir-4650-2				MicroRNAs	476	2011-05-02			2014-11-19	100616331	ENSG00000264494		uc022afk.1		NR_039794									MI0017278																URS000075C015
HGNC:41647	MIR4651	hsa-mir-4651	microRNA 4651	non-coding RNA	RNA, micro	Approved	7q11.23	07q11.23	hsa-mir-4651				MicroRNAs	476	2011-05-02			2016-11-16	100616270	ENSG00000284334		uc022agk.1		NR_039795									MI0017279																URS000075C716
HGNC:41615	MIR4652	hsa-mir-4652	microRNA 4652	non-coding RNA	RNA, micro	Approved	7q21.3	07q21.3	hsa-mir-4652				MicroRNAs	476	2011-05-02			2016-11-16	100616206	ENSG00000265423		uc022ahl.1		NR_039796									MI0017280																URS000075DA78
HGNC:41562	MIR4653	hsa-mir-4653	microRNA 4653	non-coding RNA	RNA, micro	Approved	7q22.1	07q22.1	hsa-mir-4653				MicroRNAs	476	2011-05-02			2016-11-16	100616117	ENSG00000264425		uc022aiy.1		NR_039797									MI0017281																URS000075C754
HGNC:41643	MIR4654	hsa-mir-4654	microRNA 4654	non-coding RNA	RNA, micro	Approved	1q23.3	01q23.3	hsa-mir-4654				MicroRNAs	476	2011-05-02			2016-11-16	100616386	ENSG00000266144		uc021pdp.1		NR_039798									MI0017282																URS000075A269
HGNC:41754	MIR4655	hsa-mir-4655	microRNA 4655	non-coding RNA	RNA, micro	Approved	7p22.3	07p22.3	hsa-mir-4655				MicroRNAs	476	2011-05-02			2016-11-16	100616160	ENSG00000265089		uc021zyt.1		NR_039799									MI0017283																URS000075EACC
HGNC:41749	MIR4656	hsa-mir-4656	microRNA 4656	non-coding RNA	RNA, micro	Approved	7p22.1	07p22.1	hsa-mir-4656				MicroRNAs	476	2011-05-02			2016-11-16	100616465	ENSG00000264474		uc021zzb.1		NR_039800									MI0017284																URS000075DEB1
HGNC:41706	MIR4657	hsa-mir-4657	microRNA 4657	non-coding RNA	RNA, micro	Approved	7p13	07p13	hsa-mir-4657				MicroRNAs	476	2011-05-02			2016-11-16	100616393	ENSG00000284261		uc064dka.1		NR_039801									MI0017285																URS000075BEF9
HGNC:41673	MIR4658	hsa-mir-4658	microRNA 4658	non-coding RNA	RNA, micro	Approved	7q22.1	07q22.1	hsa-mir-4658				MicroRNAs	476	2011-05-02			2016-11-16	100616439	ENSG00000284518		uc022aih.1		NR_039802									MI0017286																URS000075B572
HGNC:41857	MIR4659A	hsa-mir-4659a	microRNA 4659a	non-coding RNA	RNA, micro	Approved	8p23.1	08p23.1	hsa-mir-4659a				MicroRNAs	476	2011-05-02			2016-11-16	100616348	ENSG00000266038				NR_039803									MI0017287																URS000075E10B
HGNC:41530	MIR4659B	hsa-mir-4659b	microRNA 4659b	non-coding RNA	RNA, micro	Approved	8p23.1	08p23.1	hsa-mir-4659b				MicroRNAs	476	2011-05-02			2016-11-16	100616372	ENSG00000283386		uc022aqt.1		NR_039807									MI0017291																URS000075DE1D
HGNC:41861	MIR4660	hsa-mir-4660	microRNA 4660	non-coding RNA	RNA, micro	Approved	8p23.1	08p23.1	hsa-mir-4660				MicroRNAs	476	2011-05-02			2016-11-16	100616350	ENSG00000263407		uc022aro.1		NR_039804									MI0017288																URS000075EFF1
HGNC:41582	MIR4661	hsa-mir-4661	microRNA 4661	non-coding RNA	RNA, micro	Approved	8q21.3	08q21.3	hsa-mir-4661				MicroRNAs	476	2011-05-02			2016-11-16	100616245	ENSG00000266194		uc022axm.2		NR_039805									MI0017289																URS000075B7D3
HGNC:41826	MIR4662A	hsa-mir-4662a	microRNA 4662a	non-coding RNA	RNA, micro	Approved	8q24.13	08q24.13	hsa-mir-4662a				MicroRNAs	476	2011-05-02			2016-11-16	100616221	ENSG00000283609		uc033byf.1		NR_039806									MI0017290																URS000075B8C2
HGNC:41607	MIR4662B	hsa-mir-4662b	microRNA 4662b	non-coding RNA	RNA, micro	Approved	8q24.13	08q24.13	hsa-mir-4662b				MicroRNAs	476	2011-05-02			2016-11-16	100616255	ENSG00000263735				NR_039809									MI0017293																URS000075C227
HGNC:41623	MIR4663	hsa-mir-4663	microRNA 4663	non-coding RNA	RNA, micro	Approved	8q24.13	08q24.13	hsa-mir-4663				MicroRNAs	476	2011-05-02			2016-11-16	100616260	ENSG00000266324		uc022baj.1		NR_039808									MI0017292																URS000075B915
HGNC:41777	MIR4664	hsa-mir-4664	microRNA 4664	non-coding RNA	RNA, micro	Approved	8q24.3	08q24.3	hsa-mir-4664				MicroRNAs	476	2011-05-02			2016-11-16	100616318	ENSG00000265660		uc022bci.1		NR_039810									MI0017294																URS000075B408
HGNC:41696	MIR4665	hsa-mir-4665	microRNA 4665	non-coding RNA	RNA, micro	Approved	9p24.1	09p24.1	hsa-mir-4665				MicroRNAs	476	2011-05-02			2016-11-16	100616288	ENSG00000263575		uc022bde.1		NR_039811									MI0017295																URS000075A915
HGNC:41750	MIR4666A	hsa-mir-4666	microRNA 4666a	non-coding RNA	RNA, micro	Approved	1q42.13	01q42.13	hsa-mir-4666		MIR4666	microRNA 4666	MicroRNAs	476	2011-05-02	2011-11-14	2011-11-14	2016-11-16	100616308	ENSG00000266174		uc021pkh.1		NR_039812									MI0017296																URS000075BBE5
HGNC:43486	MIR4666B	hsa-mir-4666b	microRNA 4666b	non-coding RNA	RNA, micro	Approved	Xp21.2	Xp21.2	hsa-mir-4666b						2011-11-14			2016-11-16	100847047	ENSG00000264090		uc033dtr.1		NR_049877									MI0019299																URS000075E6D1
HGNC:41723	MIR4667	hsa-mir-4667	microRNA 4667	non-coding RNA	RNA, micro	Approved	9p13.3	09p13.3	hsa-mir-4667				MicroRNAs	476	2011-05-02			2016-11-16	100616214	ENSG00000263892				NR_039813									MI0017297																URS000075D106
HGNC:41545	MIR4668	hsa-mir-4668	microRNA 4668	non-coding RNA	RNA, micro	Approved	9q31.3	09q31.3	hsa-mir-4668				MicroRNAs	476	2011-05-02			2016-11-16	100616114	ENSG00000266315		uc022blz.1		NR_039814									MI0017298																URS000075E82F
HGNC:41558	MIR4669	hsa-mir-4669	microRNA 4669	non-coding RNA	RNA, micro	Approved	9q34.2	09q34.2	hsa-mir-4669				MicroRNAs	476	2011-05-02			2016-11-16	100616236	ENSG00000263897		uc022bpa.1		NR_039816									MI0017300																URS000075B83A
HGNC:41862	MIR4670	hsa-mir-4670	microRNA 4670	non-coding RNA	RNA, micro	Approved	9q22.31	09q22.31	hsa-mir-4670				MicroRNAs	476	2011-05-02			2016-11-16	100616351	ENSG00000264158		uc022bjz.1		NR_039817									MI0017301																URS000075B566
HGNC:41598	MIR4671	hsa-mir-4671	microRNA 4671	non-coding RNA	RNA, micro	Approved	1q42.2	01q42.2	hsa-mir-4671				MicroRNAs	476	2011-05-02			2016-11-16	100616380	ENSG00000264377		uc021pkq.1		NR_039818									MI0017302																URS000075DC4C
HGNC:41662	MIR4672	hsa-mir-4672	microRNA 4672	non-coding RNA	RNA, micro	Approved	9q34.11	09q34.11	hsa-mir-4672				MicroRNAs	476	2011-05-02			2016-11-16	100616429	ENSG00000263979		uc022bnu.1		NR_039819									MI0017303																URS000075BBED
HGNC:41574	MIR4673	hsa-mir-4673	microRNA 4673	non-coding RNA	RNA, micro	Approved	9q34.3	09q34.3	hsa-mir-4673				MicroRNAs	476	2011-05-02			2016-11-16	100616242	ENSG00000263403		uc022bpq.1		NR_039820									MI0017304																URS0000759F90
HGNC:41729	MIR4674	hsa-mir-4674	microRNA 4674	non-coding RNA	RNA, micro	Approved	9q34.3	09q34.3	hsa-mir-4674				MicroRNAs	476	2011-05-02			2016-11-16	100616301	ENSG00000265181		uc022bpr.1		NR_039821									MI0017305																URS000075A2C1
HGNC:41619	MIR4675	hsa-mir-4675	microRNA 4675	non-coding RNA	RNA, micro	Approved	10p12.31	10p12.31	hsa-mir-4675				MicroRNAs	476	2011-05-02			2016-11-16	100616383	ENSG00000265372		uc021pnt.1		NR_039822									MI0017306																URS000075E335
HGNC:41691	MIR4676	hsa-mir-4676	microRNA 4676	non-coding RNA	RNA, micro	Approved	10q22.1	10q22.1	hsa-mir-4676				MicroRNAs	476	2011-05-02			2016-11-16	100616286	ENSG00000266719		uc021pti.1		NR_039823									MI0017307																URS0000759E99
HGNC:41844	MIR4677	hsa-mir-4677	microRNA 4677	non-coding RNA	RNA, micro	Approved	1q43	01q43	hsa-mir-4677				MicroRNAs	476	2011-05-02			2016-11-16	100616343	ENSG00000265201		uc021plt.1		NR_039824									MI0017308																URS000075ABD7
HGNC:41717	MIR4678	hsa-mir-4678	microRNA 4678	non-coding RNA	RNA, micro	Approved	10q23.2	10q23.2	hsa-mir-4678				MicroRNAs	476	2011-05-02			2016-11-16	100616296	ENSG00000283672				NR_039825									MI0017309																URS000075D7E9
HGNC:41612	MIR4679-1	hsa-mir-4679-1	microRNA 4679-1	non-coding RNA	RNA, micro	Approved	10q23.31	10q23.31	hsa-mir-4679-1				MicroRNAs	476	2011-05-02			2016-11-16	100616128	ENSG00000283664		uc021pwa.1		NR_039826									MI0017310																URS000075E4B7
HGNC:41890	MIR4679-2	hsa-mir-4679-2	microRNA 4679-2	non-coding RNA	RNA, micro	Approved	10q23.31	10q23.31	hsa-mir-4679-2				MicroRNAs	476	2011-05-02			2016-11-16	100616192	ENSG00000265375				NR_039827									MI0017311																URS000075CD7E
HGNC:41541	MIR4680	hsa-mir-4680	microRNA 4680	non-coding RNA	RNA, micro	Approved	10q25.2	10q25.2	hsa-mir-4680				MicroRNAs	476	2011-05-02			2016-11-16	100616113	ENSG00000284482		uc021pye.2		NR_039828									MI0017312																URS000075B9E0
HGNC:41753	MIR4681	hsa-mir-4681	microRNA 4681	non-coding RNA	RNA, micro	Approved	10q26.11	10q26.11	hsa-mir-4681				MicroRNAs	476	2011-05-02			2016-11-16	100616398	ENSG00000265719		uc021pzq.1		NR_039829									MI0017313																URS000075AED4
HGNC:41788	MIR4682	hsa-mir-4682	microRNA 4682	non-coding RNA	RNA, micro	Approved	10q26.12	10q26.12	hsa-mir-4682				MicroRNAs	476	2011-05-02			2016-11-16	100616322	ENSG00000265370		uc021pzs.1		NR_039830									MI0017314																URS000075D2E3
HGNC:41883	MIR4683	hsa-mir-4683	microRNA 4683	non-coding RNA	RNA, micro	Approved	10p11.21	10p11.21	hsa-mir-4683				MicroRNAs	476	2011-05-02			2016-11-16	100616500	ENSG00000284265		uc057sts.1		NR_039831									MI0017315																URS000075B755
HGNC:41695	MIR4684	hsa-mir-4684	microRNA 4684	non-coding RNA	RNA, micro	Approved	1p36.12	01p36.12	hsa-mir-4684				MicroRNAs	476	2011-05-02			2016-11-16	100616391	ENSG00000265422		uc021oib.1		NR_039832									MI0017316																URS000075C836
HGNC:41802	MIR4685	hsa-mir-4685	microRNA 4685	non-coding RNA	RNA, micro	Approved	10q24.2	10q24.2	hsa-mir-4685				MicroRNAs	476	2011-05-02			2016-11-16	100616482	ENSG00000264610		uc021pww.2		NR_039833									MI0017317																URS000075D92E
HGNC:41601	MIR4686	hsa-mir-4686	microRNA 4686	non-coding RNA	RNA, micro	Approved	11p15.5	11p15.5	hsa-mir-4686				MicroRNAs	476	2011-05-02			2016-11-16	100616126	ENSG00000265258		uc021qce.1		NR_039834									MI0017318																URS000075D716
HGNC:41712	MIR4687	hsa-mir-4687	microRNA 4687	non-coding RNA	RNA, micro	Approved	11p15.4	11p15.4	hsa-mir-4687				MicroRNAs	476	2011-05-02			2016-11-16	100616453	ENSG00000284525		uc021qcp.1		NR_039835									MI0017319																URS000075B3CF
HGNC:41897	MIR4688	hsa-mir-4688	microRNA 4688	non-coding RNA	RNA, micro	Approved	11p11.2	11p11.2	hsa-mir-4688				MicroRNAs	476	2011-05-02			2016-11-16	100616368	ENSG00000264102		uc021qim.1		NR_039837									MI0017321																URS000075E114
HGNC:41895	MIR4689	hsa-mir-4689	microRNA 4689	non-coding RNA	RNA, micro	Approved	1p36.31	01p36.31	hsa-mir-4689				MicroRNAs	476	2011-05-02			2016-11-16	100616421	ENSG00000264101		uc021ofn.1		NR_039838									MI0017322																URS000075C134
HGNC:41707	MIR4690	hsa-mir-4690	microRNA 4690	non-coding RNA	RNA, micro	Approved	11q13.1	11q13.1	hsa-mir-4690				MicroRNAs	476	2011-05-02			2016-11-16	100616292	ENSG00000266041		uc021qln.1		NR_039839									MI0017323																URS000075EF83
HGNC:41796	MIR4691	hsa-mir-4691	microRNA 4691	non-coding RNA	RNA, micro	Approved	11q13.2	11q13.2	hsa-mir-4691				MicroRNAs	476	2011-05-02			2016-11-16	100616403	ENSG00000284435		uc021qml.1		NR_039840									MI0017324																URS000075C981
HGNC:41856	MIR4692	hsa-mir-4692	microRNA 4692	non-coding RNA	RNA, micro	Approved	11q13.4	11q13.4	hsa-mir-4692				MicroRNAs	476	2011-05-02			2016-11-16	100616410	ENSG00000265064		uc021qmz.1		NR_039841									MI0017325																URS000075C1CE
HGNC:41818	MIR4693	hsa-mir-4693	microRNA 4693	non-coding RNA	RNA, micro	Approved	11q22.3	11q22.3	hsa-mir-4693				MicroRNAs	476	2011-05-02			2016-11-16	100616457	ENSG00000264200		uc021qpj.1		NR_039842									MI0017326																URS000075C27E
HGNC:41586	MIR4694	hsa-mir-4694	microRNA 4694	non-coding RNA	RNA, micro	Approved	11p15.1	11p15.1	hsa-mir-4694				MicroRNAs	476	2011-05-02			2016-11-16	100616426	ENSG00000264309		uc021qex.1		NR_039843									MI0017327																URS000075DCE5
HGNC:41573	MIR4695	hsa-mir-4695	microRNA 4695	non-coding RNA	RNA, micro	Approved	1p36.13	01p36.13	hsa-mir-4695				MicroRNAs	476	2011-05-02			2016-11-16	100616120	ENSG00000265606		uc021ohm.2		NR_039844									MI0017328																URS000075B24F
HGNC:41780	MIR4696	hsa-mir-4696	microRNA 4696	non-coding RNA	RNA, micro	Approved	11q13.4	11q13.4	hsa-mir-4696				MicroRNAs	476	2011-05-02			2016-11-16	100616402	ENSG00000265902		uc021qnh.1		NR_039845									MI0017329																URS0000759BDD
HGNC:41570	MIR4697	hsa-mir-4697	microRNA 4697	non-coding RNA	RNA, micro	Approved	11q25	11q25	hsa-mir-4697				MicroRNAs	476	2011-05-02			2018-02-07	100616119	ENSG00000284020		uc058jgd.1		NR_039846									MI0017330																URS000075C16F
HGNC:41867	MIR4698	hsa-mir-4698	microRNA 4698	non-coding RNA	RNA, micro	Approved	12q13.11	12q13.11	hsa-mir-4698				MicroRNAs	476	2011-05-02			2016-11-16	100616486	ENSG00000263838		uc021qxh.1		NR_039847									MI0017331																URS000075C516
HGNC:41636	MIR4699	hsa-mir-4699	microRNA 4699	non-coding RNA	RNA, micro	Approved	12q21.31	12q21.31	hsa-mir-4699				MicroRNAs	476	2011-05-02			2016-11-16	100616133	ENSG00000265227		uc021rbd.1		NR_039848									MI0017332																URS0000759971
HGNC:41806	MIR4700	hsa-mir-4700	microRNA 4700	non-coding RNA	RNA, micro	Approved	12q24.31	12q24.31	hsa-mir-4700				MicroRNAs	476	2011-05-02			2016-11-16	100616329	ENSG00000284143		uc021rew.1		NR_039849									MI0017333																URS000075B578
HGNC:41627	MIR4701	hsa-mir-4701	microRNA 4701	non-coding RNA	RNA, micro	Approved	12q13.12	12q13.12	hsa-mir-4701				MicroRNAs	476	2011-05-02			2016-11-16	100616262	ENSG00000264201		uc021qxl.2		NR_039850									MI0017334																URS000075E5C1
HGNC:41817	MIR4703	hsa-mir-4703	microRNA 4703	non-coding RNA	RNA, micro	Approved	13q14.3	13q14.3	hsa-mir-4703				MicroRNAs	476	2011-05-02			2016-11-16	100616423	ENSG00000266611		uc021rju.1		NR_039852									MI0017336																URS000075B9CF
HGNC:41602	MIR4704	hsa-mir-4704	microRNA 4704	non-coding RNA	RNA, micro	Approved	13q21.32	13q21.32	hsa-mir-4704				MicroRNAs	476	2011-05-02			2016-11-16	100616205	ENSG00000263561		uc032ain.1		NR_039853									MI0017337																URS000075AFB5
HGNC:41567	MIR4705	hsa-mir-4705	microRNA 4705	non-coding RNA	RNA, micro	Approved	13q33.1	13q33.1	hsa-mir-4705				MicroRNAs	476	2011-05-02			2016-11-16	100616239	ENSG00000264482		uc021rmf.1		NR_039854									MI0017338																URS000075B2D7
HGNC:41576	MIR4706	hsa-mir-4706	microRNA 4706	non-coding RNA	RNA, micro	Approved	14q23.3	14q23.3	hsa-mir-4706				MicroRNAs	476	2011-05-02			2016-11-16	100616490	ENSG00000266531		uc021ruu.1		NR_039855									MI0017339																URS000075DCE7
HGNC:41531	MIR4707	hsa-mir-4707	microRNA 4707	non-coding RNA	RNA, micro	Approved	14q11.2	14q11.2	hsa-mir-4707				MicroRNAs	476	2011-05-02			2016-11-16	100616424	ENSG00000284118		uc021rqu.1		NR_039856									MI0017340																URS000075ED9B
HGNC:41824	MIR4708	hsa-mir-4708	microRNA 4708	non-coding RNA	RNA, micro	Approved	14q23.3	14q23.3	hsa-mir-4708				MicroRNAs	476	2011-05-02			2016-11-16	100616176	ENSG00000266740		uc021ruw.2		NR_039857									MI0017341																URS000075C230
HGNC:41690	MIR4709	hsa-mir-4709	microRNA 4709	non-coding RNA	RNA, micro	Approved	14q24.3	14q24.3	hsa-mir-4709				MicroRNAs	476	2011-05-02			2016-11-16	100616211	ENSG00000283944		uc021rwm.1		NR_039858									MI0017342																URS000075EBB8
HGNC:41727	MIR4710	hsa-mir-4710	microRNA 4710	non-coding RNA	RNA, micro	Approved	14q32.33	14q32.33	hsa-mir-4710				MicroRNAs	476	2011-05-02			2016-11-16	100616300	ENSG00000265291		uc021sek.1		NR_039860									MI0017344																URS000075BC3B
HGNC:41847	MIR4711	hsa-mir-4711	microRNA 4711	non-coding RNA	RNA, micro	Approved	1p32.1	01p32.1	hsa-mir-4711				MicroRNAs	476	2011-05-02			2016-11-16	100616409	ENSG00000266150		uc021oob.1		NR_039861									MI0017345																URS000075E6AD
HGNC:41732	MIR4712	hsa-mir-4712	microRNA 4712	non-coding RNA	RNA, micro	Approved	15q21.2	15q21.2	hsa-mir-4712				MicroRNAs	476	2011-05-02			2016-11-16	100616396	ENSG00000284284		uc021skw.1		NR_039862									MI0017346																URS000075E004
HGNC:41899	MIR4713	hsa-mir-4713	microRNA 4713	non-coding RNA	RNA, micro	Approved	15q21.2	15q21.2	hsa-mir-4713				MicroRNAs	476	2011-05-02			2016-11-16	100616369	ENSG00000266593		uc021slb.1		NR_039863									MI0017347																URS000075A905
HGNC:41763	MIR4714	hsa-mir-4714	microRNA 4714	non-coding RNA	RNA, micro	Approved	15q26.3	15q26.3	hsa-mir-4714				MicroRNAs	476	2011-05-02			2016-11-16	100616432	ENSG00000264480		uc021sxh.1		NR_039864									MI0017348																URS000075E72D
HGNC:41666	MIR4715	hsa-mir-4715	microRNA 4715	non-coding RNA	RNA, micro	Approved	15q12	15q12	hsa-mir-4715				MicroRNAs	476	2011-05-02			2016-11-16	100616474	ENSG00000266517		uc021sgc.1		NR_039865									MI0017349																URS000075E8CB
HGNC:41812	MIR4716	hsa-mir-4716	microRNA 4716	non-coding RNA	RNA, micro	Approved	15q21.1	15q21.1	hsa-mir-4716				MicroRNAs	476	2011-05-02			2016-11-16	100616332	ENSG00000264210		uc021skt.1		NR_039866									MI0017350																URS000075BB93
HGNC:41571	MIR4717	hsa-mir-4717	microRNA 4717	non-coding RNA	RNA, micro	Approved	16p13.3	16p13.3	hsa-mir-4717				MicroRNAs	476	2011-05-02			2016-11-16	100616241	ENSG00000264004		uc021tau.1		NR_039868									MI0017352																URS000075EC4C
HGNC:41900	MIR4718	hsa-mir-4718	microRNA 4718	non-coding RNA	RNA, micro	Approved	16p13.12	16p13.12	hsa-mir-4718				MicroRNAs	476	2011-05-02			2016-11-16	100616195	ENSG00000264733		uc021tdb.1		NR_039869									MI0017353																URS000075A6BF
HGNC:41807	MIR4719	hsa-mir-4719	microRNA 4719	non-coding RNA	RNA, micro	Approved	16q23.1	16q23.1	hsa-mir-4719				MicroRNAs	476	2011-05-02			2016-11-16	100616172	ENSG00000266426		uc021tln.1		NR_039870									MI0017354																URS000075E2D2
HGNC:41705	MIR4720	hsa-mir-4720	microRNA 4720	non-coding RNA	RNA, micro	Approved	16q23.2	16q23.2	hsa-mir-4720				MicroRNAs	476	2011-05-02			2018-02-06	100616150	ENSG00000284473		uc021tls.1		NR_039871									MI0017355																URS000075B68E
HGNC:41609	MIR4721	hsa-mir-4721	microRNA 4721	non-coding RNA	RNA, micro	Approved	16p11.2	16p11.2	hsa-mir-4721				MicroRNAs	476	2011-05-02			2016-11-16	100616256	ENSG00000283845		uc021tft.1		NR_039872									MI0017356																URS000075EF66
HGNC:41782	MIR4722	hsa-mir-4722	microRNA 4722	non-coding RNA	RNA, micro	Approved	16q24.3	16q24.3	hsa-mir-4722				MicroRNAs	476	2011-05-02			2016-11-16	100616167	ENSG00000284585		uc021tmp.1		NR_039873									MI0017357																URS000075BF79
HGNC:41660	MIR4723	hsa-mir-4723	microRNA 4723	non-coding RNA	RNA, micro	Approved	17q11.2	17q11.2	hsa-mir-4723				MicroRNAs	476	2011-05-02			2016-11-16	100616388	ENSG00000284532		uc021ttq.2		NR_039875									MI0017359																URS000075B42B
HGNC:41590	MIR4724	hsa-mir-4724	microRNA 4724	non-coding RNA	RNA, micro	Approved	17q11.2	17q11.2	hsa-mir-4724				MicroRNAs	476	2011-05-02			2016-11-16	100616248	ENSG00000284424		uc021tun.1		NR_039877									MI0017361																URS000075EEE9
HGNC:41608	MIR4725	hsa-mir-4725	microRNA 4725	non-coding RNA	RNA, micro	Approved	17q11.2	17q11.2	hsa-mir-4725				MicroRNAs	476	2011-05-02			2016-11-16	100616449	ENSG00000265976		uc021tur.1		NR_039878									MI0017362																URS000075A8E3
HGNC:41722	MIR4726	hsa-mir-4726	microRNA 4726	non-coding RNA	RNA, micro	Approved	17q12	17q12	hsa-mir-4726				MicroRNAs	476	2011-05-02			2016-11-16	100616153	ENSG00000273627		uc021twg.1		NR_039879									MI0017363																URS000075BEDC
HGNC:41709	MIR4727	hsa-mir-4727	microRNA 4727	non-coding RNA	RNA, micro	Approved	17q12	17q12	hsa-mir-4727				MicroRNAs	476	2011-05-02			2016-11-16	100616416	ENSG00000274054		uc021twk.1		NR_039880									MI0017364																URS000075A17A
HGNC:41632	MIR4728	hsa-mir-4728	microRNA 4728	non-coding RNA	RNA, micro	Approved	17q12	17q12	hsa-mir-4728				MicroRNAs	476	2011-05-02			2016-11-16	100616132	ENSG00000265178		uc021twt.2		NR_039881									MI0017365																URS000075CDD2
HGNC:41585	MIR4729	hsa-mir-4729	microRNA 4729	non-coding RNA	RNA, micro	Approved	17q22	17q22	hsa-mir-4729				MicroRNAs	476	2011-05-02			2016-11-16	100616204	ENSG00000263857		uc021uat.1		NR_039882									MI0017366																URS000075B85E
HGNC:41880	MIR4730	hsa-mir-4730	microRNA 4730	non-coding RNA	RNA, micro	Approved	17q25.3	17q25.3	hsa-mir-4730				MicroRNAs	476	2011-05-02			2016-11-16	100616359	ENSG00000264961		uc021uet.1		NR_039883									MI0017367																URS000075CB67
HGNC:41597	MIR4731	hsa-mir-4731	microRNA 4731	non-coding RNA	RNA, micro	Approved	17p12	17p12	hsa-mir-4731				MicroRNAs	476	2011-05-02			2016-11-16	100616125	ENSG00000265110		uc021tqk.1		NR_039884									MI0017368																URS000075A4A3
HGNC:41639	MIR4732	hsa-mir-4732	microRNA 4732	non-coding RNA	RNA, micro	Approved	17q11.2	17q11.2	hsa-mir-4732				MicroRNAs	476	2011-05-02			2017-11-17	100616385	ENSG00000284085		uc021ttx.1		NR_039885									MI0017369																URS000075B046
HGNC:41638	MIR4733	hsa-mir-4733	microRNA 4733	non-coding RNA	RNA, micro	Approved	17q11.2	17q11.2	hsa-mir-4733				MicroRNAs	476	2011-05-02			2016-11-16	100616266	ENSG00000265444		uc021tui.1		NR_039886									MI0017370																URS0000759B05
HGNC:41572	MIR4734	hsa-mir-4734	microRNA 4734	non-coding RNA	RNA, micro	Approved	17q12	17q12	hsa-mir-4734				MicroRNAs	476	2011-05-02			2016-11-16	100616203	ENSG00000275238		uc032glk.1		NR_039887									MI0017371																URS000075AF55
HGNC:41888	MIR4735	hsa-mir-4735	microRNA 4735	non-coding RNA	RNA, micro	Approved	1q31.3	01q31.3	hsa-mir-4735				MicroRNAs	476	2011-05-02			2016-11-16	100616363	ENSG00000265986		uc021pgs.1		NR_039888									MI0017372																URS000075B068
HGNC:41804	MIR4736	hsa-mir-4736	microRNA 4736	non-coding RNA	RNA, micro	Approved	17q22	17q22	hsa-mir-4736				MicroRNAs	476	2011-05-02			2016-11-16	100616220	ENSG00000264399		uc021uap.1		NR_039889									MI0017373																URS000075E7FB
HGNC:41669	MIR4737	hsa-mir-4737	microRNA 4737	non-coding RNA	RNA, micro	Approved	17q23.1	17q23.1	hsa-mir-4737				MicroRNAs	476	2011-05-02			2016-11-16	100616210	ENSG00000264049		uc021uba.1		NR_039890									MI0017374																URS000075DACB
HGNC:41679	MIR4738	hsa-mir-4738	microRNA 4738	non-coding RNA	RNA, micro	Approved	17q25.1	17q25.1	hsa-mir-4738				MicroRNAs	476	2011-05-02			2016-11-16	100616282	ENSG00000283853		uc021udc.1		NR_039892									MI0017376																URS000075993E
HGNC:41801	MIR4739	hsa-mir-4739	microRNA 4739	non-coding RNA	RNA, micro	Approved	17q25.3	17q25.3	hsa-mir-4739				MicroRNAs	476	2011-05-02			2016-11-16	100616170	ENSG00000266665		uc021uel.1		NR_039893									MI0017377																URS0000759B47
HGNC:41711	MIR4740	hsa-mir-4740	microRNA 4740	non-coding RNA	RNA, micro	Approved	17q25.3	17q25.3	hsa-mir-4740				MicroRNAs	476	2011-05-02			2016-11-16	100616294	ENSG00000266392		uc021uez.1		NR_039894									MI0017378																URS000075B324
HGNC:41661	MIR4741	hsa-mir-4741	microRNA 4741	non-coding RNA	RNA, micro	Approved	18q11.2	18q11.2	hsa-mir-4741				MicroRNAs	476	2011-05-02			2016-11-16	100616139	ENSG00000284331		uc021uid.1		NR_039895									MI0017379																URS000075C7BD
HGNC:41565	MIR4742	hsa-mir-4742	microRNA 4742	non-coding RNA	RNA, micro	Approved	1q42.11	01q42.11	hsa-mir-4742				MicroRNAs	476	2011-05-02			2016-11-16	100616468	ENSG00000266618		uc021pjq.1		NR_039896									MI0017380																URS000075DC2B
HGNC:41894	MIR4743	hsa-mir-4743	microRNA 4743	non-coding RNA	RNA, micro	Approved	18q21.1	18q21.1	hsa-mir-4743				MicroRNAs	476	2011-05-02			2016-11-16	100616366	ENSG00000266276				NR_039897									MI0017381																URS000075A2DF
HGNC:41866	MIR4744	hsa-mir-4744	microRNA 4744	non-coding RNA	RNA, micro	Approved	18q21.1	18q21.1	hsa-mir-4744				MicroRNAs	476	2011-05-02			2016-11-16	100616420	ENSG00000263849		uc021ujs.1		NR_039898									MI0017382																URS000075DDA1
HGNC:41868	MIR4745	hsa-mir-4745	microRNA 4745	non-coding RNA	RNA, micro	Approved	19p13.3	19p13.3	hsa-mir-4745				MicroRNAs	476	2011-05-02			2016-11-16	100616459	ENSG00000284361		uc021uly.2		NR_039900									MI0017384																URS000075C987
HGNC:41904	MIR4746	hsa-mir-4746	microRNA 4746	non-coding RNA	RNA, micro	Approved	19p13.3	19p13.3	hsa-mir-4746				MicroRNAs	476	2011-05-02			2016-11-16	100616371	ENSG00000266437		uc021und.1		NR_039901									MI0017385																URS000075E8F3
HGNC:41827	MIR4747	hsa-mir-4747	microRNA 4747	non-coding RNA	RNA, micro	Approved	19p13.3	19p13.3	hsa-mir-4747				MicroRNAs	476	2011-05-02			2016-11-16	100616337	ENSG00000263409		uc021unk.1		NR_039902									MI0017386																URS000075F0D8
HGNC:41557	MIR4748	hsa-mir-4748	microRNA 4748	non-coding RNA	RNA, micro	Approved	19p13.2	19p13.2	hsa-mir-4748				MicroRNAs	476	2011-05-02			2016-11-16	100616425	ENSG00000265879		uc021upa.1		NR_039903									MI0017387																URS000075DDD6
HGNC:41760	MIR4749	hsa-mir-4749	microRNA 4749	non-coding RNA	RNA, micro	Approved	19q13.33	19q13.33	hsa-mir-4749				MicroRNAs	476	2011-05-02			2016-11-16	100616313	ENSG00000265954		uc021uxw.2		NR_039904									MI0017388																URS000075D57A
HGNC:41765	MIR4750	hsa-mir-4750	microRNA 4750	non-coding RNA	RNA, micro	Approved	19q13.33	19q13.33	hsa-mir-4750				MicroRNAs	476	2011-05-02			2016-11-16	100616314	ENSG00000284394		uc021uxz.2		NR_039905									MI0017389																URS000075DADC
HGNC:41819	MIR4751	hsa-mir-4751	microRNA 4751	non-coding RNA	RNA, micro	Approved	19q13.33	19q13.33	hsa-mir-4751				MicroRNAs	476	2011-05-02			2016-11-16	100616483	ENSG00000283842		uc021uyb.1		NR_039906									MI0017390																URS000075A7D9
HGNC:41803	MIR4752	hsa-mir-4752	microRNA 4752	non-coding RNA	RNA, micro	Approved	19q13.42	19q13.42	hsa-mir-4752				MicroRNAs	476	2011-05-02			2016-11-16	100616171	ENSG00000264703		uc021vbj.1		NR_039907									MI0017391																URS000075AB7E
HGNC:41527	MIR4753	hsa-mir-4753	microRNA 4753	non-coding RNA	RNA, micro	Approved	1q42.3	01q42.3	hsa-mir-4753				MicroRNAs	476	2011-05-02			2016-11-16	100616224	ENSG00000263439		uc021pkt.1		NR_039908									MI0017392																URS000075DF35
HGNC:41786	MIR4754	hsa-mir-4754	microRNA 4754	non-coding RNA	RNA, micro	Approved	19q13.43	19q13.43	hsa-mir-4754				MicroRNAs	476	2011-05-02			2016-11-16	100616168	ENSG00000266640		uc021vcy.1		NR_039910									MI0017394																URS000075E79D
HGNC:41815	MIR4755	hsa-mir-4755	microRNA 4755	non-coding RNA	RNA, micro	Approved	20q11.22	20q11.22	hsa-mir-4755				MicroRNAs	476	2011-05-02			2016-11-16	100616434	ENSG00000264616		uc021wca.1		NR_039911									MI0017395																URS000075DBCD
HGNC:41529	MIR4756	hsa-mir-4756	microRNA 4756	non-coding RNA	RNA, micro	Approved	20q13.2	20q13.2	hsa-mir-4756				MicroRNAs	476	2011-05-02			2016-11-16	100616225	ENSG00000265595		uc021wey.1		NR_039913									MI0017397																URS000075E58C
HGNC:41746	MIR4757	hsa-mir-4757	microRNA 4757	non-coding RNA	RNA, micro	Approved	2p24.1	02p24.1	hsa-mir-4757				MicroRNAs	476	2011-05-02			2016-11-16	100616307	ENSG00000266738		uc021vek.1		NR_039914									MI0017398																URS000075B5E8
HGNC:41836	MIR4758	hsa-mir-4758	microRNA 4758	non-coding RNA	RNA, micro	Approved	20q13.33	20q13.33	hsa-mir-4758				MicroRNAs	476	2011-05-02			2016-11-16	100616340	ENSG00000284074		uc021wfx.2		NR_039915									MI0017399																URS000075D767
HGNC:41575	MIR4759	hsa-mir-4759	microRNA 4759	non-coding RNA	RNA, micro	Approved	21q21.3	21q21.3	hsa-mir-4759				MicroRNAs	476	2011-05-02			2016-11-16	100616243	ENSG00000266133		uc021wic.1		NR_039916									MI0017400																URS000075E3C6
HGNC:41698	MIR4760	hsa-mir-4760	microRNA 4760	non-coding RNA	RNA, micro	Approved	21q22.2	21q22.2	hsa-mir-4760				MicroRNAs	476	2011-05-02			2016-11-16	100616148	ENSG00000263973		uc021wjk.1		NR_039917									MI0017401																URS000075EA4A
HGNC:41591	MIR4761	hsa-mir-4761	microRNA 4761	non-coding RNA	RNA, micro	Approved	22q11.21	22q11.21	hsa-mir-4761				MicroRNAs	476	2011-05-02			2016-11-16	100616414	ENSG00000284031		uc021wln.1		NR_039918									MI0017402																URS000075D5DB
HGNC:41603	MIR4762	hsa-mir-4762	microRNA 4762	non-coding RNA	RNA, micro	Approved	22q13.31	22q13.31	hsa-mir-4762				MicroRNAs	476	2011-05-02			2016-11-16	100616253	ENSG00000264160		uc021wrl.1		NR_039919									MI0017403																URS000075A352
HGNC:41677	MIR4763	hsa-mir-4763	microRNA 4763	non-coding RNA	RNA, micro	Approved	22q13.31	22q13.31	hsa-mir-4763				MicroRNAs	476	2011-05-02			2016-11-16	100616143	ENSG00000284175		uc021wrp.1		NR_039920									MI0017404																URS000075D58D
HGNC:41714	MIR4764	hsa-mir-4764	microRNA 4764	non-coding RNA	RNA, micro	Approved	22q12.3	22q12.3	hsa-mir-4764				MicroRNAs	476	2011-05-02			2016-11-16	100616295	ENSG00000266012		uc021woh.1		NR_039921									MI0017405																URS000075D5BD
HGNC:41791	MIR4765	hsa-mir-4765	microRNA 4765	non-coding RNA	RNA, micro	Approved	2p22.3	02p22.3	hsa-mir-4765				MicroRNAs	476	2011-05-02			2016-11-16	100616219	ENSG00000265057		uc021vfs.1		NR_039922									MI0017406																URS000075CFB0
HGNC:41680	MIR4766	hsa-mir-4766	microRNA 4766	non-coding RNA	RNA, micro	Approved	22q13.2	22q13.2	hsa-mir-4766				MicroRNAs	476	2011-05-02			2016-11-16	100616283	ENSG00000266594		uc021wqc.1		NR_039923									MI0017407																URS000075B16D
HGNC:41548	MIR4767	hsa-mir-4767	microRNA 4767	non-coding RNA	RNA, micro	Approved	Xp22.31	Xp22.31	hsa-mir-4767				MicroRNAs	476	2011-05-02			2016-11-16	100616467	ENSG00000264268		uc022bsh.1		NR_039924									MI0017408																URS000075C952
HGNC:41592	MIR4768	hsa-mir-4768	microRNA 4768	non-coding RNA	RNA, micro	Approved	Xp22.13	Xp22.13	hsa-mir-4768				MicroRNAs	476	2011-05-02			2016-11-16	100616249	ENSG00000265465		uc022btk.1		NR_039925									MI0017409																URS000075AF99
HGNC:41694	MIR4769	hsa-mir-4769	microRNA 4769	non-coding RNA	RNA, micro	Approved	Xp11.3	Xp11.3	hsa-mir-4769				MicroRNAs	476	2011-05-02			2016-11-16	100616147	ENSG00000263858		uc022bvo.1		NR_039926									MI0017410																URS0000759ED5
HGNC:41542	MIR4770	hsa-mir-4770	microRNA 4770	non-coding RNA	RNA, micro	Approved	Xp22.31	Xp22.31	hsa-mir-4770				MicroRNAs	476	2011-05-02			2016-11-16	100616373	ENSG00000265284		uc022bsf.1		NR_039927									MI0017411																URS000075C208
HGNC:41901	MIR4771-1	hsa-mir-4771-1	microRNA 4771-1	non-coding RNA	RNA, micro	Approved	2p11.2	02p11.2	hsa-mir-4771-1				MicroRNAs	476	2011-05-02			2016-11-16	100616370	ENSG00000264793		uc032ntz.1		NR_039928									MI0017412																URS000075ECED
HGNC:41774	MIR4771-2	hsa-mir-4771-2	microRNA 4771-2	non-coding RNA	RNA, micro	Approved	2q13	02q13	hsa-mir-4771-2				MicroRNAs	476	2011-05-02			2016-11-16	100616165	ENSG00000266063		uc032nyo.1		NR_039929									MI0017413																URS000075ECED
HGNC:41741	MIR4772	hsa-mir-4772	microRNA 4772	non-coding RNA	RNA, micro	Approved	2q12.1	02q12.1	hsa-mir-4772				MicroRNAs	476	2011-05-02			2016-11-16	100616157	ENSG00000264764		uc021vlr.1		NR_039930									MI0017414																URS000075D5D4
HGNC:41699	MIR4773-1	hsa-mir-4773-1	microRNA 4773-1	non-coding RNA	RNA, micro	Approved	2q23.3	02q23.3	hsa-mir-4773-1				MicroRNAs	476	2011-05-02			2017-11-17	100616392	ENSG00000264684		uc021vqz.1		NR_039931									MI0017415																URS000075A05B
HGNC:41790	MIR4773-2	hsa-mir-4773-2	microRNA 4773-2	non-coding RNA	RNA, micro	Approved	2q23.3	02q23.3	hsa-mir-4773-2				MicroRNAs	476	2011-05-02			2017-11-17	100616418	ENSG00000283569				NR_039932									MI0017416																URS000075B261
HGNC:41873	MIR4774	hsa-mir-4774	microRNA 4774	non-coding RNA	RNA, micro	Approved	2q24.3	02q24.3	hsa-mir-4774				MicroRNAs	476	2011-05-02			2014-11-18	100616356	ENSG00000265694		uc021vse.1		NR_039933									MI0017417																URS000075A2B9
HGNC:41885	MIR4775	hsa-mir-4775	microRNA 4775	non-coding RNA	RNA, micro	Approved	2q33.3	02q33.3	hsa-mir-4775				MicroRNAs	476	2011-05-02			2016-11-16	100616361	ENSG00000284079		uc021vvq.1		NR_039934									MI0017418																URS000075B648
HGNC:41641	MIR4776-1	hsa-mir-4776-1	microRNA 4776-1	non-coding RNA	RNA, micro	Approved	2q34	02q34	hsa-mir-4776-1				MicroRNAs	476	2011-05-02			2017-11-17	100616267	ENSG00000266354				NR_039935									MI0017419																URS000075DB0F
HGNC:41631	MIR4776-2	hsa-mir-4776-2	microRNA 4776-2	non-coding RNA	RNA, micro	Approved	2q34	02q34	hsa-mir-4776-2				MicroRNAs	476	2011-05-02			2017-11-17	100616472	ENSG00000283637		uc021vvz.1		NR_039936									MI0017420																URS000075D852
HGNC:41773	MIR4777	hsa-mir-4777	microRNA 4777	non-coding RNA	RNA, micro	Approved	2q37.1	02q37.1	hsa-mir-4777				MicroRNAs	476	2011-05-02			2016-11-16	100616317	ENSG00000263641		uc021vyb.1		NR_039937									MI0017421																URS000075C108
HGNC:41648	MIR4778	hsa-mir-4778	microRNA 4778	non-coding RNA	RNA, micro	Approved	2p14	02p14	hsa-mir-4778				MicroRNAs	476	2011-05-02			2016-11-16	100616464	ENSG00000264525		uc021vis.1		NR_039938									MI0017422																URS000075D462
HGNC:41747	MIR4779	hsa-mir-4779	microRNA 4779	non-coding RNA	RNA, micro	Approved	2p11.2	02p11.2	hsa-mir-4779				MicroRNAs	476	2011-05-02			2016-11-16	100616159	ENSG00000265420		uc021vkd.1		NR_039939									MI0017423																URS000075AE20
HGNC:41552	MIR4780	hsa-mir-4780	microRNA 4780	non-coding RNA	RNA, micro	Approved	2p11.2	02p11.2	hsa-mir-4780				MicroRNAs	476	2011-05-02			2016-11-16	100616447	ENSG00000265003		uc021vkp.1		NR_039940									MI0017424																URS0000759DBF
HGNC:41769	MIR4781	hsa-mir-4781	microRNA 4781	non-coding RNA	RNA, micro	Approved	1p32.3	01p32.3	hsa-mir-4781				MicroRNAs	476	2011-05-02			2016-11-16	100616315	ENSG00000283749		uc021ons.1		NR_039942									MI0017426																URS000075CD27
HGNC:41635	MIR4782	hsa-mir-4782	microRNA 4782	non-coding RNA	RNA, micro	Approved	2q14.1	02q14.1	hsa-mir-4782				MicroRNAs	476	2011-05-02			2016-11-16	100616208	ENSG00000265429				NR_039943									MI0017427																URS000075D27E
HGNC:41874	MIR4783	hsa-mir-4783	microRNA 4783	non-coding RNA	RNA, micro	Approved	2q14.3	02q14.3	hsa-mir-4783				MicroRNAs	476	2011-05-02			2016-11-16	100616187	ENSG00000264075		uc021vno.1		NR_039944									MI0017428																URS000075EF9E
HGNC:41580	MIR4784	hsa-mir-4784	microRNA 4784	non-coding RNA	RNA, micro	Approved	2q21.1	02q21.1	hsa-mir-4784				MicroRNAs	476	2011-05-02			2016-11-16	100616378	ENSG00000284149		uc021vpp.1		NR_039945									MI0017429																URS000075A4F6
HGNC:41889	MIR4785	hsa-mir-4785	microRNA 4785	non-coding RNA	RNA, micro	Approved	2q24.2	02q24.2	hsa-mir-4785				MicroRNAs	476	2011-05-02			2016-11-16	100616364	ENSG00000283734		uc021vru.1		NR_039946									MI0017430																URS00007599B5
HGNC:41751	MIR4786	hsa-mir-4786	microRNA 4786	non-coding RNA	RNA, micro	Approved	2q37.3	02q37.3	hsa-mir-4786				MicroRNAs	476	2011-05-02			2016-11-16	100616417	ENSG00000264279		uc021vzd.1		NR_039949									MI0017433																URS000075B733
HGNC:41653	MIR4787	hsa-mir-4787	microRNA 4787	non-coding RNA	RNA, micro	Approved	3p21.2	03p21.2	hsa-mir-4787				MicroRNAs	476	2011-05-02			2016-11-16	100616138	ENSG00000272543		uc021wyr.1		NR_039950									MI0017434																URS000075A45B
HGNC:41676	MIR4788	hsa-mir-4788	microRNA 4788	non-coding RNA	RNA, micro	Approved	3q22.2	03q22.2	hsa-mir-4788				MicroRNAs	476	2011-05-02			2016-11-16	100616281	ENSG00000284561		uc021xeh.1		NR_039951									MI0017435																URS000075C5DF
HGNC:41719	MIR4789	hsa-mir-4789	microRNA 4789	non-coding RNA	RNA, micro	Approved	3q26.31	03q26.31	hsa-mir-4789				MicroRNAs	476	2011-05-02			2016-11-16	100616395	ENSG00000264974		uc021xhq.1		NR_039952									MI0017436																URS000075E1DB
HGNC:41820	MIR4790	hsa-mir-4790	microRNA 4790	non-coding RNA	RNA, micro	Approved	3p26.1	03p26.1	hsa-mir-4790				MicroRNAs	476	2011-05-02			2016-11-16	100616334	ENSG00000265180		uc021wsm.1		NR_039953									MI0017437																URS000075DA49
HGNC:41704	MIR4791	hsa-mir-4791	microRNA 4791	non-coding RNA	RNA, micro	Approved	3p24.3	03p24.3	hsa-mir-4791				MicroRNAs	476	2011-05-02			2016-11-16	100616291	ENSG00000271898		uc021wtv.1		NR_039954									MI0017438																URS000075EF37
HGNC:41577	MIR4792	hsa-mir-4792|miR-4792	microRNA 4792	non-coding RNA	RNA, micro	Approved	3p24.2	03p24.2	hsa-mir-4792|miR-4792				MicroRNAs	476	2011-05-02			2016-11-16	100616448	ENSG00000265028		uc021wue.1		NR_039955									MI0017439																URS0000759FF9
HGNC:41538	MIR4793	hsa-mir-4793	microRNA 4793	non-coding RNA	RNA, micro	Approved	3p21.31	03p21.31	hsa-mir-4793				MicroRNAs	476	2011-05-02			2016-11-16	100616112	ENSG00000284575		uc021wxq.1		NR_039956									MI0017440																URS000075E948
HGNC:41829	MIR4794	hsa-mir-4794	microRNA 4794	non-coding RNA	RNA, micro	Approved	1p31.3	01p31.3	hsa-mir-4794				MicroRNAs	476	2011-05-02			2016-11-16	100616338	ENSG00000264470		uc021ooh.2		NR_039957									MI0017441																URS000075E9B5
HGNC:41757	MIR4795	hsa-mir-4795	microRNA 4795	non-coding RNA	RNA, micro	Approved	3p11.2	03p11.2	hsa-mir-4795				MicroRNAs	476	2011-05-02			2016-11-16	100616161	ENSG00000264119		uc021xbb.1		NR_039958									MI0017442																URS000075C440
HGNC:41779	MIR4796	hsa-mir-4796	microRNA 4796	non-coding RNA	RNA, micro	Approved	3q13.31	03q13.31	hsa-mir-4796				MicroRNAs	476	2011-05-02			2016-11-16	100616166	ENSG00000264623				NR_039959									MI0017443																URS000075A67E
HGNC:41758	MIR4797	hsa-mir-4797	microRNA 4797	non-coding RNA	RNA, micro	Approved	3q29	03q29	hsa-mir-4797				MicroRNAs	476	2011-05-02			2016-11-16	100616216	ENSG00000265850		uc021xju.1		NR_039960									MI0017444																URS000075B314
HGNC:41616	MIR4798	hsa-mir-4798	microRNA 4798	non-coding RNA	RNA, micro	Approved	4p16.1	04p16.1	hsa-mir-4798				MicroRNAs	476	2011-05-02			2016-11-16	100616471	ENSG00000264658		uc021xlf.1		NR_039961									MI0017445																URS000075B320
HGNC:41584	MIR4799	hsa-mir-4799	microRNA 4799	non-coding RNA	RNA, micro	Approved	4q31.23	04q31.23	hsa-mir-4799				MicroRNAs	476	2011-05-02			2016-11-16	100616246	ENSG00000264274		uc021xso.1		NR_039962									MI0017446																URS000075A1E8
HGNC:41877	MIR4800	hsa-mir-4800	microRNA 4800	non-coding RNA	RNA, micro	Approved	4p16.3	04p16.3	hsa-mir-4800				MicroRNAs	476	2011-05-02			2016-11-16	100616358	ENSG00000284276		uc021xkp.1		NR_039964									MI0017448																URS000075B063
HGNC:41840	MIR4801	hsa-mir-4801	microRNA 4801	non-coding RNA	RNA, micro	Approved	4p14	04p14	hsa-mir-4801				MicroRNAs	476	2011-05-02			2016-11-16	100616435	ENSG00000264319		uc021xnf.1		NR_039965									MI0017449																URS000075CA01
HGNC:41658	MIR4802	hsa-mir-4802	microRNA 4802	non-coding RNA	RNA, micro	Approved	4p14	04p14	hsa-mir-4802				MicroRNAs	476	2011-05-02			2016-11-16	100616274	ENSG00000263642		uc021xns.1		NR_039966									MI0017450																URS000075EA36
HGNC:41568	MIR4803	hsa-mir-4803	microRNA 4803	non-coding RNA	RNA, micro	Approved	5q13.2	05q13.2	hsa-mir-4803				MicroRNAs	476	2011-05-02			2016-11-16	100616377	ENSG00000264099		uc021yak.1		NR_039967									MI0017451																URS000075DD15
HGNC:41720	MIR4804	hsa-mir-4804	microRNA 4804	non-coding RNA	RNA, micro	Approved	5q13.2	05q13.2	hsa-mir-4804				MicroRNAs	476	2011-05-02			2016-11-16	100616152	ENSG00000263593		uc021yal.1		NR_039968									MI0017452																URS0000759EA5
HGNC:43494	MIR4999	hsa-mir-4999	microRNA 4999	non-coding RNA	RNA, micro	Approved	19p13.2	19p13.2	hsa-mir-4999						2011-11-14			2016-11-16	100847049	ENSG00000265390		uc021uoc.2		NR_049795									MI0017865																URS000075A513
HGNC:43464	MIR5000	hsa-mir-5000	microRNA 5000	non-coding RNA	RNA, micro	Approved	2p12	02p12	hsa-mir-5000						2011-11-14			2016-11-16	100846995	ENSG00000263909		uc031rok.1		NR_049796									MI0017866																URS000075C735
HGNC:43462	MIR5001	hsa-mir-5001	microRNA 5001	non-coding RNA	RNA, micro	Approved	2q37.1	02q37.1	hsa-mir-5001						2011-11-14			2016-11-16	100847037	ENSG00000284407		uc061tpl.1		NR_049797									MI0017867																URS000075AC79
HGNC:43470	MIR5002	hsa-mir-5002	microRNA 5002	non-coding RNA	RNA, micro	Approved	3q21.2	03q21.2	hsa-mir-5002						2011-11-14			2016-11-16	100847021	ENSG00000266383		uc031sbn.1		NR_049798									MI0017868																URS000075A3DC
HGNC:43512	MIR5003	hsa-mir-5003	microRNA 5003	non-coding RNA	RNA, micro	Approved	5q35.1	05q35.1	hsa-mir-5003						2011-11-14			2016-11-16	100847029	ENSG00000265160		uc032vtl.1		NR_049799									MI0017869																URS000075A1B0
HGNC:43532	MIR5004	hsa-mir-5004	microRNA 5004	non-coding RNA	RNA, micro	Approved	6p21.32	06p21.32	hsa-mir-5004						2011-11-14			2016-11-16	100847012	ENSG00000284256		uc031snz.1		NR_049800									MI0017870																URS000075DBA5
HGNC:43495	MIR5006	hsa-mir-5006	microRNA 5006	non-coding RNA	RNA, micro	Approved	13q14.11	13q14.11	hsa-mir-5006						2011-11-14			2016-11-16	100847026	ENSG00000284584		uc031qli.1		NR_049803									MI0017873																URS000075DA5C
HGNC:43468	MIR5007	hsa-mir-5007	microRNA 5007	non-coding RNA	RNA, micro	Approved	13q21.1	13q21.1	hsa-mir-5007						2011-11-14			2016-11-16	100846996	ENSG00000264387		uc031qlv.1		NR_049804									MI0017874																URS000075C095
HGNC:43546	MIR5008	hsa-mir-5008	microRNA 5008	non-coding RNA	RNA, micro	Approved	1q42.13	01q42.13	hsa-mir-5008						2011-11-14			2016-11-16	100847072	ENSG00000264483		uc031psm.1		NR_049806									MI0017876																URS000075BDF8
HGNC:43458	MIR5009	hsa-mir-5009	microRNA 5009	non-coding RNA	RNA, micro	Approved	15q26.1	15q26.1	hsa-mir-5009						2011-11-14			2016-11-16	100846993	ENSG00000264796		uc032coz.1		NR_049807									MI0017877																URS000075C16B
HGNC:43484	MIR5010	hsa-mir-5010	microRNA 5010	non-coding RNA	RNA, micro	Approved	17q21.2	17q21.2	hsa-mir-5010						2011-11-14			2016-11-16	100847046	ENSG00000283929		uc031rak.1		NR_049808									MI0017878																URS000075B605
HGNC:43496	MIR5011	hsa-mir-5011	microRNA 5011	non-coding RNA	RNA, micro	Approved	18q22.1	18q22.1	hsa-mir-5011						2011-11-14			2016-11-16	100847002	ENSG00000263354		uc031riq.1		NR_049809									MI0017879																URS000075E36C
HGNC:41834	MIR5047	hsa-mir-5047	microRNA 5047	non-coding RNA	RNA, micro	Approved	17q23.3	17q23.3	hsa-mir-5047				MicroRNAs	476	2011-05-02			2016-11-16	100616408	ENSG00000284368		uc021ubs.1		NR_039969									MI0017932																URS000075DBE4
HGNC:43480	MIR5087	hsa-mir-5087	microRNA 5087	non-coding RNA	RNA, micro	Approved	1q21.2	01q21.2	hsa-mir-5087						2011-11-14			2016-11-16	100847044	ENSG00000283676				NR_049810									MI0017976																URS000075A565
HGNC:43489	MIR5088	hsa-mir-5088	microRNA 5088	non-coding RNA	RNA, micro	Approved	19q13.33	19q13.33	hsa-mir-5088						2011-11-14			2016-11-16	100847074	ENSG00000274306		uc031rme.2		NR_049811									MI0017977																URS000075A259
HGNC:43536	MIR5089	hsa-mir-5089	microRNA 5089	non-coding RNA	RNA, micro	Approved	17q21.32	17q21.32	hsa-mir-5089						2011-11-14			2016-11-16	100847067	ENSG00000264999		uc031rcy.1		NR_049812									MI0017978																URS000075BE9A
HGNC:43547	MIR5090	hsa-mir-5090	microRNA 5090	non-coding RNA	RNA, micro	Approved	7q22.1	07q22.1	hsa-mir-5090						2011-11-14			2016-11-16	100847073	ENSG00000284176		uc031sys.1		NR_049813									MI0017979																URS0000759904
HGNC:43478	MIR5091	hsa-mir-5091	microRNA 5091	non-coding RNA	RNA, micro	Approved	4p15.33	04p15.33	hsa-mir-5091						2011-11-14			2016-11-16	100847023	ENSG00000266240		uc031sdt.1		NR_049814									MI0017980																URS000075ABF1
HGNC:43467	MIR5092	hsa-mir-5092	microRNA 5092	non-coding RNA	RNA, micro	Approved	3q21.2	03q21.2	hsa-mir-5092						2011-11-14			2016-11-16	100847039	ENSG00000264986		uc031sbo.1		NR_049815									MI0017981																URS000075BA49
HGNC:43474	MIR5093	hsa-mir-5093	microRNA 5093	non-coding RNA	RNA, micro	Approved	16q24.1	16q24.1	hsa-mir-5093						2011-11-14			2016-11-16	100847022	ENSG00000266307		uc031qxb.1		NR_049816									MI0017982																URS000075BEEC
HGNC:43519	MIR5094	hsa-mir-5094	microRNA 5094	non-coding RNA	RNA, micro	Approved	15q26.1	15q26.1	hsa-mir-5094						2011-11-14			2016-11-16	100847059	ENSG00000264966		uc031qto.1		NR_049817									MI0017983																URS000075C8B4
HGNC:41849	MIR5095	hsa-mir-5095	microRNA 5095	non-coding RNA	RNA, micro	Approved	1p32.3	01p32.3	hsa-mir-5095				MicroRNAs	476	2011-05-02			2016-11-16	100616458	ENSG00000266188		uc031uav.1		NR_039970									MI0018001																URS000075E776
HGNC:41611	MIR5096	hsa-mir-5096	microRNA 5096	non-coding RNA	RNA, micro	Approved	4q21.21	04q21.21	hsa-mir-5096				MicroRNAs	476	2011-05-02			2016-11-16	100616427	ENSG00000266270		uc032tne.1		NR_039973									MI0018004																URS000075C3A4
HGNC:43540	MIR5100	hsa-mir-5100	microRNA 5100	non-coding RNA	RNA, micro	Approved	10q11.21	10q11.21	hsa-mir-5100						2011-11-14			2016-11-16	100847014	ENSG00000263795		uc031pup.1		NR_049836									MI0019116																URS000075DAD1
HGNC:43459	MIR5186	hsa-mir-5186	microRNA 5186	non-coding RNA	RNA, micro	Approved	3q25.1	03q25.1	hsa-mir-5186						2011-11-14			2016-11-16	100847036	ENSG00000264330		uc031sby.1		NR_049818									MI0018165																URS000075B19B
HGNC:43523	MIR5187	hsa-mir-5187	microRNA 5187	non-coding RNA	RNA, micro	Approved	1q23.3	01q23.3	hsa-mir-5187						2011-11-14			2016-11-16	100847090	ENSG00000284035		uc031pqw.1		NR_049819									MI0018166																URS0000759EA3
HGNC:43502	MIR5188	hsa-mir-5188	microRNA 5188	non-coding RNA	RNA, micro	Approved	12q24.31	12q24.31	hsa-mir-5188						2011-11-14			2016-11-16	100847004	ENSG00000265345		uc031qkf.1		NR_049820									MI0018167																URS000075BE8F
HGNC:43515	MIR5189	hsa-mir-5189	microRNA 5189	non-coding RNA	RNA, micro	Approved	16q24.2	16q24.2	hsa-mir-5189						2011-11-14			2016-11-16	100847057	ENSG00000263456		uc031qxh.1		NR_049821									MI0018168																URS000075DEEB
HGNC:43549	MIR5190	hsa-mir-5190	microRNA 5190	non-coding RNA	RNA, micro	Approved	18p11.21	18p11.21	hsa-mir-5190						2011-11-14			2016-11-16	100847080	ENSG00000266146		uc031rho.1		NR_049822									MI0018169																URS000075ABEE
HGNC:43497	MIR5191	hsa-mir-5191	microRNA 5191	non-coding RNA	RNA, micro	Approved	1q32.1	01q32.1	hsa-mir-5191						2011-11-14			2016-11-16	100847050	ENSG00000264802		uc031prn.1		NR_049823									MI0018170																URS000075DFB5
HGNC:43473	MIR5192	hsa-mir-5192	microRNA 5192	non-coding RNA	RNA, micro	Approved	2p15	02p15	hsa-mir-5192						2011-11-14			2016-11-16	100847087	ENSG00000266097		uc031rod.1		NR_049824									MI0018171																URS000075B0A4
HGNC:43534	MIR5193	hsa-mir-5193	microRNA 5193	non-coding RNA	RNA, micro	Approved	3p21.31	03p21.31	hsa-mir-5193						2011-11-14			2016-11-16	100847079	ENSG00000283726		uc031rzu.1		NR_049825									MI0018172																URS000075E648
HGNC:43498	MIR5194	hsa-mir-5194	microRNA 5194	non-coding RNA	RNA, micro	Approved	8q24.21	08q24.21	hsa-mir-5194						2011-11-14			2016-11-16	100847051	ENSG00000264653		uc031tcj.1		NR_049826									MI0018173																URS000075E31E
HGNC:43526	MIR5195	hsa-mir-5195	microRNA 5195	non-coding RNA	RNA, micro	Approved	14q32.33	14q32.33	hsa-mir-5195						2011-11-14			2016-11-16	100847062	ENSG00000265929		uc059ghl.1		NR_049827									MI0018174																URS00007E41AF
HGNC:43542	MIR5196	hsa-mir-5196	microRNA 5196	non-coding RNA	RNA, micro	Approved	19q13.12	19q13.12	hsa-mir-5196						2011-11-14			2016-11-16	100847070	ENSG00000284034		uc031rkh.1		NR_049828									MI0018175																URS000075E0F8
HGNC:43450	MIR5197	hsa-mir-5197	microRNA 5197	non-coding RNA	RNA, micro	Approved	5q31.3	05q31.3	hsa-mir-5197						2011-11-14			2016-11-16	100846991	ENSG00000266478		uc031slq.1		NR_049829									MI0018176																URS000075BEEE
HGNC:43513	MIR5571	hsa-mir-5571	microRNA 5571	non-coding RNA	RNA, micro	Approved	22q11.22	22q11.22	hsa-mir-5571						2011-11-14			2016-11-16	100847006	ENSG00000264824		uc062cdv.1		NR_049835									MI0019115																URS00007A3E72
HGNC:43476	MIR5572	hsa-mir-5572	microRNA 5572	non-coding RNA	RNA, micro	Approved	15q25.1	15q25.1	hsa-mir-5572						2011-11-14			2016-11-16	100847042	ENSG00000284059		uc032clc.1		NR_049837									MI0019117																URS000075A133
HGNC:43485	MIR5579	hsa-mir-5579	microRNA 5579	non-coding RNA	RNA, micro	Approved	11q14.1	11q14.1	hsa-mir-5579						2011-11-14			2016-11-16	100847000	ENSG00000266570		uc031qcz.1		NR_049841									MI0019133																URS000075C089
HGNC:43482	MIR5580	hsa-mir-5580	microRNA 5580	non-coding RNA	RNA, micro	Approved	14q22.2	14q22.2	hsa-mir-5580						2011-11-14			2016-11-16	100847076	ENSG00000266431		uc031qop.1		NR_049843									MI0019135																URS000075CF5A
HGNC:43527	MIR5581	hsa-mir-5581	microRNA 5581	non-coding RNA	RNA, micro	Approved	1p34.3	01p34.3	hsa-mir-5581						2011-11-14			2016-11-16	100847010	ENSG00000263675		uc031pma.1		NR_049844									MI0019136																URS000075EF33
HGNC:43461	MIR5582	hsa-mir-5582	microRNA 5582	non-coding RNA	RNA, micro	Approved	11p11.2	11p11.2	hsa-mir-5582						2011-11-14			2016-11-16	100847020	ENSG00000263540		uc031qay.1		NR_049846									MI0019138																URS000075AF3A
HGNC:43491	MIR5583-1	hsa-mir-5583-1	microRNA 5583-1	non-coding RNA	RNA, micro	Approved	18q12.3	18q12.3	hsa-mir-5583-1						2011-11-14			2016-11-16	100847025	ENSG00000266148				NR_049847									MI0019139																URS000075C048
HGNC:43471	MIR5583-2	hsa-mir-5583-2	microRNA 5583-2	non-coding RNA	RNA, micro	Approved	18q12.3	18q12.3	hsa-mir-5583-2						2011-11-14			2016-11-16	100846997	ENSG00000283645		uc031rib.1		NR_049848									MI0019140																URS000075E84D
HGNC:43507	MIR5584	hsa-mir-5584	microRNA 5584	non-coding RNA	RNA, micro	Approved	1p34.1	01p34.1	hsa-mir-5584						2011-11-14			2014-11-14	100847089	ENSG00000263381		uc031pmh.1		NR_049849									MI0019141																URS000075E3BF
HGNC:43452	MIR5585	hsa-mir-5585	microRNA 5585	non-coding RNA	RNA, micro	Approved	1p35.2	01p35.2	hsa-mir-5585						2011-11-14			2014-11-14	100847018	ENSG00000266203		uc031twd.1		NR_049850									MI0019142																URS000075C938
HGNC:43493	MIR5586	hsa-mir-5586	microRNA 5586	non-coding RNA	RNA, micro	Approved	14q23.1	14q23.1	hsa-mir-5586						2011-11-14			2016-11-16	100847088	ENSG00000263629		uc032bdg.1		NR_049851									MI0019143																URS000075BFAF
HGNC:43508	MIR5587	hsa-mir-5587	microRNA 5587	non-coding RNA	RNA, micro	Approved	16p13.3	16p13.3	hsa-mir-5587						2011-11-14			2016-11-16	100847028	ENSG00000266124		uc031qun.1		NR_049852									MI0019144																URS000075A780
HGNC:43505	MIR5588	hsa-mir-5588	microRNA 5588	non-coding RNA	RNA, micro	Approved	3q27.2	03q27.2	hsa-mir-5588						2011-11-14			2016-11-16	100847054	ENSG00000264614		uc032smm.1		NR_106712									MI0019147																URS0000759BED
HGNC:43514	MIR5589	hsa-mir-5589	microRNA 5589	non-coding RNA	RNA, micro	Approved	19p13.2	19p13.2	hsa-mir-5589						2011-11-14			2016-11-16	100847093	ENSG00000266204		uc032hmm.1		NR_049855									MI0019148																URS000075D4F5
HGNC:43541	MIR5590	hsa-mir-5590	microRNA 5590	non-coding RNA	RNA, micro	Approved	2q21.3	02q21.3	hsa-mir-5590						2011-11-14			2016-11-16	100847069	ENSG00000263783		uc032ocw.1		NR_049856									MI0019150																URS0000759C72
HGNC:43531	MIR5591	hsa-mir-5591	microRNA 5591	non-coding RNA	RNA, micro	Approved	4p14	04p14	hsa-mir-5591						2011-11-14			2016-11-16	100847065	ENSG00000264621		uc032tge.1		NR_049857									MI0019151																URS000075CE05
HGNC:43492	MIR5680	hsa-mir-5680	microRNA 5680	non-coding RNA	RNA, micro	Approved	8q22.3	08q22.3	hsa-mir-5680						2011-11-14			2016-11-16	100847001	ENSG00000266756		uc031tbw.1		NR_049859									MI0019280																URS000075D28B
HGNC:43518	MIR5681A	hsa-mir-5681a	microRNA 5681a	non-coding RNA	RNA, micro	Approved	8q21.11	08q21.11	hsa-mir-5681a						2011-11-14			2016-11-16	100847058	ENSG00000266502		uc031tbl.1		NR_049860									MI0019281																URS000075D606
HGNC:43538	MIR5681B	hsa-mir-5681b	microRNA 5681b	non-coding RNA	RNA, micro	Approved	8q21.11	08q21.11	hsa-mir-5681b						2011-11-14			2016-11-16	100847091	ENSG00000283505				NR_049871									MI0019293																URS000075ECB3
HGNC:43477	MIR5682	hsa-mir-5682	microRNA 5682	non-coding RNA	RNA, micro	Approved	3q13.33	03q13.33	hsa-mir-5682						2011-11-14			2016-11-16	100847043	ENSG00000264477		uc032ryw.1		NR_049861									MI0019282																URS000075A9DB
HGNC:43453	MIR5683	hsa-mir-5683	microRNA 5683	non-coding RNA	RNA, micro	Approved	6p25.1	06p25.1	hsa-mir-5683						2011-11-14			2016-11-16	100847034	ENSG00000283616				NR_049863									MI0019284																URS000075C4DA
HGNC:43544	MIR5684	hsa-mir-5684	microRNA 5684	non-coding RNA	RNA, micro	Approved	19p13.13	19p13.13	hsa-mir-5684						2011-11-14			2016-11-16	100847071	ENSG00000263800		uc032hni.1		NR_049864									MI0019285																URS000075B768
HGNC:43543	MIR5685	hsa-mir-5685	microRNA 5685	non-coding RNA	RNA, micro	Approved	6p12.1	06p12.1	hsa-mir-5685						2011-11-14			2016-11-16	100847075	ENSG00000264056		uc031sow.1		NR_049866									MI0019287																URS000075D3B4
HGNC:43457	MIR5687	hsa-mir-5687	microRNA 5687	non-coding RNA	RNA, micro	Approved	5q11.2	05q11.2	hsa-mir-5687						2011-11-14			2016-11-16	100847019	ENSG00000265135		uc031sjj.1		NR_049869									MI0019291																URS000075D9AF
HGNC:43463	MIR5688	hsa-mir-5688	microRNA 5688	non-coding RNA	RNA, micro	Approved	3p12.1	03p12.1	hsa-mir-5688						2011-11-14			2016-11-16	100847077	ENSG00000264084		uc031sap.1		NR_049870									MI0019292																URS00007599C8
HGNC:43479	MIR5689	hsa-mir-5689	microRNA 5689	non-coding RNA	RNA, micro	Approved	6p24.3	06p24.3	hsa-mir-5689						2011-11-14			2016-11-16	100846998	ENSG00000263705		uc031smr.1		NR_049872									MI0019294																URS000075B8DC
HGNC:43490	MIR5690	hsa-mir-5690	microRNA 5690	non-coding RNA	RNA, micro	Approved	6p21.31	06p21.31	hsa-mir-5690						2011-11-14			2016-11-16	100847048	ENSG00000265527		uc031son.1		NR_049873									MI0019295																URS000075F055
HGNC:43545	MIR5691	hsa-mir-5691	microRNA 5691	non-coding RNA	RNA, micro	Approved	11p15.4	11p15.4	hsa-mir-5691						2011-11-14			2016-11-16	100847015	ENSG00000264984		uc031pyz.1		NR_049874									MI0019296																URS000075A52B
HGNC:43533	MIR5692A1	hsa-mir-5692a-1	microRNA 5692a-1	non-coding RNA	RNA, micro	Approved	7q21.3	07q21.3	hsa-mir-5692a-1						2011-11-14			2016-11-16	100847066	ENSG00000266318		uc032zyn.1		NR_049875									MI0019297																URS000075D061
HGNC:43466	MIR5692A2	hsa-mir-5692a-2	microRNA 5692a-2	non-coding RNA	RNA, micro	Approved	8p23.1	08p23.1	hsa-mir-5692a-2						2011-11-14			2016-11-16	100847038	ENSG00000264512		uc033bcx.1		NR_049876									MI0019298																URS0000759C98
HGNC:43535	MIR5692B	hsa-mir-5692b	microRNA 5692b	non-coding RNA	RNA, micro	Approved	21q22.3	21q22.3	hsa-mir-5692b						2011-11-14			2016-11-16	100847013	ENSG00000264580		uc032qah.1		NR_049889									MI0019311																URS000075EA3E
HGNC:43506	MIR5692C1	hsa-mir-5692c-1	microRNA 5692c-1	non-coding RNA	RNA, micro	Approved	5q31.1	05q31.1	hsa-mir-5692c-1						2011-11-14			2016-11-16	100847082	ENSG00000265924		uc032vlu.1		NR_049867									MI0019288																URS000075AD54
HGNC:43448	MIR5692C2	hsa-mir-5692c-2	microRNA 5692c-2	non-coding RNA	RNA, micro	Approved	7q21.3	07q21.3	hsa-mir-5692c-2						2011-11-14			2016-11-16	100847017	ENSG00000266668		uc032zyo.1		NR_049868									MI0019289																URS000075EC55
HGNC:43499	MIR5693	hsa-mir-5693	microRNA 5693	non-coding RNA	RNA, micro	Approved	13q14.3	13q14.3	hsa-mir-5693						2011-11-14			2016-11-16	100847003	ENSG00000266072		uc031qls.1		NR_049878									MI0019300																URS0000759B7D
HGNC:43530	MIR5694	hsa-mir-5694	microRNA 5694	non-coding RNA	RNA, micro	Approved	14q24.1	14q24.1	hsa-mir-5694						2011-11-14			2016-11-16	100847064	ENSG00000265993		uc032bez.1		NR_049879									MI0019301																URS000075DF7F
HGNC:43548	MIR5695	hsa-mir-5695	microRNA 5695	non-coding RNA	RNA, micro	Approved	19p13.13	19p13.13	hsa-mir-5695						2011-11-14			2016-11-16	100847016	ENSG00000266721		uc032hnk.1		NR_049880									MI0019302																URS000075BDA7
HGNC:43516	MIR5696	hsa-mir-5696	microRNA 5696	non-coding RNA	RNA, micro	Approved	2q11.2	02q11.2	hsa-mir-5696						2011-11-14			2016-11-16	100847007	ENSG00000264857		uc031roo.1		NR_049881									MI0019303																URS000075E5F5
HGNC:43509	MIR5697	hsa-mir-5697	microRNA 5697	non-coding RNA	RNA, micro	Approved	1p36.22	01p36.22	hsa-mir-5697						2011-11-14			2014-11-14	100847055	ENSG00000265521		uc031toc.1		NR_049882									MI0019304																URS000075DD5F
HGNC:43487	MIR5698	hsa-mir-5698	microRNA 5698	non-coding RNA	RNA, micro	Approved	1q21.3	01q21.3	hsa-mir-5698						2011-11-14			2014-11-14	100847024	ENSG00000263987		uc031uzx.1		NR_049883									MI0019305																URS000075BD15
HGNC:43456	MIR5699	hsa-mir-5699	microRNA 5699	non-coding RNA	RNA, micro	Approved	10p15.3	10p15.3	hsa-mir-5699						2011-11-14			2016-11-16	100847086	ENSG00000263511		uc010qaa.2		NR_049884									MI0019306																URS000075E251
HGNC:43521	MIR5700	hsa-mir-5700	microRNA 5700	non-coding RNA	RNA, micro	Approved	12q22	12q22	hsa-mir-5700						2011-11-14			2016-11-16	100847031	ENSG00000266099		uc031qjd.1		NR_049885									MI0019307																URS000075C3BB
HGNC:43522	MIR5701-1	hsa-mir-5701-1	microRNA 5701-1	non-coding RNA	RNA, micro	Approved	15q11.2	15q11.2	hsa-mir-5701-1						2011-11-14			2016-11-16	100847060	ENSG00000266545		uc032buc.1		NR_049886									MI0019308																URS000075E169
HGNC:43510	MIR5701-2	hsa-mir-5701-2	microRNA 5701-2	non-coding RNA	RNA, micro	Approved	15q11.2	15q11.2	hsa-mir-5701-2						2011-11-14			2016-11-16	100847005	ENSG00000277841		uc032dbc.1		NR_049895									MI0019593																URS000075E169
HGNC:50844	MIR5701-3		microRNA 5701-3	non-coding RNA	RNA, micro	Approved	15q11.2	15q11.2					MicroRNAs	476	2014-06-26			2016-11-16	103504741	ENSG00000264902				NR_128721									MI0031522																URS000075E169
HGNC:43503	MIR5702	hsa-mir-5702	microRNA 5702	non-coding RNA	RNA, micro	Approved	2q36.3	02q36.3	hsa-mir-5702						2011-11-14			2016-11-16	100847053	ENSG00000263363		uc031rrm.1		NR_049887									MI0019309																URS000075E543
HGNC:43475	MIR5703	hsa-mir-5703	microRNA 5703	non-coding RNA	RNA, micro	Approved	2q36.3	02q36.3	hsa-mir-5703						2011-11-14			2016-11-16	100847081	ENSG00000284092		uc031rrr.1		NR_049888									MI0019310																URS000075BAA3
HGNC:43469	MIR5704	hsa-mir-5704	microRNA 5704	non-coding RNA	RNA, micro	Approved	3q22.1	03q22.1	hsa-mir-5704						2011-11-14			2016-11-16	100847040	ENSG00000265859		uc031sbt.1		NR_049890									MI0019312																URS000075D26D
HGNC:43504	MIR5705	hsa-mir-5705	microRNA 5705	non-coding RNA	RNA, micro	Approved	4q22.1	04q22.1	hsa-mir-5705						2011-11-14			2016-11-16	100847027	ENSG00000263981		uc031sfz.1		NR_049891									MI0019313																URS00007599D5
HGNC:43500	MIR5706	hsa-mir-5706	microRNA 5706	non-coding RNA	RNA, micro	Approved	5q23.1	05q23.1	hsa-mir-5706						2011-11-14			2016-11-16	100847085	ENSG00000264536		uc032vil.1		NR_049892									MI0019314																URS000075E25C
HGNC:43449	MIR5707	hsa-mir-5707	microRNA 5707	non-coding RNA	RNA, micro	Approved	7q36.3	07q36.3	hsa-mir-5707						2011-11-14			2016-11-16	100847032	ENSG00000265598		uc031szv.1		NR_049893									MI0019315																URS000075B4BF
HGNC:43511	MIR5708	hsa-mir-5708	microRNA 5708	non-coding RNA	RNA, micro	Approved	8q21.13	08q21.13	hsa-mir-5708						2011-11-14			2016-11-16	100847056	ENSG00000265588		uc031tbo.1		NR_049894									MI0019316																URS000075D3EA
HGNC:49977	MIR5739	hsa-mir-5739	microRNA 5739	non-coding RNA	RNA, micro	Approved	22q12.1	22q12.1	hsa-mir-5739				MicroRNAs	476	2014-03-24			2016-11-16	102466081	ENSG00000276162				NR_106713									MI0019412																URS000075C41D
HGNC:49930	MIR5787	hsa-mir-5787	microRNA 5787	non-coding RNA	RNA, micro	Approved	3p21.31	03p21.31	hsa-mir-5787				MicroRNAs	476	2014-03-24			2016-11-16	102464817	ENSG00000275334				NR_106714									MI0019797																URS000075B8AF
HGNC:50261	MIR6068	hsa-mir-6068	microRNA 6068	non-coding RNA	RNA, micro	Approved	1p31.3	01p31.3	hsa-mir-6068				MicroRNAs	476	2014-03-24			2014-11-19	102464823	ENSG00000275836				NR_106716									MI0020345																URS000075CF78
HGNC:50124	MIR6069	hsa-mir-6069	microRNA 6069	non-coding RNA	RNA, micro	Approved	22q12.3	22q12.3	hsa-mir-6069				MicroRNAs	476	2014-03-24			2016-11-16	102464824	ENSG00000274280				NR_106717									MI0020346																URS000075DCF8
HGNC:49950	MIR6070	hsa-mir-6070	microRNA 6070	non-coding RNA	RNA, micro	Approved	21q22.3	21q22.3	hsa-mir-6070				MicroRNAs	476	2014-03-24			2016-11-16	102464825	ENSG00000278433				NR_106718									MI0020347																URS000075A145
HGNC:50229	MIR6071	hsa-mir-6071	microRNA 6071	non-coding RNA	RNA, micro	Approved	2p11.2	02p11.2	hsa-mir-6071				MicroRNAs	476	2014-03-24			2016-11-16	102466516	ENSG00000278783				NR_106719									MI0020348																URS000075DA53
HGNC:50144	MIR6072	hsa-mir-6072	microRNA 6072	non-coding RNA	RNA, micro	Approved	10p15.3	10p15.3	hsa-mir-6072				MicroRNAs	476	2014-03-24			2016-11-16	102465944	ENSG00000278069				NR_106720									MI0020349																URS000075CD7F
HGNC:50128	MIR6073	hsa-mir-6073	microRNA 6073	non-coding RNA	RNA, micro	Approved	11p15.2	11p15.2	hsa-mir-6073				MicroRNAs	476	2014-03-24			2016-11-16	102464826	ENSG00000284094				NR_106721									MI0020350																URS000075BE97
HGNC:50060	MIR6074	hsa-mir-6074	microRNA 6074	non-coding RNA	RNA, micro	Approved	12q14.3	12q14.3	hsa-mir-6074				MicroRNAs	476	2014-03-24			2016-11-16	102464827	ENSG00000276878				NR_106722									MI0020351																URS000075D73C
HGNC:50198	MIR6075	hsa-mir-6075	microRNA 6075	non-coding RNA	RNA, micro	Approved	5p15.33	05p15.33	hsa-mir-6075				MicroRNAs	476	2014-03-24			2016-11-16	102466103	ENSG00000273742				NR_106723									MI0020352																URS000075A781
[truncated: 346 more rows]
