# Supplementary material for: Prognostic value of CASC15 and LINC01600 as competitive endogenous RNAs in lung adenocarcinoma: An observational study
Source: Medicine (Baltimore). 2023 Nov 10;102(45):e36026. doi: 10.1097/MD.0000000000036026 (PMC10637420; doi:10.1097/MD.0000000000036026)
Supplement: Supplementary file 3 [file medi-102-e36026-s003.xlsx]

## Sheet: Sheet1
symbol	%
EXOC3-AS1	22
PVT1	18
HCG18	14
LINC00467	14
LINC00662	11
LINC00957	10
SNHG17	10
LINC00265	9
LINC00910	9
SNHG15	9
SNHG20	9
TP53TG1	9
DSCR9	8
IGF2BP2-AS1	8
LINC00894	8
LINC01600	8
NORAD	8
SNHG1	8
SNHG6	8
SNHG11	8
BAALC-AS2	7
DANCR	7
DLEU2	7
HCCAT5	7
HCG11	7
HCP5	7
LINC00461	7
LINC00526	7
LINC00667	7
LINC00893	7
LINC00909	7
LINC00923	7
LINC01465	7
MIAT	7
SNHG28	7
ZFAS1	7
ARRDC1-AS1	6
ATP2B1-AS1	6
CASC15	6
DGCR5	6
DLEU1	6
FAM157A	6
FAM157B	6
HAR1A	6
HCG27	6
HOTAIR	6
LINC00114	6
LINC00167	6
LINC00173	6
LINC00174	6
LINC00310	6
LINC00336	6
LINC00339	6
LINC00346	6
LINC00470	6
LINC00598	6
LINC00636	6
LINC00638	6
LINC00654	6
LINC00696	6
LINC01553	6
LOH12CR2	6
MYCNOS	6
NEAT1	6
TCL6	6
TUG1	6
URB1-AS1	6
C21ORF62-AS1	5
FAM66C	5
FAM138B	5
GAS8-AS1	5
HPYR1	5
JPX	5
LINC00115	5
LINC00242	5
LINC00482	5
LINC00652	5
LINC00899	5
LINC00924	5
LINC00926	5
LINC01599	5
LINC02209	5
MALAT1	5
MIR155HG	5
MIR503HG	5
MIR924HG	5
NBR2	5
PCAT4	5
PSORS1C3	5
SNHG7	5
SNHG12	5
ZNF436-AS1	5
