# Supplementary material for: Prognostic value of CASC15 and LINC01600 as competitive endogenous RNAs in lung adenocarcinoma: An observational study
Source: Medicine (Baltimore). 2023 Nov 10;102(45):e36026. doi: 10.1097/MD.0000000000036026 (PMC10637420; doi:10.1097/MD.0000000000036026)
Supplement: Supplementary file 4 [file medi-102-e36026-s004.xlsx]

## Sheet: Sheet1
symbol	alias_symbol	%
MIR4277	hsa-miR-4277	17
MIR4456	hsa-miR-4456	17
MIR4457	hsa-miR-4457	17
MIR4635	hsa-miR-4635	17
MIR4257	hsa-miR-4257	16
MIR92B	hsa-miR-92b	15
MIR555	hsa-miR-555	15
MIR4258	hsa-miR-4258	15
MIR190B	hsa-miR-190b	14
MIR554	hsa-miR-554	14
MIR5698	hsa-miR-5698	14
MIR4458	hsa-miR-4458	13
MIR4637	hsa-miR-4637	13
MIR556	hsa-miR-556	12
MIR4636	hsa-miR-4636	12
MIR4654	hsa-miR-4654	12
MIR5187	hsa-miR-5187	12
MIR31	hsa-miR-31	11
MIR765	hsa-miR-765	11
MIR1208	hsa-miR-1208	11
MIR557	hsa-miR-557	10
MIR579	hsa-miR-579	10
MIR580	hsa-miR-580	10
MIR921	hsa-miR-921	10
MIR199A2	hsa-miR-199a-2	9
MIR214	hsa-miR-214	9
MIR1205	hsa-miR-1205	9
MIR1207	hsa-miR-1207	9
MIR1255B2	hsa-miR-1255b-2	9
MIR1295A	hsa-miR-1295-a	9
MIR3650	hsa-miR-3650	9
MIR4279	hsa-miR-4279	9
MIR181A1	hsa-miR-181a-1	8
MIR181B1	hsa-miR-181b-1	8
MIR488	hsa-miR-488	8
MIR597	hsa-miR-597	8
MIR624	hsa-miR-624	8
MIR3121	hsa-miR-3121	8
MIR3916	hsa-miR-3916	8
MIR4424	hsa-miR-4424	8
MIR4469	hsa-miR-4469	8
MIR29B2	hsa-miR-29b-2	7
MIR29C	hsa-miR-29c	7
MIR135B	hsa-miR-135b	7
MIR215	hsa-miR-215	7
MIR320A	hsa-miR-320a	7
MIR339	hsa-miR-339	7
MIR383	hsa-miR-383	7
MIR548AA1	hsa-miR-548aa-1	7
MIR548H4	hsa-miR-548h-4	7
MIR548I3	hsa-miR-548i-3	7
MIR548V	hsa-miR-548v	7
MIR596	hsa-miR-596	7
MIR598	hsa-miR-598	7
MIR647	hsa-miR-647	7
MIR708	hsa-miR-708	7
MIR1231	hsa-miR-1231	7
MIR1278	hsa-miR-1278	7
MIR1537	hsa-miR-1537	7
MIR3122	hsa-miR-3122	7
MIR3123	hsa-miR-3123	7
MIR3124	hsa-miR-3124	7
MIR3148	hsa-miR-3148	7
MIR3196	hsa-miR-3196	7
MIR3622B	hsa-miR-3622b	7
MIR4260	hsa-miR-4260	7
MIR4286	hsa-miR-4286	7
MIR4287	hsa-miR-4287	7
MIR4288	hsa-miR-4288	7
MIR4325	hsa-miR-4325	7
MIR4427	hsa-miR-4427	7
MIR4428	hsa-miR-4428	7
MIR4532	hsa-miR-4532	7
MIR4659A	hsa-miR-4659a	7
MIR4660	hsa-miR-4660	7
MIR4662B	hsa-miR-4662b	7
MIR4663	hsa-miR-4663	7
MIR4677	hsa-miR-4677	7
MIR4735	hsa-miR-4735	7
MIR4756	hsa-miR-4756	7
MIR5579	hsa-miR-5579	7
MIR26A2	hsa-miR-26a2	6
MIR30B	hsa-miR-30b	6
MIR30D	hsa-miR-30d	6
MIR151A	hsa-miR-151a	6
MIR296	hsa-miR-296	6
MIR298	hsa-miR-298	6
MIR320B2	hsa-miR-320b-2	6
MIR491	hsa-miR-491	6
MIR548AO	hsa-miR-548ao	6
MIR589	hsa-miR-589	6
MIR599	hsa-miR-599	6
MIR661	hsa-miR-661	6
MIR875	hsa-miR-875	6
MIR920	hsa-miR-920	6
MIR937	hsa-miR-937	6
MIR1182	hsa-miR-1182	6
MIR3151	hsa-miR-3154	6
MIR3620	hsa-miR-3620	6
MIR4326	hsa-miR-4326	6
MIR4648	hsa-miR-4648	6
MIR4655	hsa-miR-4655	6
MIR4656	hsa-miR-4656	6
MIR4664	hsa-miR-4664	6
MIR4666A	hsa-miR-4666a	6
MIR4671	hsa-miR-4671	6
MIR4742	hsa-miR-4742	6
MIR4753	hsa-miR-4753	6
MIR5008	hsa-miR-5008	6
MIR5680	hsa-miR-5680	6
MIR5692A2	hsa-miR-5692a-2	6
MIR133A2	hsa-miR-133a-2	5
MIR148A	hsa-miR-148a	5
MIR616	hsa-miR-616	5
MIR718	hsa-miR-718	5
MIR1183	hsa-miR-1183	5
MIR1234	hsa-miR-1234	5
MIR1273A	hsa-miR-1273a	5
MIR3147	hsa-miR-3147	5
MIR3610	hsa-miR-3610	5
MIR3683	hsa-miR-3683	5
MIR4471	hsa-miR-4471	5
MIR4641	hsa-miR-4641	5
MIR4758	hsa-miR-4758	5
MIR5708	hsa-miR-5708	5
