# Supplementary material for: Prognostic value of CASC15 and LINC01600 as competitive endogenous RNAs in lung adenocarcinoma: An observational study
Source: Medicine (Baltimore). 2023 Nov 10;102(45):e36026. doi: 10.1097/MD.0000000000036026 (PMC10637420; doi:10.1097/MD.0000000000036026)
Supplement: Supplementary file 5 [file medi-102-e36026-s005.xlsx]

## Sheet: Sheet1
CASC15		LINC01600
CYB5B		HTN1
CACNB2		UNCX
TRIM31		OR5AP2
SLC51B		OR12D3
TESC		GAGE12F
CNTN1		LUZP4
TGM3		TNP1
FURIN		DPYSL5
MID1		SYT14
OAS1		LINC01512
IFT81		HMX1
GGH		KCNA6
CEACAM16		CATSPERG
CD177		TREML2
C1ORF105		NMRK2
ZNF280A		SYT14P1
TF		LOC340357
GRAMD1B		SULT1C4
C3P1		BIRC7
FUCA2		CT55
NCBP3		VENTXP1
LYZL2		SLC9A3
LINC00592		PRL
RDH8		OR4K17
RNF186		LAMA1
F2		HAPLN4
PCLAF		CDK6
WIPF3		KCNIP1
RAPGEF4-AS1		GAGE2C
OIP5		DBX1
GH2		GAD2
EGLN1		LGALS14
		PAX3
		GAB4
		LINC00410
		LINC00494
		NXF5
		CCKBR
		ANKRD53
		GPR83
		GAGE2D
		ADAM23
		NXF2
		LGALS12
		TBC1D7
		VPS50
		GCGR
		TPSG1
		KCNJ4
		PICSAR
		HOXD13
		ASCL4
		CHD5
		SIRT5
		HNRNPCL1
		CFC1B
		HOXD11
		IFNK
		NFYA
		CPEB1
		GAGE2B
		MC3R
		C12ORF49
		CPXM2
		TMEM241
		SLC32A1
		TREML3P
		MYOD1
		MMP20
		TRUB1
		ATCAY
		DDAH2
		ATRNL1
		KLK1
		EMILIN3
		RMC1
		NOL7
		CLRN1
		C1QL1
		GTSE1-DT
		SLC35B2
		PPP2R5D
		MYH6
		FOXL2NB
		OR10S1
		CAMKV
		PSG5
		ECEL1
		BYSL
		KAAG1
		CWC22
		MSX2P1
		MTERF1
		SRF
		DDX25
		GNAT1
		MPPED1
		ISX
		LBX2-AS1
		DCDC2
		C1QTNF3
		PIGZ
		OARD1
		MAT1A
		CCDC34
		FOXL2
		SPNS1
		TJAP1
		MED20
		MPHOSPH10
		GATA3-AS1
		RBM24
		PSG9
		FAM133B
		RIMBP2
		KIAA0319
		RBM19
		CNTFR
		RBBP8
		ADAM11
		TGS1
		RPL7L1
		CGGBP1
		SUV39H1
		TTYH1
